# Supplementary material for: Biological Characterization and Evolutionary Dynamics of Pigeon Paramyxovirus Type 1 in China
Source: Front Vet Sci. 2021 Oct 13;8:721102. doi: 10.3389/fvets.2021.721102 (PMC8548471; doi:10.3389/fvets.2021.721102)
Supplement: Supplementary Dataset S1 — The alignment sequence data of NDV used for phylogenetic analysis (Figure 2 and Supplementary Figure S1). [file Data_Sheet_1.FASTA]

>MK978147
atgggctccaaaccttctaccaggatcccagtacctctgatgctgatcacccgaattatgttgatattgagctgtatctgtctgacgagctctcttgacggcaggcctcttgcagctgcggggattgtggtaacaggagataaagcagtcaatatatacacctcatctcagacggggtcaatcatagtcaagttgctcccaaatatgcccaaggataaagaggcgtgtgcaaaagccccgttagaagcatacaacagaacactgaccactttactcaccccccttggtgattccatccgcaggatacaagggtccgtgtctacatcaggaggaaggagacagaaacgctttataggtgccattatcggcagtgtagctcttggggtcgcaacatcggcacagataacagcagctgcggccctaatacaagccaaccagaatgccgccaacatcctccggcttaaggagagcattgctgcaaccaatgaagctgtgcatgaggtcaccgacggattatcgcaactagcagtggcagttgggaagatgcagcagtttgttaatgaccaatttaataatacggcgcgagaattggactgtataaaaattacacaacaagtcggtgtagaactcaacctatacctaactgaattgactacagtgttcgggccacaaatcacttcccctgccctaactcagctgactatccaggcactttataatttagctggtggcaacatggattacttgttgactaagttaggtgtagggaacattcaactcagctcattaattggtagcggcttgatcaccggcaaccctatactgtatgactcacagactcaactcttgggcatacaggtaaatttaccctcagtcgggaaccttaataatatgcgtgccacctacttggagactttatctgtaagcacaaccaaagggtttgcctcagcacttgtcccgaaggtagtgacacaagtcggctccgtgatagaagaacttgacacctcatactgtatagagtccgatctggatttatattgtacaagaatagtgacattccccatgtctccaggtatttattcctgtctgagcggcaatacatcagcttgcatgtattcaaagactgaaggtgcactcactacgccatatatgaccctcaaaggctcagttattgccaattgcaaaataacaacatgtaggtgtgcagaccccccaggtatcatatcgcaaaattatggagaagctgtatctctgatagatagacattcatgcaatgtcttatcattagacgggataactctgaggctcagtggggaatttgatgcaacttatcaaaagaatatctcaatactagattctcaagtcatcgtgacaggcaaccttgatatatcaaccgagcttggaaatgtcaacaattcaataagcaatgccctggacaggttagcggaaagtaacagcaaactagacaaagtcaatgtcaaactaaccagcacatctgctctcattacttatatcgttctaactgtcatatctcttgttttcggtgcacttagcctggttttagcatgctacctgatgtacaaacaaaaggcacaacaaaagactttactatggcttgggaataataccctcgatcagatgagagccactacaagaacatga
>FJ766529
atgggctccaaaccttctaccaggatctcagtacctccgatgctaatcacccaaatcacgttgatattgagctgtatctgtctgactagctctcttgacggcaggcctcttgcagctgcggggattgtggtaacaggagataaagcagtcaatatatacacctcatctcagacggggtcaatcataatcaagttgctcccaaatatgcccaaggataaagaggcgtgtgcaaaagccccgttagaagcatacaacagaacactgaccactttactctccccacttggtgattccatccgcaggatacaagggtctgtgtctacatcaggaggaaggagacagaaacgctttataggtgccattatcggtagtgtagctcttggggtcgcaacagcggcacagataacagcagctgcagccttaatacaagccaaccaaaatgccgccaacatcctccggcttaaggagagcattgctgcgaccaatgaagctgtgcatgaggtcaccgacggattatcacaactagcagtggcagttgggaagatgcagcaatttgttaatgaccaatttaataatacggcgcgagaattggactgtataaaaattacacaacaagtcggtgtggaactcaatctatatctaactgaattgactacagtgttcgggccgcaaatcacctcccctgccctcactcagctgactatccaggcactttataatttagctggtggcaacatggattacttgttgaccaagttaggtgtagggaacaatcaactcagctcattaattggtagcggcttgatcaccggcaaccctatactgtatgactcacagactcaactcttgggtatacaggtaaatttaccctcagtcgggaaccttaataatatgcgtgccacttacttagagactttatctgtaagcacaaccaaagggtttgcctcagcacttgtcccaaaggtagtaacacaagtcggctccgtgatagaagaacttgacacctcatactgtatagaatccgatttggatttatattgtacaagaatagtgacattccccatgtctccaggtatttattcctgtctgagcggcaatacatcagcttgcatgtattcaaagactgaaggcgcactcactacgccatatatggctctcaaaggctcagttattgccaattgcaaaataacgacatgtagatgtgcggaccccccaggtatcatatcgcaaaattatggagaagctgtatctctgatagatagacattcatgcaatgtcttatcattagacgggataactctgaggctcagtggggaatttgatgcaacttatcaaaagaatatctcgatactagattctcaagtcatcgtgacaggcaaccttgatatatcaaccgagcttggaaatgtcaataattcgataagtaatgctctggacaggttagcggagagtaacagcaaactagacaaagtcaatgtcgaactaaccagcacgtctgctctcatcacctatatcgtcctaactgtcatatctcttgtttccggtgcacttagcctggttttagcatgctacctgatgtacaaacaaaaggcacaacaaaagactttactatggcttgggaataacacccttgatcagatgggagccactacaagaacatga
>AF458020
atgggctccaaaccttctaccaggaccccaatacctccgatgctgatcactcgaatcatgttgatattgagttgtatctgtctaacgagctcccttgatggcaggcctcttgcagctgcgggaatcgtggtaacaggagataaagcagtcaatatatacacctcatctcagacagggtcaatcatagtcaagttgctcccaaatatgcccaaggataaagaagcgtgtgcaaaagccccgttagaagcatacaacagaacactgaccactttactcaccccacttggtgattccatccgcaggatacaagggtctgtgtctacatcaggagggaggagacagaaacgctttgtaggtgctattatcggtagtgtggctctcggggtcgcaacagcggcacagataacagcagctgcagccctaatacaagccaaccagaatgccgccaacatcctccggcttaaggagagcattgctgcaactaatgaagctgtgcatgaggtcaccgacggattatcgcaactagcagtggcagttgggaagatgcagcagtttgttaatgaccaatttaataatacggcgcgagaattggactgtataaaaattacacaacaagtcggtgtagaactcaacctatacctaactgaattgactacagtgttcgggccacaaatcacttcccctgccttaacccagctgactatccaggcactttatagcttagccggtggcaacatggattacttgttgactaagttaggtgtagggaacaatcaactcagctcattaattgggagcggcttgatcaccggcaaccctattctgtacgactcacagactcaactcttgggcatacaggtaaatttaccctcagtcgggaaccttaataatatgcgtgccacctacttggagactttatctgtaagcacaaccaaaggatttgcctcagcacttgtcccgaaggtagtaacacaagtcggctctgtgatagaagaacttgacacctcatactgtatagagtccgatctggatttatattgtacaagaatagtgacattccccatgtctccaggtatttactcctgtctgagcggcaatacatcagcttgcatgtattcaaagactgaaggcgcactcactacgccatatatggccctcaaaggttcggttattgccaattgcaaaataacgacatgtagatgtgcagaccccccaggtatcatatcgcaaaattatggagaagctgtatctctgatagatagacattcatgcaatgtcttatcattagacgggataacgctgaggctcagtggggagtttgatgcaacttatcaaaagaatatctcaatactagattctcaagtcatcgtgacaggcaaccttgatatatcaaccgagcttgggaatgtcaacaattcaataagtagtgctctggacaggttagcagagagtaacagcaaattagacaaagtcaatgtcaaactaaccagcacatctgctttcattacctatatcgttctaactatcatatctcttgtttccggtgtacttagcctggttttagcatgctacctgatgtacaagcagaaggcacaacaaaagactttactatggcttgggaataacaccctcgatcagatgagagccactacaa--------
>AF458019
atgggctccaaaccttctaccaggaccccaatacctccgatgctgatcactcgaatcatgttgatattgagttgtatctgtctaacgagctcccttgatggcaggcctcttgcagctgcgggaatcgtggtaacaggagataaagcagtcaatatatacacctcatctcagacagggtcaatcatagtcaagttgctcccaaatatgcccaaggataaagaagcgtgtgcaaaagccccgttagaagcatacaacagaacactgaccactttactcaccccacttggtgattccatccgcaggatacaagggactgtgtctacatcaggagggaggagacagaaacgctttgtaggtgctattatcggtagtgtggctctcggggtcgcaacagcggcacagataacagcagctgcagccctaatacaagccaaccagaatgccgccaacatcctccggcttaaggagagcattgctgcaactaatgaagctgtgcatgaggtcaccgacggattatcgcaactagcagtggcagttgggaagatgcagcagtttgttaatgaccaatttaataatacggcgcgagaattggactgtataaaaattacacaacaagtcggtgtagaactcaacctatacctaactgaattgactacagtgttcgggccacaaatcacttcccctgccttaacccagctgactatccaggcactttatagcttagccggtggcaacatggattacttgttgactaagttaggtgtagggaacaatcaactcagctcattaattgggagcggcttgatcaccggcaaccctattctgtacgactcacagacttaactcttgggcatacaggtaaatttaccctcagtcgggaaccttaataatatgcgtgccacctacttggagactttatctgtaagcacaaccaaaggatttgcctcagcacttgtcccgaaggtagtaacacaagtcggctctgtgatagaagaacttgacacctcatactgtatagagtccgatctggatttatattgtacaagaatagtgacattccccatgtctccaggtatttactcctgtctgagcggcaatacatcagcttgcatgtattcaaagactgaaggcgcactcactacgccatatatggccctcaaaggttcggttattgccaattgcaaaataacgacatgtagatgtgcagaccccccaggtatcatatcgcaaaattatggagaagctgtatctctgatagatagacattcatgcaatgtcttatcattagacgggataacgctgaggctcagtggggagtttgatgcaacttatcaaaagaatatctcaatactagattctcaagtcatcgtgacaggcaaccttgatatatcaaccgagcttgggaatgtcaacaattcaataagtagtgctctggacaggttagcagagagtaacagcaaattagacaaagtcaatgtcaaactaaccagcacatctgctctcattacctatatcgttctaactatcatatctcttgtttccggtgtacttagcctggttttagcatgctacctgatgtacaagcagaaggcacaacaaaagactttactatggcttgggaataacaccctcgatcagatgagagccactacaa--------
>AB853928
atgggctccaaaccttctaccaggatcttagtacctccgatgctaattacccgaatcacgttgatattgagctgtatctgtctgactagctctcttgacggcaggcctcttgcagctgcggggattgtggtaacaggagataaagcagtcaatatatacacctcatctcagacggggtcaatcataatcaagttgctcccaaatatgcccaaggataaagaggcgtgtgcaaaagccccattagaagcatacaacagaacactgaccactttactctccccacttggtgattccatccgcaggatacaagggtctgtgtctacatcaggagggaggagacagaaacgctttataggtgccattatcggtagtgtagctcttggggtcgcaacagcggcacagataacagcagctgcagccttaatacaagccaaccaaaatgccgccaacatcctccggcttaaggagagcattgctgcgaccaatgaagctgtgcatgaggtcaccgacggattatcacaactagcagtggcagttgggaagatgcagcagtttgttaatgaccaatttaataatacggcgcgagaattggactgtataaaaattacacaacaagtcggtgtagaactcaatctatacctaactgaattgactacagtgttcgggccgcaaatcacttcccctgccctcactcagctgactatccaggcactttataatttagctggtggcaacatggattacttgttgaccaagttaggtgtagggaacaatcaactcagctcattaattggtagcggcttgattaccggcaaccctatactgtatgactcacagactcaactcttgggtatacaagtaaatttaccctcagtcgggaaccttaataatatgcgtgctacctacttggagactttatctgtaagcacaaccaaagggtttgcctcagcacttgtcccaaaggtagtaacacaagtcggctccgtgatagaagaacttgacacctcatactgtatagagtccgatttggatttatattgtacaagaatagtgacattccccatgtctccaggtatttattcctgtctgagcggcaatacatcagcttgcatgtattcaaagactgaaggcgcactcactacgccatatatggccctcaaaggctcagttattgccaattgcaaaataacgacatgtagatgtgcggaccccccaggtatcatatcgcaaaattatggagaagctgtatctctgatagatagacattcatgcaatgtcttatcattagacgggataactctgaggctcagtggggaatttgatgcaacttatcaaaagaatatctcgatactagattctcaagtcattgtgacaggcaaccttgatatatcaaccgagcttggaaatgtaaataattcaataagtaatgccctggacaggttagcggagagtaatagcaaactagacaaagtcaatgtcaaactgaccagcacgtctgctctcattacctatatcgtcctaactgtcatatctcttgtttccggtgcacttagcctggttttagcatgctacctgatgtacaaacaaaaggcacaacaaaagactttactatggcttgggaataacacccttgatcagatgagagccactgcaagaacataa
>AB465606
ATGGGCTCCAAACCTTCTACCAGGATCTTAGTACCTCCGATGCTAATTACCCGAATCACGTTGATATTGAGCTGTATCTGTCTGACTAGCTCTCTTGACGGCAGGCCTCTTGCAGCTGCGGGGATTGTGGTAACAGGAGATAAAGCAGTCAATATATACACCTCATCTCAGACGGGGTCAATCATAATCAAGTTGCTCCCAAATATGCCCAAGGATAAAGAGGCGTGTGCAAAAGCCCCATTAGAAGCATACAACAGAACACTGACCACTTTACTCTCCCCACTTGGTGATTCCATCCGCAGGATACAAGGGTCTGTGTCTACATCAGGAGGGAGGAGACAGAAACGCTTTATAGGTGCCATTATCGGTAGTGTAGCTCTTGGGGTCGCAACAGCGGCACAGATAACAGCAGCTGCAGCCTTAATACAAGCCAACCAAAATGCCGCCAACATCCTCCGGCTTAAGGAGAGCATTGCTGCGACCAATGAAGCTGTGCATGAGGTCACCGACGGATTATCACAACTAGCAGTGGCAGTTGGGAAGATGCAGCAGTTTGTTAATGACCAATTTAATAATACGGCGCGAGAATTGGACTGTATAAAAATTACACAACAAGTCGGTGTAGAACTCAATCTATACCTAACTGAATTGACTACAGTGTTCGGGCCGCAAATCACTTCCCCTGCCCTCACTCAGCTGACTATCCAGGCACTTTATAATTTAGCTGGTGGCAACATGGATTACTTGTTGACCAAGTTAGGTGTAGGGAACAATCAACTCAGCTCATTAATTGGTAGCGGCTTGATTACCGGCAACCCTATACTGTATGACTCACAGACTCAACTCTTGGGTATACAGGTAAATTTACCCTCAGTCGGGAACCTTAATAATATGCGTGCTACCTACTTGGAGACTTTATCTGTAAGCACAACCAAAGGGTTTGCCTCAGCACTTGTCCCAAAGGTAGTAACACAAGTCGGCTCCGTGATAGAAGAACTTGACACCTCATACTGTATAGAGTCCGATTTGGATTTATATTGTACAAGAATAGTGACATTCCCCATGTCTCCAGGTATTTATTCCTGTCTGAGCGGCAATACATCAGCTTGCATGTATTCAAAGACTGAAGGCGCACTCACTACGCCATATATGGCCCTCAAAGGCTCAGTTATTGCCAATTGCAAAATAACGACATGTAGATGTGCGGACCCCCCAGGTATCATATCGCAAAATTATGGAGAAGCTGTATCTCTGATAGATAGACATTCATGCAATGTCTTATCATTAGACGGGATAACTCTGAGGCTCAGTGGGGAATTTGATGCAACTTATCAAAAGAATATCTCGATACTAGATTCTCAAGTCATTGTGACAGGCAACCTTGATATATCAACCGAGCTTGGAAATGTAAATAATTCAATAAGTAATGCCCTGGACAGGTTAGCGGAGAGTAATAGCAAACTAGACAAAGTCAATGTCAAACTGACCAGCACGTCTGCTCTCATTACCTATATCGTCCTAACTGTCATATCTCTTGTTTCCGGTGCACTTAGCCTGGTTTTAGCATGCTACCTGATGTACAAACAAAAGGCACAACAAAAGACTTTACTATGGCTTGGGAATAACACCCTTGATCAGATGAGAGCCACTGCAAGAACATAA
>AF458017
ATGGGCTCCAAACCTTCTACCAGGATCTCAGTACCTCCGATGCTAATCACCAGAATCACGTTGATATTGAGCTGTATCTGTCTGACTAGCTCTCTTGACGGCAGGCCTCTCGCAGCTGCGGGGATTGTGGTAACAGGAGATAAAGCAGTCAATATATACACCTCATCTCAGACGGGGTCAATCATAATCAAGTTGCTCCCAAATATGCCCAAGGATAAAGAGGCGTGTGCAAAAGCCCCGTTAGAAGCATACAACAGAACACTGACCACTTTACTCTCCCCACTTGGTGATTCCATCCGCAGGATTCAAGGGTCTGTGTCTACATCAGGAGGAAGGAGACAGAAACGCTTTATAGGTGCCATTATCGGTAGTGTAGCTCTTGGGGTCGCAACAGCGGCACAGATAACAGCAGCTGCAGCCTTAATACAAGCCAACCAAAATGCTGCCAACATCCTCCGGCTTAAGGAGAGCATTGCTGCGACCAATGAAGCTGTGCATGAGGTCACCGACGGATTATCACAACTAGCAGTGGCGGTTGGGAAGATGCAGCAGTTTGTTAATGACCAATTTAATAATACAGTGCGAGAATTGGACTGCATAAAAATTACACAACAAGTCGGTGTAGAACTCAATCCATACCTAACTGAATTGACTACAGTGTTCGGGCCGCAAATCACTTCCCCTGCCCTCACTCAGCTGACTATCCAGGCACTTTATAATTTAGCTGGTGGCAACATGGATTACTTGTTGACCAAGTTAGGTGTAGGGAACAATCAACTCAGCTCATTAATTGGTAGTGGCTTGATCACCGGTAACCCTATATTGTACGACTCACAGACTCAACTCTTGGGTATACAGGTAAATTTACCCTCAGTCGGGAACCTTAATAATATGCGTGCCACCTACTTGGAGACTTTATCTGTAAGCACAACCAAAGGGTTTGCCTCAGCACTTGTCCCAAAGGTAGTAACACAAGTCGGCTCCGTGATAGAAGAACTTGACACCTCATACTGTATAGAGTCCGATTTGGATTTATATTGTACAAGAATAGTGACATTCCCCATGTCTCCAGGTATTTATTCTTGTCTGAGCGGCAATACATCAGCTTGCATGTATTCAAAGACTGAAGGCGCACTCACTACGCCATATATGGCCCTCAAAGGCTCAGTTATTGCCAATTGCAAAATAACGACATGTAGATGTGCGGACCCCCCAGGTATCATATCGCAAAATTATGGAGAAGCTGTATCTCTGATAGATAGACATTCATGCAATGTCTTATCATTAGACGGGATAACTCTGAGGCTCAGTGGGGAATTTGATGCAACTTATCAAAAGAATATCTCGATACTAGATTCTCAAGTCATTGTGACAGGCAACCTTGATATATCAACCGAGTTTGGAAATGTCAATAATTCAATAAGTAATGCCCTGGACAGGTTAGCGGAAAGTAACAGCAAACTAGACAAAGTCAATGTCAAACTAACCAGCACGTCTGCTCTCATTACCTATATCGTCCTAACTGTCATATCTCTTGTTTCCGGTGCACTTAGCCTGGTTTTAGCATGCTACCTGATGTACAAACAAAAGGCACAACAAAAGACTTTACTATGGCTTGGGAATAACACCCTTGATCAGATGAGAGCCACTACAA--------
>AF458018
ATGGGCTCCAAACCTTCTACCAGGATCTCAGTACCTCCGATGCTAATCACCAGAATCACGTTGATATTGAGCTGTATCTGTCTGACTAGCTCTCTTGACGGCAGGCCTCTCGCAGCTGCGGGGATTGTGGTAACAGGAGATAAAGCAGTCAATATATACACCTCATCTCAGACGGGGTCAATCATAATCAAGTTGCTCCCAAATATGCCCAAGGATAAAGAGGCGTGTGCAAAAGCCCCGTTAGAAGCATACAACAGAACACTGACCACTTTACTCTCCCCACTTGGTGATTCCATCCGCAGGATTCAAGGGTCTGTGTCTACATCAGGAGGAAGGAGACAGAAACGCTTTATAGGTGCCATTATCGGTAGTGTAGCTCTTGGGGTCGCAACAGCGGCACAGATAACAGCAGCTGCAGCCTTAATACAAGCCAACCAAAATGCTGCCAACATCCTCCGGCTTAAGGAGAGCATTGCTGCGACCAATGAAGCTGTGCATGAGGTCACCGACGGATTATCACAACTAGCAGTGGCGGTTGGGAAGATGCAGCAGTTTGTTAATGACCAATTTAATAATACAGCGCGAGAATTGGACTGCATAAAAATTACACAACAAGTCGGTGTAGAACTCAATCTATACCTAACTGAATTGACTACAGTGTTCGGGCCGCAAATCACTTCCCCTGCCCTCACTCAGCTGACTATCCAGGCACTTTATAATTTAGCTGGTGGCAACATGGATTACTTGTTGACCAAGTTAGGTGTAGGGAACAATCAGCTCAGCTCATTAATTGGTAGTGGCTTGATCACCGGTAACCCTATTCTGTACGACTCACAGACTCAACTCTTGGGTATACAGGTAAATTTACCCTCAGTCGGGAACCTTAATAATATGCGTGCCACCTACTTGGAGACTTTATCTGTAAGCACAACCAAAGGGTTTGCCTCAGCACTTGTCCCAAAGGTAGTAACACAAGTCGGCTCCGTGATAGAAGAACTTGACACCTCATACTGTATAGAGTCCGATTTGGATTTATATTGTACAAGAATAGTGACATTCCCCATGTCTCCGGGTATTTATTCTTGTCTGAGCGGCAATACATCAGCTTGCATGTATTCAAAGACTGAAGGCGCACTCACTACGCCATATATGGCCCTCAAAGGCTCAGTTATTGCCAATTGCAAAATAACGACATGTAGATGTGCGGACCCCCCAGGTATCATATCGCAAAATTATGGAGAAGCTGTATCTCTGATAGATAGACATTCATGCAGTGTCTTATCATTAGACGGGATAACTCTGAGGCTCAGTGGGGAATTTGATGCAACTTATCAAAAGAATATCTCGATACTAGATTCTCAAGTCATTGTGACAGGCAACCTTGATATATCAACCGAGTTTGGAAATGTCAATAATTCAATAAGTAATGCCCTGGACAGGTTAGCGGAAAGTAACAGCAAACTAGACAAAGTCAATGTCAAACTAACCAGCACGTCTGCTCTCATTACCTATATCGTCCTAACTGTCACATCTCTTGTTTCCGGTGCACTTAGCCTGGTTTTAGCATGCTACCTGATGTACAAACAAAAGGCACAACAAAAGACTTTACTATGGCTTGGGAATAACACCCTTGATCAGATGAGAGCCACTACAA--------
>HQ839733
ATGGGCTCTAAACCTTCTACCAGGGTCTCAGTACCTCCGATGCTAATCACCCGAATCACGTTGATATTGAGCTGTATCTGTCTGACTAGCTCTCTTGACGGCAGGCCTCTTGCAGCTGCGGGGATTGTGGTAACAGGGGATAAAGCAGTCAATATATACACCTCATCTCAGACGGGGTCAATCATAATCAAGTTGCTCCCAAACATGCCCAAGGATAAGGAGGCGTGTGCAAAAGCCCCCTTAGAAGCATACAACAGAACACTGACCACTTTACTCTCCCCACTTGGTGATTCCATCCGCAGGATACAAGGGTCTGTGTCTACATCAGGAGGAAGGAGACAGAAACGCTTTATAGGTGCCATCATCGGTAGTGTAGCTCTTGGGGTCGCAACAGCGGCACAGATAACAGCAGCTGCAGCCTTAATACAAGCCAACCAAAATGCCGCCAACATCCTCCGGCTTAAGGAGAGCATTGCTGCGACCAATGAAGCTGTGCATGAGATCACCGACGGATTATCACAACTAGCAGTGGCAGTTGGGAAGATGCAGCAGTTTGTTAATGACCAATTTAATAATACAGCACGAGAATTGGACTGTATAAAAATTACACAACAAGTCGGTGTAGAACTCAATCTATACCTAACTGAATTGACTACAGTATTCGGGCCGCAAATCACTTCCCCTGCCCTCACTCAGCTGACTATCCAGGCACTTTATAATTTAGCTGGTGGCAACATGGATTACTTATTGACCAAGTTAGGTGTAGGGAACAATCAACTCAGCTCATTAATTGGTAGCGGCTTGATCACCGGCAACCCTATACTGTATGATTCACAGACTCAACTCTTGGGTATACAGGTAAATTTACCCTCAGTCGGGAACCTTAATAATATGCGTGCCACCTACTTGGAGACTTTATCTGTAAGCACAACCAAAGGTTTTGCCTCAGCACTTGTCCCAAAGGTAGTAACACAAGTCGGCTCCGTGATAGAAGAACTTGACACCTCATACTGTATAGAGTCCGATTTGGATTTATATTGTACAAGAATAGTGACATTCCCCATGTCTCCAGGTATTTATTCCTGTCTGAGCGGCAATACATCAGCTTGCATGTATTCAAAGACTGAAGGCGCACTCACCACGCCATATATGGCCCTCAAAGGCTCAGTTATTGCCAATTGCAAAATAACGACATGTAGATGTGCGGACCCCCCAGGTATCATATCGCAAAATTATGGAGAAGCTGTATCTCTGATAGATAGACATTCATGCAATGTCTTATCATTAGACGGGATAACTCTGAGGCTTAGTGGGGAATTTGATGCAACTTATCAAAAGAATATCTCGATACTAGACTCTCAAGTCATTGTGACAGGCAACCTTGATATATCAACCGAGCTCGGCAATGTCAATAATTCAATAAGTAATGCCCTGGACAGGTTAGCAGAAAGTAACAGCAAACTAGACAAAGTCAATGTCAAACTAACCAGCACTTCTGTTCTCATTACCTATATTGTCCTAACTGTCATATCTCTTGTTTCCGGCGCACTCAGCCTGGTCCTAGCATGCCACCTGATGTACAAACAAAAGGCACAACAAAAGACTTTACTCTGGCTTGGGAATAACACCCTTGATCAGATGAGAGCCACTACAAGAACATAA
>KY042125
ATGGGCTCTAAACCTTCTACCAGGGTCTCAGTACCTCCGATGCTAATCACCCGAATCACGTTGATATTGAGCTGTATCTGTCTGACTAGCTCTCTTGACGGCAGGCCTCTTGCAGCTGCGGGGATTGTGGTAACAGGGGATAAAGCAGTCAATATATACACCTCATCTCAGACGGGGTCAATCATAATCAAGTTGCTCCCAAATATGCCCAAGGATAAAGAGGCGTGTGCAAAAGCCCCCTTAGAAGCATACAACAGAACACTGACCACTTTACTCTCCCCACTTGGTGATTCCATCCGCAGGATACAAGGGTCTGTATCTACATCAGGAGGAAGGAGACAGAAACGCTTTATAGGCGCCATCATCGGTAGTGTAGCTCTTGGGGTCGCAACAGCGGCACAGATAACAGCAGCTGCAGCCTTAATACAAGCCAACCAAAATGCCGCCAACATACTCCGACTTAAGGAGAGCATTGCTGCGACCAATGAAGCTGTGCATGAGGTCACCGACGGATTATCACAACTAGCAGTGGCAGTTGGGAAGATGCAGCAGTTTGTTAATGACCAATTTAATAATACGGCACGAGAATTGGACTGCATAAAAATTACACAACAGGTCGGTGTAGAACTCAATCTATACCTAACTGAATTGACTACAGTGTTCGGGCCGCAAATCACTTCTCCTGCCCTCACTCAGCTGACCATCCAGGCACTTTATAATTTAGCTGGTGGCAACATGGATTACTTATTGACCAAATTAGGTGTAGGGAACAATCAACTCAGCTCATTAATTGGTAGCGGCTTGATCACCGGCAACCCTATACTGTATGACTCACAGACTCAACTCTTGGGTATACAGGTAAATTTACCCTCAGTCGGGAACCTTAATAATATGCGTGCCACCTACTTGGAGACTTTATCTGTAAGCACAACCAAAGGGTTTGCCTCAGCACTTGTCCCAAAGGTAGTAACACAAGTCGGCTCCGTGATAGAAGAACTTGACACCTCATACTGTATAGAGTCTGATTTGGATTTATATTGTACAAGAATAGTGACATTCCCCATGTCTCCAGGTATTTATTCCTGTCTGAGCGGCAATACATCAGCTTGCATGTATTCAAAGACTGAAGGCGCACTCACCACGCCATATATGGCCCTCAAAGGCTCAGTTATTGCCAATTGCAAAATAACGACATGTAGGTGTGCGGATCCCCCAGGTATCATATCGCAAAATTATGGAGAAGCTGTATCTCTGATAGATAGACATTCATGCAATGTCTTATCATTAGACGGGATAACTCTGAGGCTTAGTGGGGTATTTGATGCAACTTATCAAAAGAATATCTCGATACTAGATTCTCAAGTCATTGTGACAGGCAACCTTGATATATCAACCGAGCTCGGAAATGTCAATAATTCAATAAGTAATGCCCTGGACAGGTTAGCAGAAAGTAACAGCAAACTAGACAAAGTCAATGTCAAACTAACCAGCACTTCTGTTCTCATTACCTATATCATCCTAACTGTCATATCTCTTGTTTCCGGCGCACTTAGCCTGGTTTTAGCGTGCTACCTGATGTACAAACAAAAGGCACAACAAAAGACTTTACTCTGGCTTGGGAATAACACCCTTGATCAGATGAGAGCCACTACAAGAACATAA
>AF458021
ATGGGTTCCAAACCTTCTACCAGGATCCCAGTACCTCCGATGCTGATCACCCGAATCATGTTGATATTGAGCTGTATCTGTCAGACGAGCTCTCTTGATGGCAGGCCTCTCGCAGCTGCAGGGATTGTGGTAACAGGAGATAAAGCAGTCAATATATACACCTCATCCCAGACAGGGTCGATCATAGTCAAGCTGCTCCCAAATATGCCCAAGGATAAAGAGGCGTGTGCAAAAGCCCCATTAGAGGCATACAACAGAACACTGACCACTTTACTCACCCCACTCGGTGATTCCATCCGCAAGATACAAGGGTCCGTGTCGACATCAGGAGGAAGGAGACGGAAACGCTTTATAGGTGCCATTATCGGTAGTGTGGCCCTCGGGGTCGCAACAGCAGCACAGACAACAGCAGCCGCAGCTCTAATACAAGCCAACCAGAATGCCGCCAACATCCTCCGGCTTAAGGAGAGCATTGCTGCAACCAATGAGGCTGTGCATGAGGTTACTGAAGGATTATCGCAACTAGCAGTGGCAGTTGGGAAGATGCAGCAGTTTGTTAATGACCAATTTAACAATACGGCGCGAGAATTAGACTGTATCAAAATTACACAACAGATCGGTGTAGAACTCAACCTATACCTAACTGAATTGACTACAGTGTTCGGGCCGCAAATTACTTCCCCTGCCCTAACTCAGCTGACTATCCAGGCACTTTATAATTTAGCTGGTGGCAACATGGATTACTTGTTGACTAAGTTAGGTGTAGGGAACAATCAACTCAGCTCATTAATTGGTAGCGGCTTGATCACTGGCAACCCTATTCTGTACGACTCACAGACTCAACTCTTAGCCATCCAGGTAAATTTACCCTCAGTCGGGAACCTTAATAGTATGCGTGCTACCTACTTGGGGACTTTGTCTGTAAGCACATCCAAAGGATTCGCCTCAGCACTTGTCCCAAGGGTAGTAACACAAGTTGGCTCCGTGATAGAAGAACTTGACACTTCATATTGTATAGAATCAGATCTGGATTTATATTGTACAAGAATAGTGACATTCCCCATGTCTCCAGGTATTTACTCCTGTCTGAGCGGCAATACATCAGCTTGCATGTATTCAAAGACTGAAGGCGCACTCACCACGCCATATATGGCCCTCAAAGGCTCGGTTATTGCCAATTGCAAAATAACGACATGTAGATGTGCAGACCCCCCAGGTATCATATCGCAAAATTATGGAGAAGCTGTATCTCTGATAGATAGACATTCATGCAATGTCTTATCATTAGACGGGATAACTCTGAGGCTCAGTGGGGAATTTGATGCATCTTACCAAAAGAATATCTCAATACTAGATTCTCAAGTTATCGTGACAGGCAACCTTGATATATCAACCGAGCTTGGAAACGTCAACAACTCAATAAGTAATGCCCTGGACAGGTTAGTGGAAAGTAACAGAAAACTAGACGAAGTCAATGTCAAACTAACCAGCACATCTGCTCTCATTACCTATATTGTTCTAACTACCATATCTCTTGTTTCCGGTGCACTTAGCCTGGTTTTAGTATGCTACCTGATGTACAAACAAAAGGCACAACAAAAGACCTTACTATGGCTTGGGAATAACACCCTTGATCAGATGAGAGCCACTACAA--------
>GQ507801
ATGGGCTCCAAACCTTCTACCAGGATTCCAGTACCTCCGATGCTGATCACCCGAATCACGTTGATATTGAGCTGTATCTGTCTGACGAACTCTCTCGATGGCAGGCCTCTCGCAGCTGCAGGGATTGTGGTAACAGGAGATAAAGCAGTCAATATATACACCTCATCCCAGACAGGGTCAATCATAGTCAAGCTGCTCCCAAATATGCCCAAGGATAAAGAGGCGTGTGCAAAAGCCCCGTTAGAAGCATACAACAGAACACTGACCACTTTACTCACCCCACTTGGTGATTCCATCCGCAAGATACAAGGGTCTGTGTCGACATCAGGAGGAAGGAGACGGAAACGCTTTATAGGTGCCATTATCGGTAGTGTGGCTCTCGGGGTCGCAACAGCGGCACAGATAACAGCAGCCGCAGCCCTAATACAAGCCAACCAGAATGCCGCCAACATCCTCCGGCTTAAGGAGAGCATTGCTGCAACCAATGAAGCTGTGCATGAGGTCACCGACGGATTATCGCAACTAGCAGTGGCAGTTGGGAAGATGCAGCAGTTTGTTAATGACCAATTTAATAATACGGCGCGAGAATTAGACTGTATCAAAATTACACAACAGGTCGGTGTAGAACTCAACCTATACCTAACTGAATTGACTACAGTGTTCGGGCCACAAATTACTTCCCCTGCCCTAACTCAGCTGACTATCCAGGCACTTTATAATTTAGCTGGTGGCAACATGGATTACTTGTTGACTAAGTTGGGTGTAGGGAACAATCAACTCAGCTCATTAATTGGTAGTGGCTTGATCACTGGCAACCCTATATTGTATGACTCACAGACTCAACTCTTGGGCATACAGGTAAATTTACCCTCAGTCGGGAACCTTAATAGTATGCGTGCTACCTACTTGGAGACTTTATCTGTAAGCACATCCAAAGGATTCGCCTCAGCACTTGTCCCGAAGGTAGTAACACAAGTTGGCTCCGTGATAGAAGAACTTGACACTTCATACTGTATAGAATCAGATCTGGATTTATATTGTACAAGAATAGTGACATTCCCCATGTCTCCAGGTATTTATTCTTGTCTGAGCGGCAATACATCAGCTTGCATGTATTCAAAGACTGAAGGCGCACTCACCACGCCATATATGGCCCTCAAAGGCTCAGTTATTGCCAATTGCAAAATAACGACATGTAGATGTGCAGACCCCCCAGGCATCATATCGCAAAATTATGGAGAAGCTGTATCTCTGATAGATAGACATTCATGCAATGTCTTATCATTAGACGGGATAACTCTGAGGCTCAGTGGGGAATTTGATGCATCTTATCAAAAGAATATCTCAATACTAGATTCTCAAGTCATCGTGACAGGCAACCTTGACATATCAACCGAGCTTGGAAATGTCAACAATTCAATAAGTAAGGCCCTAGACAGGTTAGCGGAAAGTAACAGCAAACTAGACAAAGTCAATGTCAAACTAACCAGCACATCTGCTCTCATTACCTATATCGTTCTAACTACCATATCTCTTGTTTCCGGTGCACTTAGCCTGGGTTTAGCATGCTACTTGATGTACAAACAAAAGGCACAACAAAAGACCTTACTATGGCTTGGGAATAACACCCTCGATCAGATGAGGGCCACTACAAGAACATGA
>KY042142
ATGGGCTCCAAACCTTCTACCAGGATTCCAGTACCTCCGATGCTGATCACCCGAATCACGTTGATATTGAGCTGTATCTGTCTGACGAACTCTCTCGATGGCAGGCCTCTCGCAGCTGCGGGGATTGTGGTAACAGGAGATAAAGCAGTCAATATATACACCTCATCCCAGACAGGGTCAATCATAGTCAAGCTGCTCCCAAATATGCCCAAGGATAAAGAGGCGTGTGCAAAAGCCCCGTTAGAAGCATACAACAGAACACTGACCACTTTACTCACCCCACTTGGTGATTCCATCCGCAAGATACAAGGGTCTGTGTCGACATCAGGAGGAAGGAGACGGAAACGCTTTATAGGTGCCATTATCGGTAGTGTGGCTCTTGGGGTCGCAACAGCGGCACAGATAACAGCAGCCGCAGCCCTAATACAAGCCAACCAGAATGCCGCCAACATCCTCCGGCTTAAGGAGAGCATTGCTGCAACCAATGAAGCTGTGCATGAGGTCACCGACGGATTATCGCAACTAGCAGTGGCAGTTGGGAAGATGCAGCAGTTTGTTAATGACCAATTTAATAATACGGCGCGAGAATTAGACTGTATCAAAATTACACAACAGGTCGGTGTAGAACTCAACCTATACCTAACTGAATTGACTACAGTGTTCGGGCCACAAATTACTTCCCCTGCCCTAACTCAGCTGACTATCCAGGCACTTTATAATTTAGCTGGTGGCAACATGGATTACTTGTTGACTAAGTTGGGTGTAGGGAACAATCAACTCAGCTCATTAATTGGTAGTGGCTTGATCACTGGCAACCCTATATTGTATGACTCACAGACTCAACTCTTGGGCATACAGGTAAATTTACCCTCAGTCGGGAACCTTAATAGTATGCGTGCTACCTACTTGGAGACTTTATCTGTAAGCACATCCAAAGGATTCGCCTCAGCACTTGTCCCGAAGGTAGTAACACAAGTTGGCTCCGTGATAGAAGAACTTGACACTTCATACTGTATAGAATCAGATCTGGATTTATATTGTACAAGAATAGTGACATTCCCCATGTCTCCAGGTATTTATTCTTGTCTGAGCGGCAATACATCAGCTTGCATGTATTCAAAGACTGAAGGCGCACTCACCACGCCATATATGGCCCTCAAAGGCTCAGTTATTGCCAATTGCAAAATAACGACATGTAGATGTGCAGACCCCCCAGGCATCATATCGCAAAATTATGGAGAAGCTGTATCTCTGATAGATAGACATTCATGCAATGTCTTATCATTAGACGGGATAACTCTGAGGCTCAGTGGGGAATTTGATGCATCTTATCAAAAGAATATCTCAATACTAGATTCTCAAGTCATCGTGACAGGCAACCTTGACATATCAACCGAGCTTGGAAATGTCAACAATTCAATAAGTAAGGCCCTAGACAGGTTAGCGGAAAGCAACAGCAAACTAGACAAAGTCAATGTCAAACTAACCAGCACATCTGCTCTCATTACCTATATCGTTCTAACTACCATATCTCTTGTTTCCGGTGCACTTAGCTTGGGTTTAGCATGCTACTTGATGTACAAACAAAAGGCACAACAAAAGACCTTACTATGGCTTGGGAATAACACCCTCGATCAGATGAGGGCCACTACAAAAACATGA
>KY042143
ATGGGCTCCAAACCTTCTACCAGGATTCCAGTACCTCCGATGCTGATCACCCGAATCATGTTGATATTGAGCTGTATCTGTCTGACGAGCTCTCTCGATGGCAGGCCTCTCGCAGCTGCGGGGATTGTGGTAACAGGAGATAAAGCAGTCAATATATACACCTCATCTCAGACAGGGTCAATCATAGTCAAGCTGCTCCCAAATATACCCAAAGATAAAGAGGCGTGTGCAAAAGCCCCGTTAGAAGCATACAACAGAACACTGACCACTTTACTCACCCCACTTGGTGATTCCATCCGCAAGATACAAGGGTCCGTGTCAACATCAGGAGGAAGGAGACGAAAACGCTTTATAGGTGCCATTATCGGTAGTGTGGCTCTCGGGGTCGCAACAGCGGCACAGATAACAGCAGCCGCAGCTCTAATACAAGCCAACCAGAATGCCGCCAACATCCTCCGGCTTAAAGAGAGCATTGCTGCAACCAATGAAGCTGTGCATGAGGTCACCGACGGATTATCGCAACTAGCAGTGGCAGTTGGGAAGATGCAGCAGTTTGTTAATGACCAATTTAATAATACGGCACGAGAATTAGACTGTATCAAAATTACACAACAGGTCGGTGTAGAACTCAACCTATATCTAACCGAGTTGACTACAGTGTTCGGGCCACAAATTACTTCCCCTGCCCTAACTCAGCTGACAATCCAGGCGCTTTATAATTTAGCTGGTGGCAACATGGATTACTTGTTGACTAAGTTAGGTGTAGGGAACAATCAACTCAGCTCATTAATTGGTAGCGGCTTGATCACTGGCAATCCTATATTGTATGACTCACAGACTCAACTCCTAGGCATACAGGTGAATTTACCCTCAGTAGGGAACCTTAATAGTATGCGCGCTACCTACTTGGAGACTTTATCTGTAAGCACATCCAAAGGATTCGCCTCAGCACTTGTCCCGAAGGTAGTAACACAAGTTGGATCCGTGATAGAAGAACTTGACACTTCATACTGTATAGAATCAGATCTGGATTTATATTGTACAAGAATAGTGACATTCCCCATGTCTCCGGGTATTTATTCCTGTCTGAGCGGCAATACATCAGCTTGTATGTATTCAAAAACCGAAGGCGCACTCACCACGCCATATATGGCCCTCAAAGGCTCAGTTATTGCCAATTGCAAAATAACGACATGTAGATGTGCAGATCCCCCAGGTATCATATCGCAAAATTATGGAGAAGCTGTATCTCTGATAGATAGACATTCATGCAATGTCTTATCATTAGACGGAATAACTCTGAGGCTCAGTGGGGAGTTTGATGCATCTTATCAAAAGAATATCTCAATACTGGATTCTCAAGTCATCGTGACAGGCAACCTTGATATATCAACCGAGCTTGGAAATGTCAATAATTCAATAAGTAATGCCCTGGACAGGTTAGCGGAAAGTAACAGCAAACTAGACAAAGTCAATGTCAAACTAACCAGCACATCTGCTCTCATTACCTATATCGTTCTAACTACCATATCTCTTGTCTTCGGTGCACTTAGCCTGGTTTTAGCATGCTACCTGATGTACAAACAAAAGGCACAACAGAAGACCTTACTATGGCTTGGGAATAATACTCTCGATCAGATGAGAGCCACTACAAGAACATGA
>AF458016
atgggctccaaaccttctaccaggatctcagtacctccgatgctaatcacccaaatcacgttgatattgagctgtatctgtttgactagctctcttgacggcaggcctcttgcagctgcggggattgtggtaacaggagataaagcagtcaatatatacacctcatctcagacggggtcaatcataatcaagttgctcccaaatatgcccaaggataaagaggcgtgtgcaaaagccccgttagaagcatacaacagaacactgaccactttactctccccacttggtgattccatccgcaggatacaagggtctgtgtctacatcaggaggaaggagacagaaacgctttataggtgccattatcggtagtgtagctcttggggtcgcaacagcggcacagataacagcagctgcagccttaatacaagccaaccaaaatgccgccaacatcctccggcttaaggagagcattgctgcgaccaatgaagctgtgcatgaggtcaccgacggattatcacaactagcagtggcagttgggaagatgcagcaatttgttaatgaccaatttaataatacggcgcgagaattggactgtataaaaattacacaacaagtcggtgtggaactcaatctatatctaactgaattgactacagtgttcgggccgcaaatcacctcccctgccctcactcagctgactatccaggcactttataatttagctggtggcaacatggattacttgttgaccaagttaggtgtagggaacaatcaactcagctcattaattggtagcggcttgatcaccggcaaccctattctgtacgactcacagactcaactcttgggtatacaggtaaatttaccctcagtcgggaaccttaataatatgcgtaccacctacttggagactttatctgtaagcacaaccaaagggtttgcctcagcacttgtcccaaaggtagtaacacaagtcggctccgtgatagaagaacttgacacctcatactgtatagagtccgatttggatttatattgtacaagaatagtgacattccccatgtctccaggtatttattcttgtctgagcggcaatacatcagcttgcatgtattcaaagactgaaggcgcactcactacgccatatatggccctcaaaggctcagttattgccaattgcaaaataacgacatgtagatgtgcggaccccccaggtatcatatcgcaaaattatggagaagctgtatctctgatagatagacattcatgcaatgtcttatcattagacgggataactctgaggctcagtggggaatttgatgcaacttatcaaaagaatatctcgatactagattctcaagtcattgtgacaggcaaccttgatatatcaaccgagcttggaaatgtcaataattcaataagtaatgccctggacaggttagcggaaagtaacagcaaactagacaaagtcaatgtcaaactaaccagcacgtctgctctcattacctatatcgtcctaactgtcatatctcttgtttccggtgcacttagcctggttttagcatgctacctgatgtacaaacaaaaggcacaacaaaagactttactatggcttgggaataacacccttgatcagatgagagccactacaa--------
>KC205475
ATGGGCTCCAGATCTTCTACCAGAATCCCAGCACCTCTGACACTGATCGCCCAAATTATGTTGATATTGAGCTGTATCTGTCCGACAAACCCTCTTGACGGCAGGTCTCTTGCAGCTGCAGGAATCGTGGTAACAGGAGACAAAGCAGTTAATATATACACCTCATCTCAGACGGGATCAATCATAGTCAAATTGCTCCCAAACATGCCCAAAGATAAAGAGGCGTGTGCAAAAGCCCCATTAGAAGCATATAACAGAACACTGACCGCTTTACTCACCCCTCTCGGTGATTCCATCCGCAGGATACAGGGGTCTGTATCCAAGTCAGGAGGAAGGAGACAGAAACGCTTCGTAGGTGCCATTATTGGCAGTGTAGCTCTTGGGGTCGCAACATCAGCACAGATAACAGCAGCTGCAGCCTTAATACAAGCCAACCAGAATGCTGCTAACATCCTCCGGCTCAAGGAGAGCATTGCTGCCACCAATGAAGCTGTGCATGAAGTCACTGACGGATTATCACAACTAGCTGTGGCAGTTGGTAAGATGCAGCAGTTTATTAATGACCAATTCAATAATACGGCGCGGGAACTGGACTGTATGAAAATTACCCAACAAGTCGGTGTAGAACTCAACCTATACCTAACTGAATTGACTACGGTGTTTGGGCCGCAAATCACTTCCCCTGCCCTAACTCAGCTGACTATCCAGGCGCTTTATAATTTAGCTGGTGGCAATATGGATTACTTGCTGACTAGGTTAGGCGTGGGGAACAATCAACTTAGCTCATTAATTGGTAGTGGCTTGATCACAGGCCACCCTATACTGTATGACTCACAGACTCAGCTCCTGGGCATACAGGTAAATTTACCCTCAGTCGGGAACCTCAATAATATGCGTGCCACCTACTTGGAGACTATATCCGTAAGCACAACCAAGGGGTTTGCCTCAGCACTTGTCCCGAAGGTAGTGACGCAAGTCGGCTCCGTGATAGAAGAACTCGACACTTCACACTGTATAGAGTCTGAACTGGATTTATATTGTACAAGAATAGTGACATTCCCCATGTCCCCTGGCATTTATTCCTGTCTGAGCGGCAACACATCGGCTTGCATGTACTCAAAGACTGAAGGTGCACTCACTACGCCATATATGACCCTCAAGGGCTCAGTTATTGCCAATTGCAAAATGACAACATGTAGGTGCGCAGACCCCCCAAGTATCATATCGCAAAACTATGGAGAAGCTGTGTCTCTGATAGATAGACATTCATGCAATGTCCTGTCACTAGATGGGATAACTCTGAGGCTCAGTGGGGAGTTTGATGTAACTTATCAAAAGAATATCTCAATACTAGAATCTCAAGTCATCGTGACCGGCAATCTTGATATATCAACCGAGCTAGGAAATGTCAACAATTCAATAAGCAGTGCCCTAGGTAAGTTAGCGGAGAGTAACAGCAAACTAGACCAAGTCAATGTCAAACTAACCAGCACGTCTGCACTCATTACCTATATTGTTCTAACCATCATATCTCTTGTCTCCGGTATACTTAGCCTGGGTTTGGCGTGCTACCTAATGTACAAACAAAAAGCACAACAAAAGACCTTAATATGGCTTGGAAATAATACCCTTGATCAGATGAGAGCTACTACAAGGACGTGA
>KC205476
ATGGGCTCCAGATCTTCTACCAGAATCCCAGCACCTCTGATGCTGACCGTCCAAATTCTGTTGATATTGAGCTGCATCTGTCCGACAAACCCTCTTGACGGCAGGCCTCTTGCAGCTGCGGGAATCGTGGTAACGGGAGACAAAGCAGTTAATATATACACCTCATCTCAGACGGGATCAATCATAGTCAAGTTGCTCCCAAACATGCCCAAAGATAAAGAGGCGTGTGCAAAAGCCCCATTAGAAGCATACAACAGAACACTGACCGCTTTACTCACCCCTCTCGGTGATTCTATCCGCAGGATACAGGGGTCTGTATCCAAGTCGGGAGGAAGAAGACGGAAACGCTTCGTAGGTGCCATTATCGGCAGTGTAGCTCTTGGGGTCGCAACATCAGCACAGATAACAGCGGCTGCAGCCTTAATACAAGCCAACCAGAATGCTGCCAACATCCTCCGGCTTAAGGAGAGCATTGCTGCAACCAATGAAGCTGTACATGAAGTCACCGACGGATTATCACAACTAGCAGTGGCAGTTGGTAAGATGCAGCAGTTCATTAACGATCAATTCAATAATACGGCACGAGAACTGGACTGTATGAAAATTACGCAACAAGTAGGTGTAGAACTCAACCTATACCTAACTGAACTGACTACGGTGTTTGGGCCGCAAATCACTTCCCCTGCCTTAACTCAGCTGACTATCCAGGCGCTTTATAACTTAGCTGGTGGCAATATGGATTACTTGCTGACCAGGTTAGGCGTGGGGAACAATCAACTCAGCTCATTAATTGGTAGTGGCTTGATCACAGGCTACCCTATACTGTATGACTCACAGACTCAGCTCTTGGGCATACAGGTAAATTTACCCTCAGTTGGGAACCTTAATAATATGCGTGCCACCTACCTGGAGACTTTATCCGTAAGCACAACCAAGGGGTTTGCCTCAGCACTTGTCCCGAAGGTAGTGACGCAAGTCGGCTCCGTGATAGAAGAACTCGACACTTCACACTGTATAGAGTCTGAACTAGATTTATATTGTACAAGAATAGTGACATTCCCCATGTCCCCTGGAATTTATTCCTGTCTGAGCGGCAACACATCGGCTTGTATGTATTCAAAGACTGAAGGTGCACTCACTACGCCATATATGACCCTCAAAGGCTCAGTTATTGCCAATTGCAAAATAACAACATGTAGGTGCGCAGACCCCCCAGGCATCATATCGCAAAACTATGGAGAAGCTGTGTCTCTGATAGATAGACATTCATGCAATGTCTTGTCACTAGATGGGATAACTCTGAGGCTCAGTGGGGAGTTTGATGTAACTTATCAAAAGAATATCTCAATACTAGAATCGCAAGTTATCGTGACAGGCAATCTTGATATATCAACCGAGCTAGGAAATGTCAACAATTCAATAAGCAGTGCCCTGGGTAAGTTAGCGGAGAGTAACAGCAAACTAGACAAAGTCAATGTCAAACTAACTAGCACATCTGCACTCATTACCTATATTGTTCTAACTATCATATCTCTTATCTCCGGTACACTTAGCCTGGGTTTAGCGTGCTACCTGATGTACAAACAAAAAGCACAACAAAAGACCTTAATATGGCTCGGGAATAATACCCTTGATCAGATGAGAGTCACTACAAGGACGTGA
>KC205477
ATGGGCTCCAGATCTTCTACCAGAATCCCAGCACCTGTGACGCTGACTGCCCAAATTATGTTGATATTGAGCTGTATCTGTCCGACAAACCCTCTTGACGGCAGGTCTCTTGCAGCTGCAGGAATTGTGGTAACAGGAGACAAAGCAGTTAATATATACACCTCATCTCAGACGGGATCAATCATAGTCAAGTTGCTCCCAAACATGCCCAAAGATAAAGAGGCGTGTGCAAAAGCCCCATTAGAAGCATACAACAGAACACTGACCGCTTTACTCACCCCTCTCGGTGATTCTATCCGCAGGATACAGGGGTCCGTATCCAAGTCAGGAGGAAGGAGACAGAAACGCTTCGTAGGTGCCATTATTGGCAGTGTAGCTCTTGGGGTCGCAACATCAGCACAGATAACAGCAGCTGCAGCCTTAATACAAGCCAACCAGAATGCTGCTAACATCCTTCGGCTTAAGGAGAGCATTGCTGCCACCAATGAAGCTGTGCATGAAGTCACTGACGGATTATCACAACTAGCTGTGGCAGTTGGTAAGATGCAGCAGTTTATTAATGACCAATTCAATAATACGGCGCGGGAACTGGACTGTATGAAAATTACCCAACAAGTCGGTGTAGAACTCAACCTATACCTAACTGAACTGACTACAGTATTTGGGCCGCAAATCACCTCCCCTGCCCTAACTCAGCTGACTATCCAGGCGCTTTATAATTTAGCTGGTGGCAATATGGATTACTTGCTGACTAGGTTAGGCGTGGGGAACAATCAACTTAGCTCATTAATAAGTAGTGGCTTGATCACAGGCCACCCTATACTGTATGACTCACAGACTCAGCTCCTGGGCATACAAGTAAATTTACCCTCAGTCGGGAACCTCAATAATATGCGTGCCACCTACTTGGAGACTATATCCGTAAGCACAACCAAGGGGTTTGCCTCAGCACTTGTCCCAAAGGTAGTGACGCAAGTCGGCTCCGTGATAGAAGAACTCGACACTTCACACTGTATAGAGTCTGAACTGGATTTATATTGTACAAGAATAGTGACATTCCCCATGTCCCCTGGCATTTATTCCTGTCTGAGCGGCAACACATCGGCTTGCATGTACTCAAAGACTGAAGGTGCACTCACTACGCCATATATGACCCTCAAAGGCTCAGTTATTGCCAATTGCAAAATAACAACATGTAGGTGCGCAGACCCCCCAAGTATCATATCGCAAAACTATGGAGAAGCTGTGTCTCTGATAGATAGACATTCATGCAGTGTCCTGTCACTAGATGGGATAACTCTGAGGCTCAGTGGGGAGTTTGATGTAACTTATCAAAAGAATATCTCAATACTAGAATCTCAAGTCATCGTGACCGGCAATCTTGATATATCAACCGAGCTAGGAAATGTCAACAATTCAATAAGCAGTGCCCTAGGTAAGTTAGCGGAGAGTAACAATAAACTAGACCAAGTCAATGTCAAACTAACCAGCACATCTGCACTCATTACCTATATTGCTCTAACCATCATATCTCTTGTCTCCGGTATACTTAGCCTGGGTTTGGCGTGCTACCTAATGTACAAACAAAAAGCACAACAAAAGACCTTAATATGGCTTGGGAATAATACCCTTGATCAGATGAGAGCTACTACAAGGACGTGA
>KC205478
ATGGGCTCCAGATCTTCTACCAGAACCCCAGCACCTGTGACGCTGACTGCCCAAATTATGTTGATATTGAGCTGTATCTGTCCGGCAAACCCTCTTGACGGCAGGTCTCTTGCAGCTGCAGGAATTGTGGTAACAGGAGACAAAGCAGTTAATATATACACCTCATCTCAGACGGGATCAATCATAGTCAAGTTGCTCCCGAACATGCCCAAAGATAAAGAGGCGTGTGCAAAAGCCCCATTAGAAGCATACAACAGAACCCTGACCGCTTTACTCACCCCTCTCGGCGATTCCATCCGCAGGATACAGGGGTCTGTATCCAAGTCAGGAGGAAGGAGACAGAAACGCTTCGTAGGTGCCATTATTGGCAGTGTAGCTCTTGGGGTCGCAACATCAGCACAGATAACAGCAGCTGCAGCCTTAATACAAGCCAACCAGAATGCTGCTAACATCCTTCGGCTTAAGGAGAGCATTGCTGCCACCAATGAAGCTGTGCATGAAGTCACTGACGGATTATCACAACTAGCTGTGGCAGTTGGTAAGATGCAGCAGTTTATTAATGACCAATTCAATAATACGGCGCGGGAACTGGACTGTATGAAAATTACCCAACAAGTCGGTATAGAACTCAACCTATACCTAACTGAACTGACTACAGTGTTTGGGCCGCAAATCACCTCCCCTGCCCTAACTCAGCTGACTATCCAGGCGCTTTATAATTTAGCTGGTGGCAATATGGATTACTTGCTGACTAGGTTAGGCGTGGGGAACAATCAGCTTAGCTCATTAATAAGTAGTGGCTTGATCACAGGCCATCCTATACTGTATGACTCACAGACTCAGCTCCTGGGCATACAAGTAAATTTACCCTCAGTCGGGAACCTCAATAATATGCGTGCCACCTACTTGGAGACTATATCCGTAAGCACAACCAAGGGGTTTGCCTCAGCACTTGTCCCGAAGGTAGTGACGCAAGTCGGCTCCGTGATAGAAGAACTCGACACTTCACACTGTATAGAGTCTGAACTGGATTTATATTGTACAAGAATAGTGACATTCCCCATGTCCCCTGGCATTTATTCCTGTCTGAGCGGCAACACATCGGCTTGCATGTACTCAAAGACTGAAGGTGCACTCACTACGCCATATATGACCCTCAAAGGCTCAGTTATTGCCAATTGCAAAATAACAACATGTAGGTGCGCAGACCCCCCAAGTATCATATCGCAAAACTATGGAGAAGCCGTGTCTCTGATAGATAGACATTCATGCAATGTCCTGTCACTAGATGGGATAACTCTGAGGCTCAGTGGGGAGTTTGATGTAACTTATCAAAAGAATGTCTCAATACTAGAATCTCAAGTCATCGTGACCGGCAATCTTGATATATCAACCGAGCTAGGAAATGTCAACAATTCAATAAGCAGTGCCCTAGGTAAGTTAGCGGAGAGTAACAGAAAACTAGACCAAGTCAATGTCAAACTAACCAGCACATCTGCACTCATTACCTATATTGTTCTAACCATCATATCTCTTGTCTCCGGTATACTTAGCCTGGGTTTGGCGTGCTACCTAATGTACAAACAAAAAGCACAACAAAAGACCTTAATATGGCTTGGGAATAATACCCTTGATCAGATGAGAGCTACTACAAGGACGTGA
>KC205479
ATGGGCTCCAGATCTTCTACCAGAACCCCAGCACCTGTGACGTTGACTGCCCAAATTATGTTGATATTGAGCTGTATCTGTCCGACAAACCCTCTTGACGGCAGGTCTCTTGCAGCTGCAGGAATTGTGGTAACAGGAGACAAAGCAGTTAATATATACACCTCATCTCAGACGGGATCAATCATAGTCAAGTTGCTCCCAAACATGCCCAAAGATAAAGAGGCGTGTGCAAAAGCCCCGTTAGAAGCATACAACAGAACACTGACCGCTTTACTCACCCCTCTCGGTGATTCTATCCGCAGGATACAGGGGTCTGTATCCAAGTCAAGAGGAAGGAGACATAAACGCTTCGTAGGTGCCATTATTGGCAGTGTAGCTCTTGGGGTCGCAACATCAGCACAGATAACAGCAGCTGCAGCCTTAATACAAGCCAACCAGAATGCTGCTAACATCCTTCGGCTTAAGGAGAGCATTGCTGCCACCAATGAAGCTGTGCATGAAGTCACTGACGGATTATCACAACTAGCTGTGGCAGTTGGTAAGATGCAGCAGTTTATTAATGACCAATTCAATAACACGGCGCGGGAACTGGACTGCATGAAAATTACCCAACAAGTCGGTGTAGAACTCAACCTATACCTAACTGAACTGACTACAGTGTTTGGGCCGCAAATCACCTCCCCTGCCCTAACTCAGCTGACTATCCAGGCGCTTTATAATTTAGCTGGTAGCAATATGGATTACTTGCTGACTAGGTTAGGCGTGGGGAACAATCAACTTAGCTCATTAATAAGTAGTGGCTTGATCACAGGCCACCCTATACTGTATGACTCACAGACTCAGCTCCTGGCCATACAAGTAAATTTACCCTCAGTCGGGAACCTCAATAATATGCGTGCCACCTACTTGGAGACTATATCCGTAAGCACAACCAAGGGGTTTGCCTCAGCACTTGTCCCGAAGGTAGTGACGCAAGTAGGCTCCGTGATAGAAGAACTCGACACTTCACACTGTATAGAGTCTGAACTGGATTTATATTGTACAAGAATAGTGACATTCCCCATGTCCCCTGGCATTTATTCCTGTCTGAGCGGCAACACATCGGCTTGCATGTACTCAAAGACTGAAGGTGCACTCACTACGCCATATATGACCCTCAAAGGCTCAGTTATTGCCAATTGCAAAATAACAACATGTAGGTGCGCAGACCCCCCAAGTATCATATCGCAAAACTATGGAGAAGCTGTGTCTCTGATAGATAGACATTCATGCAATGTCCTGTCACTAGATGGGATAACTCTGAGGCTCAGTGGGGAGTTTGATGTAACTTATCAAAAGAATATCTCAATACTAGAATCTCAAGTCATCGTGACAGGCAATCTTGATATATCAACCGAGCTAGGAAATGTCAACAATTCAATAAGCAGTGCCCTAGGTAAGTTAGCGGAGAGTAACAGCAAACTAGACCAAGTCAATGTCAAACTAACCAGCACATCTGCACTCATTACCTATATTGTTCTAACCATCATATCTCTTGTCTCCGGTATACTTAGCCTGGGTTTGGCGTGCTACCTAATGTACAAACAAAAAGCACAACAAAAGACCTTAATATGGCTTGGGAATAATACCCTTGATCAGATGAGAGCTACTACAAGGACGTGA
>KJ958913
ATGGGCTCCAGATCTTCTACCAGAATCCCAGCACCTGTGACGCTGACTGCCCAAATTATGTTGATATTGAGCTGTATCTGTCCGACAAACCCTCTTGACGGCAGGTCTCTTGCAGCTGCAGGAATTGTGGTAACAGGAGACAAAGCAGTTAATATATACACCTCATCTCAGACGGGATCAATCATAGTCAAGTTGCTCCCAAACATGCCCAGAGACAAAGAGGCATGTGCAAAAGCCCCATTAGAAGCATACAACAGAACACTGACCGCTTTACTCACCCCTCTCGGCGACTCCATCCGCAGGATACAGGGGTCCGCATCCAAGTCAGGAGGAAGGAGACAGAAACGCTTCGCAGGTGCCATTATTGGCAGTGTAGCTCTCGGGGTCGCAACATCAGCACAGATAACAGCAGCTGCAGCCTTAATACAAGCCAACCAGAATGCTGCTAACATCCTTCGGCTTAAGGAGAGCATTGCTGCCACCAATGAAGCTGTGCATGAAGTCACTGACGGATTATCACAACTAGCTGTGGCAGTTGGTAAGATGCAGCAGTTTATTAATGACCAATTCAATAATACGGCGCGGGAACTGGACTGTATGAAAATTACCCAACAAGTCGGTGTAGAACTCAACCTATACCTAACTGAACTGACTACAGTGTTTGGGCCGCAAATCACCTCCCCTGCCCTAACTCAGCTGACTATCCAGGCACTTTATAATTTAGCTGGTGGCAATATGGATTACTTGCTGACTAGGTTAGGCGTGGGGAACAATCAACTTAGCTCATTAATAAGTAGTGGCTTGATCACAGGCCATCCTATACTGTATGACTCACAGACTCAGCTCCTGGGCATACAAGTAAATTTACCCTCAGTCGGGAACCTCAATAATATGCGTGCCACCTACTTGGAGACTATATCCGTAAGCACGACCAAGGGGTTTGCCTCAGCACTCGTCCCAAAGGTAGTGACGCAAGTCGGCTCCGTGATAGAAGAACTCGACACTTCACACTGTATAGAGTCTGAACTGGATTTATATTGTACAAGAATAGTGACATTCCCCATGTCCCCTGGCATTTATTCCTGTCTGAGCGGCAACACATCGGCTTGCATGTACTCAAAGACTGAAGGTGCACTCACTACGCCATATATGACCCTCAAAGGCTCAGTTATTGCCAATTGCAAAATAACAACATGTAGGTGCGCAGACCCCCCAAGTATCATATCGCAAAACTATGGAGAAGCTGTGTCTCTGATAGATAGACATTCATGCAATGTCCTGTCACTAGATGGGATAACTCTGAGGCTCAGTGGGGAGTTTGATGTGACTTATCAAAAGAATATCTCAATACTAGAATCTCAAGTCATCGTGACCGGCAATCTTGATATATCAACCGAGCTAGGAAATGTCAACAATTCAATAAGCAGTGCCCTAGGTAAGTTAGCGGAGAGTAACAGTAAACTAGACCAAGTCAATGTCAAACTGACCAGCACATCTGCACTCATTACCTATATTGCTCTAACCATCATATCTCTTGTCTCCGGTATACTTAGCCTGGGTTTGGCGTGCTACCTAATGTACAAACAAAAAGCACAACAAAAGACCTTAATATGGCTTGGGAATAATACCCTTGATCAGATGAGAGCTACTACAAGGACATGA
>KJ958914
ATGGGCTCCAGATCTTCTACCAAAATCCCAGCACCTGTGACGCTGACTGCCCAAATTATGTTGATATTGAGCTGTATCTGTCCGACAAACCCTCTTGACGGCAGGTCTCTTGCAGCTGCAGGAATTGTGGTAACAGGAGACAAAGCAGTTAATATATACACCTCATCTCAGACGGGATCAATCATAGTCAAGTTGCTCCCAAACATGCCCAAAGATAAAGAGGCATGTGCAAAAGCCCCATTAGAAGCATACAACAGAACACTGACCGCTTTACTCACCCCTCTCGGTGACTCTATCCGCAGGATACAGGGGTCCGTATCCAAGTCAGGAGGAAGGAGACAGAAACGCTTCGTAGGTGCCATTATTGGCAGTGTAGCTCTCGGGGTCGCAACATCAGCACAGATAACAGCAGCTGCAGCCTTAATACAAGCCAACCAGAATGCTGCTAACATCCTTCGGCTTAAGGAGAGCATTGCTGCCACCAATGAAGCTGTGCATGAAGTCACTGACGGATTATCACAACTAGCTGTGGCAGTTGGTAAGATGCAGCAGTTTATTAATGACCAATTCAATAATACGGCGCGGGAACTGGACTGTATGAAAATTACCCAACAAGTCGGTGTAGAACTCAACCTATACCTAACTGAACTGACTACAGTGTTTGGGCCGCAAATCACCTCCCCTGCCCTAACTCAGCTGACTATCCAGGCGCTTTATAATTTAGCTGGTGGCAATATGGATTACTTGCTGACTAGGTTAGGCGTGGGGAACAATCAACTTAGCTCATTAATAAGTAGTGGCTTGATCACAGGCCATCCTATACTGTATGACTCACAAACTCAGCTCCTGGGCATACAAGTAAATTTACCCTCAGTCGGGAACCTCAATAATATGCGTGCCACCTACTTGGAGACTATATCCGTAAGCACAACCAAGGGGTTTGCCTCAGCACTTGTCCCAAAGGTAGTGACGCAAGTCGGCTCCGTGATAGAAGAACTCGACACTTCACACTGTATAGAGTCTGAACTGGATTTATATTGTACAAGAATAGTGACATTCCCCATGTCCCCTGGCATTTATTCCTGTCTGAGCGGCAACACATCGGCTTGCATGTACTCAAAGACTGAAGGTGCACTCACTACGCCATATATGACCCTCAAAGGCTCAGTTATTGCCAATTGCAAAATAACAACATGTAGGTGCGCAGACCCCCCAAGTATCATATCGCAAAACTATGGAGAAGCTGTGTCTCTGATAGATAGACATTCATGCAATGTCCTGTCACTAGATGGGATAACTCTGAGGCTCAGTGGGGAGTTTGATGTGACTTATCAAAAGAATATCTCAATACTAGAATCTCAAGTCATCGTGACCGGCAATCTTGATATATCAACCGAGCTAGGAAATGTCAACAATTCAATAAGCAGTGCCCTAGGTAAGTTAGCGGAGAGTAACAGTAAACTAGACCAAGTCAATGTCAAACTGACCAGCACATCTGCACTCATTACCTATATTGCTCTAACCACCATATCTCTTGTCTCCGGTATACTTAGCCTGGGTTTGGCGTGCTACCTAATGTACAAACAAAAAGCACAACAAAAGACCTTAATATGGCTTGGGAATAATACCCTTGATCAGATGAGAGCTACTACAAGGACATGA
>JF824013
ATGAGCTCCAAATCTTCCACCAGGATCCCAGCACCCTTGACGTTGATCGCCCGAATCATGCTGATACTGAGCTGCATTCGTCTGACAAGCTCTCTTGATGGCAGGCCCCTCGCAGCTGCGGGAATTGTGGTAACAGGAGATAAAGCAGTCAATATATACACCTCATCTCAGACGGGATCAATCATAATCAAGTTGCTCCCGAATATGCCCAAGGATAAAGAGGCGTGTGCAAAAGCCCCGTTAGAAGCATACAACAGAACACTAACTGCTTTACTCAACCCCCTTGGTGATTCCATCCGCAGGATACAAGGATCTGTATCCACACCAGGAGGAAAGAGACAAAAGCGCTTTATAGGTGCCATTATTGGCAGTGTAGCTCTTGGGGTCGCGACATCGGCACAGATAACAGCAGCTGCGGCCCTGATACAAGCCAACCAGAATGCTGCCAACATCCTCCGGCTTAAGGAGAGCATTGCTGCAACCAATGAAGCTGTGCATGAGGTCACCGACGGATTATCGCAACTAGCAGTGGCAGTTGGAAAGATGCAGCAGTTCGTTAATGACCAATTTAATAATACGGCACGAGAATTGGACTGTATAAAAGTTACACAACAAGTCGGTATAGAACTCAACTTATACCTAACTGAGTTGACTACGGTGTTCGGGCCACAAATCACTTCCCCTGCCCTAACTCAGCTGACCATCCAGGCACTTTATAATTTAGCTGGTGGGAATATGGATTACTTGTTGGCCAAGTTAGGTATAGGGAACAATCAACTCAGCTCATTAATTGGTAGTGGCTTGATCACAGGCCACCCTATATTGTATGACTCACAGACTCAACTCCTGGGCATACAGGTAAATTTACCCTCAGTCGGGAACCTTAATAATATGCGTGCCACCTATTTGGGGACTTTATCTGTAAGCACAACCAAAGGGTTTGCCTCAGCACTTGTCCCGAAGGTAGTGACACAAGTCGGCTCCGTGATAGAAGAACTTGACACCTCACACTGTATAGAGTCTGATCTTGATTTATATTGCACAAGAATAGTGACATTCCCCATGTCTCCAGGCATTTATTCCTGTCTGAGCGGCAACACATCAGCTTGCATGTATTCAAAGACTGCAGGTGCACTCACCACGCCATATATGGCCCTCAAAGGCTCAGTTATTGCCAATTGCAAAATAACAACATGTAGGTGCGTAGACCCTCCGGGTATCATATCACAAAACTATGGAGAAGCTGTATCTCTGATAGATAGACATTCATGTAATGTCTTATCATTAGATGGGATAACTCTGAGGCTCAGTGGAGAGTTTGATGTAACTTACCAAAAGAATATCTCAATACTAGATTCTCAGGTCATCGTGACAGGCAACCTTGATATATCAACTGAGCTTGGAAATGTCAACAATTCAATAAGCAGTGCCCTGGACAGGTTAGCGGAAAGCAGCAACAAATTAGACAAAGTCAATGTCAAACTTACCAGCACATCTGCTCTCATTACCTATATCGTCCTAACTGCCATATCTCTTGTTTTCGGTGCACTTAGCCTGGTTTTAGCGTGCTACCTGATGTACAAGCAAAAGGCACAACAAAAGACTTTGATATGGCTTGGGAATAATACCCTTGATCAGATGAGAGCCACTACAAAAACATGA
>JF824032
ATGAGCTCCAAATCTTCCACGAGGATCCCAGCACCTCTGATGTTGACCACCCGAATCATGCTGATACTGAGCTGCATTCGTCTGACAAGCTCTCTCGACGGCAGGCCTCTCGCAGCTGCGGGAATTGTGGTAACAGGAGATAAAGCAGTCAATATATACACCTCATCTCAGACAGGGTCAATCATAATCAAGTTGCTCCCAAATATGCCCAAGGATAAAGAGGCGTGTGCAAGAGCCCCGTTAGAAGCATACAACAGAACACTGACTGCTTTACTCAACCCCCTTGGTGATTCCATCCGCAGGATACAAGGATCTGTATCCACATCAGGAGGAAAGAGACAGAAGCGCTTTATAGGTGCCATTATCGGCAGTGTAGCTCTTGGGGTCGCAACATCAGCACAGATAACAGCAGCTGCGGCCCTGATACAAGCCAACCAGAATGCCGCCAACATCCTCCGGCTTAAGGAGAGCATTGCTGCAACCAATGAAGCTGTGCATGAGGTCACCGACGGATTATCGCAATTAGCAGTGGCAGTTGGGAAGATGCAGCAGTTTGTTAATGACCAATTTAATAATACGGCACGAGAATTGGACTGTATAAAAGTTACACAACAAGTCGGTATAGAACTCAACCTATACCTAACTGAATTAACTACGGTGTTCGGGCCACAAATCACTTCCCCTGCCCTAACTCAGCTGACCATCCAGGCACTTTATAATTTAGCAGGTGGCAATATAGATTACTTGTTGACCAAGTTAGGTATAGGGAACAATCAACTCAGCTCATTAATTGGTAGTGGCTTGATCACAGGCCACCCTATACTGTATGACTCACAGACTCAACTCCTGGGCATACAGGTAAATTTACCCTCAGTTGGGAACCTTAATAATATGCGTGCCACCTATTTGGGGACTTTATCTGTAAGCACGACCAAAGGGTTCGCCTCAGCTCTTGTCCCTAAGGTAGTGACACAGGTCGGCTCCGTGATAGAAGAACTTGACACCTCACACTGTATAGAGTCTGATCTTGATTTATATTGCACAAGAATAGTGACATTCCCCATGTCTCCAGGCATTTATTCCTGTCTGAGCGGCAACACATCAGCTTGCATGTATTCAAAGACTGAAGGTGCACTCACCACGCCATATATGGCCCTCAAAGGCTCAGTTATTGCCAATTGCAAAATAACAACATGTAGGTGCGTAGACCCCCCAGGTATCATATCACAGAACTATGGAGAAGCTGTATCTCTGATAGATAGACATTCATGCAATGTCTTATCATTAGATGGGATAACTCTGAGGCTCAGTGGAGAGTTTGATGTGACTTACCAAAAGAATATCTCAATACTAGATTCTCAAGTCATCGTGACGGGCAACCTTGATATATCAACCGAACTTGGAAATGTCAACAATTCAATAAGCAATGCCCTGGACAGGTTAGTGGAAAGCAACAGCAAATTAGACAAAGTCAATGTCAAACTTACCAGCACATCTGCCCTCATTACCTATATCGTTCTAACTGTCATATCTCTTGTTTTCGGTGCACTTAGCCTGGTTTTAGCGTGCTACCTGATGTACAAACAAAAGGCACAACAAAAGACTCTGATATGGCTTGGGAATAATACCCTTGATCAGATGAGAGCCACTACAAGAACATGA
>KJ914671
ATGAGCTCCAAATCTTCCACCAGGATCCCAGCACCCTTGATGTTGATCGCCCGAATCATGCTGATACTGAGCTGTATTCGTATGACAAGCTCTCTTGATGGCAGGCCCCTCGCAGCTGCGGGGATCGTGGTAACAGGAGATAAAGCAGTCAATATATACACCTCATCTCAGACGGGGTCAATCATAATCAAGTTGCTCCCGAATATGCCCAAGGATAAAGAGGCGTGTGCAAAAGCCCCGTTAGAAGCATACAACAGAACACTAACTGCTTTACTCAACCCCCTTGGTGATTCCATCCGCAGGATACAAGGATCTGTATCCACACTAGGAGGAAAGAGACAGAAGCGCTTTATAGGTGCCATTATTGGCAGTGTAGCTCTTGGGATCGCAACATCGGCACAGATAACAGCAGCTGCGGCCCTGATACAAGCCAACCAGAATGCTGCCAATATCCTCCGGCTTAAAGAGAGCATTGCTGCAACCAATGAAGCTGTGCATGAGGTCACCGACGGATTATCGCAACTAGCAGTGGCAGTTGGGAAGATGCAGCAGTTCGTTAATGACCAATTTAATAATACGGCACGAGAATTGGACTGTATAAAAGTTACACAACAAGTCGGTATAGAACTCAACCTATACCTAACTGAATTGACTACGGTGTTCGGGCCACAAATCACTTCCCCTGCCCTAACTCAGCTGACCATCCAGGCACTTTATAATTTAGCTGGTGGCAATATGGATTACTTGTTGACCAAGTTAGGTATAGGGAACAATCAACTCAGCTCATTAATTGGTAGTGGCTTGATCACAGGCCACCCTATATTGTATGACTCACAGACTCAACTCCTGGGCATACAGGTAAATTTACCCTCAGTCGGGAACCTTAATAATATGCGTGCCACCTATTTGGGGACTTTATCTGTAAGTACAACCAAAGGATTTGCCTCAGCACTTGTCCCGAAGGTAGTGACACAAATCGGCTCTGTGATAGAAGAACTTGACACCTCACACTGTATAGAGTCTGATCTTGATTTATATTGCACAAGAATAGTGACATTCCCCATGTCTCCAGGCATTTATTCCTGTCTGAATGGCAACACATCAGCTTGCATGTATTCAAAGACTGCAGGTGCACTCACCACGCCATATATGGTCCTCAAAGGCTCAGTTATTGCCAATTGCAAAATAACAACATGTAGGTGCGTAGACCCCCCGGGTATCATATCACAAAACTATGGAGAAGCTGTATCTCTGATAGATAGACATTCATGCAATGTCTTATCATTAGATGGGATAACTCTGAGGCTCAGTGGAGAGTTTGATGTAACTTATCAAAAGAACATCTCAATACTAGATTCCCAAGTCATCGTGACAGGCAACCTTGATATATCAACTGAACTTGGAAATGTCAACAATTCAATAAGCAGTGCCCTGGACAGGTTAGCGGAAAGCAACAACAAATTAGACAAAGTCAATGTCAAACTTACCAGCACATCCGCTCTCATTACCTATATCGTTCTAACTGCCATATCTCTTGTTTTCGATGCACTTAGCCTGGTTTTAGCGTGCTACCTGATGTACAAACAAAAGGCACAACAAAAGACTTTGATATGGCTTGGGAATAATACCCTTGATCAGATGAGAGCCACTACAAAAACATGA
>KJ914672
ATGAGCTCCAAATCTTCCACCAGGATCCCAGCACCTTTGATGTTGATCGCCCGAATCACGCTGATACTGAACTGCATTCGTCTGACAGGCTCTCTCGACGGCAGGCCTCTCGCAGCTGCGGGGATTGTGGTAACAGGAGATAAAGCAGTCAATATATACACCTCATCTCAGACAGGGTCAATCATAATCAAGTTGCTCCCAAATGTGCCCAAGGATAAAGAGGCGTGTACAAGAGCCCCGTTAGAAGCATACAACAGAACACTGACTGCTTTACTCAACCCCCTTGGTGATTCCATCCGCAGGATACAAGGATCTGTATCCACATCAGGAGGAAAGAGACAGAAGCGCTTTATAGGTGCCATTATTGGCAGTGTAGCTCTTGGGGTCGCGACATCGGCACAGATAACAGCAGCTGCAGCCCTGATACAAGCCAACCAGAATGCTGCCAACATCCTCCGGCTTAAGGAGAGCATTGCTGCAACCAATGAAGCTGTGCATGAGGTCACCGACGGATTATCGCAATTAGCAGTGGCAGTTGGGAAGATGCAGCAGTTTGTTAATGACCAATTTAATAATACGGCACGAGAATTGGACTGTATAAAAGTTACACAACAAGTCGGTATAGAACTCAACCTATACCTAACTGAATTGACTACGGTGTTCGGGCCACAAATCACTTCCCCTGCCCTAACTCAGCTGACCGTCCAGGCACTTTATAATTTAGCTGGTGGCAATATAGATTACTTGTTGACCAAGTTAGGTGTAGGGAACAATCAACTCAGCTCACTAATTGGTAGTGGCTTGATCACAGGCCACCCTATACTGTATGACTCACAGACTCAACTCCTGGGCATACAGGTAAATTTACCCTCAGTCGGGAACCTTAATAATATGCGTGCCACCTATTTGGGGACTTTATCTGTAAGCACGACCAAAGGGTTCGCCTCAGCACTTGTCCCGAAGGTAGTGACACAAGTCGGCTCCGTGATAGAAGAACTTGACACCTCACACTGTATAGAGTCTGATCTTGATTTATACTGCACAAGAATAGTGACATTCCCCATGTCTCCAGGCATTTACTCCTGTCTGAGCGGCAACACATCAGCTTGCATGTATTCAAAGACTGAAGGTGCACTCACCACGCCATATATGGCCCTCAAAGGCTCAGTTATTGCCAATTGCAAAATAACAACGTGTAGGTGCGTAGACCCCCCAGGTATCATATCACAAAACTATGGAGAAGCTGTGTCTCTGATAGATAGACATTCATGCAATGTCTTATCATTAGATGGGATAACTCTGAGGCTCAGTGGAGAGTTTGATGTGACTTACCAAAAGAATATTTCAATACTAGATTCTCAAGTCATCGTGACGGGCAACCTTGATATATCAACCGAACTTGGAAATGTCAACAATTCAATAAGCAATGCTCTGGACAGGTTAGCGGAAAGCAACAGCAAATTAGACAAAGTTAATGTCAAACTTACCAGTACATCCGCTCTCATTACCTATATCGTTCTAACTGTCATATCTCTTGTTTTCGGTGCACTTAGCCTGGTTTTAGCGTGCTACCTGATGTACAAACAAAAGGCACAACAAAAGACTCTGATATGGCTTGGGAATAATACCCTTGATCAGATGAGAGCCACTACAAGAACATGA
>KT962979
ATGAGCTCCAAATCTTCCACCAGGATCCCAGCACCCTTGATGTTGATCGCCCGAATCATGCTGATACTGAGCTGCATTCGTCTGACAAGCTCTCTTGATGGCAGGCCCCTCGCAGCTGCGGGGATTGTGGTAACAGGAGATAAAGCAGTCAACATATACACCTCATCTCAGACAGGGTCAATCATAATCAAGTTGCTCCCGAATATGCCCAAGGATAAAGAGGCGTGTGCAAAAGCCCCGTTAGAAGCATACAACAGAACACTGACTGCTTTACTCAACCCCCTTGGTGATTCCATCCGCAAGATACAAGGATCTGTATCCACACCAGGAGGAAAGAGACAGAAGCGCTTTATAGGTGCCATTATTGGCAGTATAGCTCTAGGGGTTGCGACATCGGCACAGATAACAGCAGCTGCGGCCCTGATACAAGCCAACCAGAATGCCGCCAACATCCTCCGGCTTAAGGAGAGCATTGCTGCAACCAATGAAGCTGTGCATGAGGTCACCGATGGATTATCGCAACTAGCAGTGGCAGTTGGGAAGATGCAGCAGTTCGTTAATGACCAATTTAATAATACGGCACGAGAATTGGACTGTATAAAAGTTACACAACAAGTCGGTATAGAACTCAACCTATACCTAACTGAATTGACTACGGTGTTCGGGCCACAAATCACTTCCCCTGCCCTAACTCAGCTGACCATCCAGGCGCTTTATAATTTAGCTGGTGGCAATATGGATTACTTATTGACCAAGTTAGGTATAGGGAACAATCAGCTCAGCTCATTAATTGGTAGTGGCTTGATCACAGGCCACCCTATATTGTATGACTCACAGACTCAACTCCTGGGCATACAGGTAAATTTACCTTCAGTCGGGAACCTTAATAATATGCGTGCCACCTATTTGGGGACTTTATCTGTAAGCACAACCAAAGGGTTTGCCTCAGCACTTGTCCCGAAGGTAGTGACACAAGTCGGCTCCGTGATAGAAGAACTTGACACCTCACACTGTATAGAGTCTGATCTTGATTTATATTGCACAAGAATAGTGACATTCCCCATGTCTCCAGGCATTTATTCCTGTCTGAGCGGCAACACGTCAGCTTGCATGTATTCAAAGACTGCAGGTGCACTCACCACGCCATATATGGCCCTCAAAGGCTCAGTTATTGCCAATTGCAAAATAACAACATGTAGGTGTGTAGACCCCCCGGGTATCATATCACAAAACTATGGAGAAGCTGTATCTCTGATAGATAGACATTCATGCAATGTCTTATCATTAGATGGGATAACTCTGAGGCTCAGTGGAGAGTTTGATGTAACTTACCAAAAGAATATCTCAATACTAGATTCTCAAGTCATCGTGACAGGCAACCTTGATATATCAACCGAGCTTGGAAATGTCAACAATTCAATAAGCAGTGCCCTGGACAGGTTAGCGGAAAGCAACAACAAGTTAGACAAAGTAAATGTCAACCTTACCAGCACACCTGCTCTCATTACCTATATCGTTCTAACTGTCATATCTCTTGTTTTCGGTGCACTTAGCCTGGTTTTAGCATGCTACCTGATGTATAAACAAAAGGCACAACAAAAGACTTTGATATGGCTTGGGAATAATACCCTTGATCAGATGAGAGCCACTACAAGAACATGA
>KT965727
ATGAGCTCCAAATCTTCCACCAGGATCCCAGCACCCTTGATGTTGATCGCCCGAATCATGCTGATACTGAGCTGTATTCGTCTTACAAGCTCTCTTGATGGCAGGCCCCTCGCAGCTGCGGGGATTGTGGTAACAGGAGACAAAGCAGTCAATATATACACCTCATCTCAGACGGGGTCAATCATAATCAAGTTGCTCCCGAATATGCCCAAGGATAAAGAGGCATGTGCAAAAGCCCCGTTAGAAGCATACAACAGAACACTAACTGCTTTACTCAACCCCCTTGGTGATTCTATCCGCAGAATACAAGGATCTGTATCCACACCAGGAGGAAAGAGACAGAAGCGCTTTATAGGTGCCATTATTGGCAGTGTAGCTCTTGGGGTCGCGACATCGGCACAGATAACAGCAGCTGCGGCCCTGATACAGGCCAACCAGAATGCCGCCAATATCCTCCGGCTTAAGGAGAGCATTGCTGCAACCAATGAAGCTGTGCATGAAGTCACCGACGGATTATCGCAACTAGCAGTGGCAGTTGGGAAGATGCAGCAGTTCGTTAATGACCAATTTAATAACACGGCACGAGAATTGGACTGCATAAAAGTTACACAACAAGTCGGTATAGAACTCAACCTATACCTAACTGAATTGACTACGGTGTTCGGGCCACAAATCACTTCCCCTGCCCTAACTCAGCTGACCATCCAGGCACTTTATAATTTAGCTGGTGGCAATATGGATTACTTGTTGACCAAGTTAGGTATAGGGAACAATCAACTCAGCTCATTAATTGGTAGTGGCTTGATCACAGGCCACCCTATATTGTATGACTCACAGACTCAACTCCTGGGCATACAGGTAAATTTACCCTCAGTCGGGAACCTTAACAATATGCGTGCCACCTATTTGGGAACTTTATCTGTAAGCACAACCAAAGGGTTTGCCTCAGCACTTGTCCCGAAGGTAGTGACACAAGTCGGCTCCGTGATAGAAGAACTTGACACCTCACACTGTATAGAGTCTGATCTTGATTTATATTGCACAAGAATAGTGACATTCCCCATGTCTCCAGGCATTTATTCCTGTCTGAGTGGCAACACATCAGCTTGCATGTATTCAAAGACTGCAGGTGCACTCACCACGCCATATATGGCCCTCAAAGGTTCAGTTATTGCCAATTGCAAAATAACAACATGTAGGTGCGTAGACCCCCCGGGTATCATATCACAAAACTATGGAGAAGCTGTATCACTGATAGATAGACATTCATGCAATGTCTTATCATTAGATGGGATAACTCTGAGGCTCAGTGGAGAGTTTGATGTAACTTACCAAAAGAATATCTCAATACTAGATTCCCAAGTCATCGTGACAGGCAACCTTGATATATCTACTGAGCTTGGAAATGTCAACAATTCAATAAGCAGTGCCCTGGACAGGTTAGCGGAAAGCAACAACAAATTAGACAGAGTCAATGTCAAACTTACCAGCACATCCGCTCTCATTACCTATATCGTTCTAACTGCCATATCTCTTGTTTTCGGTGCACTTAGCCTGGTTTTAGCGTGCTACCTGATGTACAAACAAAAGGCACAACAAAAGACTTTGATATGGCTTGGGAATAATACCCTTGATCAGATGAGAGCCACTACAAAAACCTGA
>KT965728
ATGAGCTCCAAATCTTCCACCAGGATCCCAGCACCCCCGATGTTGATTGCCCGAATCATGCTGACACTGAGCTGCATTCGTCTGACAAGCTCTCTTGATGGCAGGCCCCTCGCAGCTGCGGGGATTGTGGTAACAGGAGATAAAGCAGTCAATATATACACCTCATCTCAGACGGGGTCAATCATAATCAAGTTGCTCCCGAATATGCCCAAGGGTAAAGAGGCGTGTGCAAAAGCCCCGTTAGAAGCATACAACAGAACACTGACTGCTTTACTCAACCCCCTTGGTGATTCCATCCGCAGGATACAAGGATCTGTATCCACACCAGGAGGAAAGAGACAGAAGCGCTTTATAGGTGCTATTATTGGCAGTGTAGCTCTTGGGGTCGCGACATCGGCACAGATAACAGCAGCTGCGGCCCTGATACAAGCCAACCGGAATGCTGCCAACATCCTCCGCCTTAAGGAGAGCATTGCTGCAACCAATGAAGCTGTGCATGAGGTCACTGACGGATTATCGCAACTAGCAGTGGCAGTTGGGAAGATGCAACAGTTCGTTAATGACCAATTTAATAATACGGCACGAGAATTGGATTGTATAAAAGTTACACAACAAGTCGGTATAGAACTCAACCTATACCTAACTGAATTGACTACGGTGTTCGGGCCACAAATCACCTCCCCTGCCCTAACTCAGCTGACCATCCAGGCGCTTTATAATTTAGCTGGTGGCAATATGGATTACTTGTTGACCAAGTTAGGTATAGGGAACAATCAACTCAGCTCATTAATTGGTAGTGGCTTGATCACAGGCCACCCTATATTGTATGACTCACAGACTCAACTCCTGGGCATACAGGTAAACTTACCCTCAGTCGGGAACCTTAATAATATGCGTGCCACCTATCTGGGGACTTTATCTGTAAGCACAACCAAAGGGTTTGCCTCAGCACTTGTCCCGAAGGTAGTGACACAAGTCGGCTCCGTGATAGAAGAACTTGACACCTCACACTGCATAGAGTCTGATCTTGATTTATATTGCACAAGAATAGTGACATTCCCCATGTCTCCAGGCATTTATTCCTGTCTGAGCGGCAACACATCAGCTTGCATGTATTCAAAGACTGCAGGTGCACTCACCACGCCATATATGGCCCTCAAAGGCTCAGTTATTGCCAATTGCAAGATAACAACATGTAGGTGCGTAGACCCCCCGGGTATCATATCACAAAACTATGGAGAAGCTGTATCTCTGATAGATAGACATTCATGCAATGTCTTATCATTAGATGGGATAACTCTGAGGCTCAGTGGAGAGTTCGATGTAGCTTACCAAAAGAATATCTCAATACTAGATTCTCAAGTCATCGTGACAGGCAACCTTGATATATCAACCGAGCTTGGAAATGTCAACAATTCAATAAGTAGTGCCCTGGATAGGTTAGCGGAAAGCAACAACAAATTAGACAAAGTAAATGTCAAACTTACCAGCACACCTGCTCTCATTACCTATATCGTTCTAACTGTCATATCTCTTGTTTTCGGTGCACTTAGCCTGGTTTTAGCGTGCTACCTGATGTATAAACAAAAAGCACAACAGAAGACTTTGATATGGCTTGGGAATAATACCCTCGATCAGATGAGAGCCACTACAAGAACATGA
>KX352835
ATGAGCTCCAAATCTTCCACCAGGATCCCAGCACCCTTGATGTTGATCGCCCGAATCATGCTGATACTGAGCTGCATTCGTCTGACAAGCTCTCTTGATGGCAGGCCCCTCGCAGCTGCGGGGATTGTGGTAACAGGAGATAAAGCAGTCAACATATACACCTCATCTCAGACAGGGTCAATCATAATCAAGTTGCTCCCGAATATGCCCAAGGATAAAGAGGCGTGTGCAAAAGCCCCGTTAGAAGCATACAACAGAACACTGACTGCTTTACTCAACCCCCTTGGTGATTCCATCCGCAAGATACAAGGATCTGTATCCACACCAGGAGGAAAGAGACAGAAGCGCTTTATAGGTGCCATTATTGGCAGTATAGCTCTTGGGGTTGCGACATCGGCACAGATAACAGCAGCTGCGGCCCTGATACAAGCCAACCAGAATGCCGCCAACATCCTCCGGCTTAAGGAGAGCATTGCTGCAACCAATGAAGCTGTGCATGAGGTCACCGACGGATTATCGCAACTAGCAGTGGCAGTTGGGAAGATGCAGCAGTTCGTTAATGACCAATTTAATAATACGGCACGAGAATTGGACTGTATAAAAGTTACACAACAAGTCGGTATAGAACTCAACCTATACCTAACTGAATTGACTACGGTGTTCGGGCCACAAATCACTTCCCCTGCCCTAACTCAGCTGACCATCCAGGCGCTTTATAATTTAGCTGGTGGCAATATGGATTACTTATTAACCAAGTTAGGTATAGGGAACAATCAGCTCAGCTCATTAATTGGTAGTGGCTTGATCACAGGCCACCCTATATTGTATGACTCACAGACTCAACTCCTGGGCATACAGGTAAATTTACCTTCAGTCGGGAACCTTAATAATATGCGTGCCACCTATTTGGGGACTTTATCTGTAAGCACAACCAAAGGGTTTGCCTCAGCACTTGTCCCGAAGGTAGTGACACAAGTCGGCTCCGTGATAGAAGAACTTGACACCTCACACTGTATAGAGTCTGATCTTGATTTATATTGCACAAGAATAGTGACATTCCCCATGTCTCCAGGCATTTATTCCTGTCTGAGCGGCAACACGTCAGCTTGCATGTATTCAAAGACTGCAGGTGCACTCACCACGCCATATATGGCCCTCAAAGGCTCAGTTATTGCCAATTGCAAAATAACAACATGTAGGTGTGTAGACCCCCCGGGTATCATATCACAAAACTATGGAGAAGCTGTATCTCTGATAGATAGACATTCATGCAATGTCTTATCATTAGATGGGATAACTCTGAGGCTCAGTGGAGAGTTTGATGTAACTTACCAAAAGAATATCTCAATACTAGATTCTCAAGTCATCGTGACAGGCAACCTTGATATATCAACCGAGCTTGGAAATGTCAACAATTCAATAAGCAGTGCCCTGGACAGGTTAGCGGAAAGCAACAACAAGTTAGACAAAGTAAATGTCAACCTTACCAGCACACCTGCTCTCATTACCTATATCGTTCTAACTGTCATATCTCTTGTTTTCGGTGCACTTAGCCTGGTTTTAGCATGCTACCTGATGTATAAACAAAAGGCACAACAAAAGACTTTGATATGGCTTGGGAATAATACCCTTGATCAGATGAGAGCCACTACAAGAACATGA
>KY042127
ATGAGCTCCAAATCTTCCACCAGGATCCCAGCACCTCTGGTGTTGATCACCCGAATCATGCTGATACTGAGCTGCATTCGTCTGACAAGCTCTCTCGATGGCAGGCCTCTCGCAGCTGCAGGGATTGTGGTAACAGGAGATAAAGCAGTCAATATATACACCTCATCTCAGACAGGGTCAATCATAATCAAGTTGCTCCCAAATATGCCCAAGGATAAGGAGGCGTGTGCAAGAGCCCCGTTAGAAGCATACAACAGAACACTGACTGCTTTACTCAACCCCCTTGGTGATTCCATCCGCAGGATACAAGGATCTGTATCCACACCAGGAGGAAAAAGACAGAAGCGCTTTATAGGTGCCATTATCGGCAGTGTAGCTCTTGGGGTCGCGACATCGGCACAGATAACAGCAGCTGCGGCCCTGATACAAGCCAACCAGAATGCCGCCAACATCCTCCGGCTTAAGGAGAGCATTGCTGCAACCAATGAAGCTGTGCATGAGGTCACCGACGGATTATCACAATTAGCAGTGGCAGTTGGGAAGATGCAGCAGTTTGTTAATGACCAATTTAATAATACGGCACGAGAATTGGACTGTATAAAAGTTACACAACAAGTCGGTATAGAACTCAACCTATACCTAACTGAATTGACTACGGTGTTCGGGCCACAAATCACTTCCCCTGCCCTAACTCAGCTGACCATCCAGGCGCTTTATAATTTAGCTGGTGGCAATATAGATTACTTGTTGACCAAGTTAGGTATAGGGAACAATCAACTCAGCTCATTAATTGGTAGTGGCTTGATCACAGGCCACCCTATACTGTATGACCCACAGACTCAACTCCTGGGCATACAGGTAAATTTACCCTCAGTCGGGAACCTTAATAATATGCGTGCCACCTATTTGGGGACTTTATCTGTAAGCACGACCAAAGGGTTCGCCTCAGCACTTGTCCCGAAGGTAGTGACGCAAGTCGGCTCCGTGATAGAAGAACTTGACACCTCACACTGTATAGAATCTGATCTTGATTTATACTGCACAAGAATAGTGACATTCCCCATGTCTCCAGGCATTTATTCCTGTCTGAGCGGCAACACATCAGCTTGCATGTATTCGAAGACTGAAGGTGCACTCACCACGCCATATATGGCCCTCAAAGGCTCAGTTATTGCCAATTGCAAAATAACAACATGTAGGTGCATAGACCCCCCAGGTATCATATCACAAAACTATGGAGAAGCTGTGTCTCTGATAGATAGACATTCATGCAATGTCTTATCATTAGATGGGATAACTCTGAGGCTCAGTGGAGAGTTTGATGTGACTTACCAAAAGAATATCTCAATACTAGATTCTCAAGTCATTGTGACGGGCGACCTTGATATATCAACCGAACTTGGAAATGTCAACAATTCAATAAGCAATGCCCTGGACAGGTTAGCGGAAAGCAACAGCAAATTAGACAAAGTTAATGTCAAACTCACCAGCACATCTGCTCTCATTACCTATATTGTTCTAACTGTCATATCTCTTGTTTTCGGTGCACTTAGCCTGGTTTTAGCGTGCTACTTGATGTACAAACAAAAGGCACAACAAAAGACTTTGATATGGCTTGGAAATAATACCCTTGATCAGATGAGAGCCAATACAAGAACATGA
>KY042128
ATGAGCTCCAAATCTTCCACCAGGATCCCAGCACCTCTGATGTTGATCGCCCGAATCACACTGATACTGAGCTGCATTCGTCTGACAGGCTCTCTCGACGGCAGGCCTCTCGCAGCTGCGGGGATTGTGGTAACAGGAGATAAAGCAGTCAATATATACACCTCATCTCAGACAGGGTCAATCATAATCAAGTTGCTCCCAAATGTGCCCAAGGATAAAGAGGCGTGTGCAAGAGCCCCGTTAGAAGCATACAACAGAACACTGACTGCTTTACTCAACCCCCTTGGTGATTCCATCCGCAGGATACAAGGATCTGTATCCACATTAGGAGGAAAGAGACAGAAGCGCTTTATAGGTGCCATTATCGGCAGTGTAGCTCTTGGGGTCGCGACATCGGCACAGATAACAGCAGCTGCAGCCCTGATACAAGCCAACCAGAATGCCGCCAACATCCTCCGGCTTAAGGAGAGCATTGCTGCAACCAATGAAGCTGTGCATGAGGTCACCGACGGATTATCGCAATTAGCAGTGGCAGTTGGGAAGATGCAGCAGTTTGTTAATGACCAATTTAATAATACGGCACGAGAATTGGACTGTATAAAAGTTACACAACAAGTCGGTATAGAACTCAACCTATACCTAACTGAATTGACTACGGTGTTCGGGCCACAAATCACTTCCCCTGCCCTAACTCAGCTGACCATCCAGGCACTTTATAATTTAGCTGGTGGCAATATAGATTACTTGTTGACCAAGTTAGGTGTAGGGAACAATCAACTCAGCTCACTAATTGGTAGTGGCTTGATCACAGGCCACCCTATACTGTATGACTCACAGACTCAACTCCTGGGCATACAGGTAAATTTACCCTCAGTCGGGAACCTTAATAATATGCGTGCCACCTATTTGGGGACTTTATCTGTAAGCACGACCAAAGGGTTCGCCTCAGCACTTGTCCCGAAGGTAGTGACACAAGTCGGCTCCGTGATAGAAGAACTTGACACCTCACACTGTATAGAGTCTGATCTTGATTTATACTGCACAAGAATAGTGACATTCCCCATGTCTCCAGGCATTTATTCCTGTCTGAGCGGCAACACATCAGCTTGCATGTATTCAAAGACTGAAGGTGCACTCACCACGCCATATATGGCCCTCAAAGGCTCAGTTATTGCCAATTGCAAAATAACGACGTGTAGGTGCATAGACCCCCCAGGTATCATATCACAAAACTATGGAGAAGCTGTGTCTCTGATAGATAGACATTCATGCAATGTCTTATCATTAGATGGGATAACTCTGAGGCTCAGTGGAGAGTTTGATGTGACTTACCAAAAGAATATCTCAATACTAGATTCTCAAGTCATCGTGACGGGCAACCTTGATATATCAACCGAACTTGGAAATGTCAACAATTCAATAAGCAATGCTCTGGACAGGTTAGCGGAAAGCAACAGCAAATTAGACAAAGTTAATGTCAAACTTACCAGCACATCTGCTCTCATTACCTATATCGTTCTAACTGTCATATCTCTTGTTTTCGGTGCACTTAGCCTGGTTTTAGCATGCTACCTGATGTACAAACAAAAGGCACAACAAAAGACTTTGATATGGCTTGGAAATAATACCCTTGATCAGATGAGAGCCACTACAAGAACATGA
>KY042129
ATGAGCTCCAAATCCTCCACTAGGATCCCAGCACCCCTGATGTTGATCACCCGAATCATGCTGATACTGAGCTGCATCTGTCCGACAAGCCCTCTCGATGGCAGGCCTCTCGCAGCTGCGGGGATTGTGATAACAGGAGATAAAGCAGTCAATATATACACCTCGTCTCAGACAGGGTCAATCATAATCAAGTTGCTCCCAAATATGCCCAAGGATAAGGAGGCGTGTGCAAGAGCCCCGTTAGAAGCATACAACAGAACACTGACTGCTTTACTCAACCCCCTTGGTGATTCCATCCGCAGGATACAAGGATCTGTATCCACATCAGGAGGAAAGAGACAGAAGCGCTTTATAGGTGCCATTATCGGCAGTGTAGCTCTTGGGGTTGCAACATCAGCACAGATAACAGCAGCTGCGGCCCTGATACAAGCCAACCAGAATGCCGCCAACATCCTCCGGCTTAAGGAGAGCATTGCTGCAACTAATGAAGCTGTGCATGAGGTCACCGACGGATTATCACAATTAGCAGTAGCAGTTGGGAAGATGCAGCAGTTTGTTAATGACCAATTTAATAATACGGCACGAGAATTGGACTGTATAAAAGTTACACAACAAGTCGGTATAGAACTCAACCTATACCTAACTGAGTTGACTACGGTGTTCGGGCCACAAATCACTTCCCCTGCCCTAACTCAGCTGACCATCCAGGCACTTTATAATTTAGCTGGCGGCAATATGGATTACTTGTTGACCAAGTTAGGTATAGGGAACAATCAACTCAGCTCATTAATTGGTAGTGGCTTGATCACAGGCCACCCTATACTGTATGATTCACAGACTCAACTCCTGGGCATACAAGTAAATTTACCCTCAGTCGGGAACCTTAATAATATGCGCGCCACCTATTTGGGGACTTTATCTGTAAGCACGACCAAAGGGTTCGCCTCAGCACTTGTCCCGAAGGTAGTGACACAAGTCGGTTCCGTGATAGAAGAACTTGACACCTCACACTGTATAGAGTCTGATCTTGATTTATATTGCACAAGAATAGTGACATTCCCCATGTCCCCAGGCATTTATTCCTGTCTGAGTGGCAACACATCAGCTTGCATGTATTCAAAGACTGAAGGTGCACTCACCACGCCCTATATGGCCCTCAAAGGCTCAGTTATTGCCAATTGCAAAATAACAACATGTAGGTGCATAGACCCCCCAGGTATCATATCACAAAACTATGGAGAAGCTGTGTCTATGATAGATAGACATTCATGCAATGTCTTATCGTTAGATGGGATAACTCTGAGGCTCAGTGGAGAGTTTGATGTGACTTACCAAAAGAATATCTCAATACTAGATTCTCAAGTCATCGTGACGGGCAACCTTGATATATCAACCGAACTTGGAAATGTCAACAATTCAATAAGCAATGCCCTGGACAGGTTAGCGGAAAGCAACAGCAAATTAGACAAAGTCAATGTCAAACTTACCAGCACATCTGCTCTCATTACCTATATCGTCCTAACTGTCATATCTCTTGTTTTCGGTGCACTTAGCCTGATTTTAGCGTGCTACCTGATGTACAAACAAAAGGCGCAACAAAAGACTTTGATATGGCTTGGGAATAATACCCTTGATCAGATGAGAGCCACCACAAGAACATGA
>KY042130
ATGAGCTCCAAATCTTCCACTAGGATCCCAGCACCTCTGATGTTGATCACCCGAATCATGCTGATACTGAGCTGCATTTGTCTGACAAGCTCTCTCGACGGCAGGCCCCTCGCAGCTGCGGGGATTGTGGTAACAGGAGATAAAGCAGTCAATATATACACCTCGTCCCAGACAGGGTCAATCATAATCAAGTTGCTCCCAAATATGCCCAAGGATAAGGAAGCGTGTGCAAGAGCCCCGTTAGAAGCATACAACAGAACATTGACTGCTTTACTCAACCCCCTTGGTGATTCCATCCGCAGGATACAAGGATCTGTATCCACATCAGGAGGAAAGAGACAGAAGCGCTTTATAGGTGCCATTATCGGCAGTGTAGCTCTTGGGGTCGCGACATCGGCACAGATAACAGCAGCTGCGGCCCTGATACAAGCCAACCAGAATGCCGCCAACATCCTCCGGCTTAAGGAGAGCATTGCTGCAACCAATGAAGCTGTGCATGAGGTCACCGACGGATTATCACAATTAGCAGTGGCAGTTGGGAAAATGCAGCAGTTTGTGAATGACCAATTTAACAATACGGCACGAGAATTGGACTGTATAAAAGTTACGCAACAAGTCGGTATAGAACTCAACCTATACCTAACTGAATTGACTACGGTGTTCGGGCCACAAATTACTTCCCCTGCCCTAACTCAGCTAACCATCCAGGCACTTTATAATTTAGCTGGTGGCAATATAGATTACTTGTTGACCAAGTTAGGTATAGGGAACAATCAACTCAGCTCATTAATTGGTAGTGGTTTGATCACAGGCCACCCTATACTGTATGACTCACAGACTCAACTCCTGGGTATACAGGTAAATTTACCCTCAGTCGGGAACCTTAATAATATGCGTGCCACCTATTTGGGGACTCTATCTGTAAGCACGACCAAAGGGTTTGCCTCAGCACTTGTCCCGAAGGTAGTGACACAAGTCGGTTCCGTGATAGAAGAACTTGACACCTCACACTGTATAGAGTCTGATCTTGATTTATATTGCACAAGAATAGTGACATTCCCCATGTCTCCAGGCATTTATTCCTGTCTGAGCGGCAACACATCAGCTTGCATGTATTCAAAGACTGAAGGTGCACTCACCACGCCCTATATGGCCCTCAAAGGCTCAGTTATTGCCAATTGCAAAATAACAACGTGTAGGTGCGTAGACCCCCCAGGCATCATATCACAAAACTATGGAGAAGCTGTGTCTCTGATAGATAGACATTCATGCAATGTTTTATCGTTAGATGGGATAACTCTGAGGCTCAGTGGAGAGTTTGATGTGACTTACCAAAAGAATATCTCAATACTAGATTCTCAAGTCATCGTGACAGGCAACCTTGATATATCAACCGAACTTGGAAATGTCAACAATTCAATAAGCAATGCCCTGGACAGGTTAGCGGAAAGCAACGGCAAATTAGACAAAGTCAATGTCAAACTCACCAGCACATCTGCTCTCATTACCTATATCGTTCTAACTGTCATATCTCTTGTTTTCGGTGCACTTAGCCTGATTTTAGCGTGCTACCTGATGTACAAACAAAAGGCACAACAAAAGACTTTGATATGGCTCGGGAACAACACCCTTGACCAGATGAGAGCCGCCACAAGAACATGA
>KY042131
ATGAGCTCCAAATCCTCCACTAGGATCCCAGCACCTCTGATGTTGATCACCCGAATCATGCTGATACTGAGCTGCATTTGTCTGACAAGCTCTCTCGACGGCAGGCCTCTCGCAGCTGCGGGGATTGTGATAACAGGAGATAAAGCAGTCAATATATACACCTCGTCTCAAACAGGGTCAATCATAATCAAGTTGCTCCCAAATATGCCCAAGGATAAGGAGGCGTGTGCGAGAGCCCCGTTAGAAGCATACAACAGAACACTGACTGCTTTACTCAACCCCCTTGGTGATTCCATCCGTAGGATACAAGGATCTGTATCCACATCAGGAGGAAAGAGACAGAAGCGCTTTATAGGTGCCATTATCGGCAGTGTAGCTCTTGGGGTTGCGACATCAGCACAGATAACAGCAGCTGCGGCCCTGATACAAGCCAACCAGAATGCCGCCAACATCCTCCGGCTTAAGGAGAGCATTGCTGCAACCAATGAAGCTGTGCATGAGGTCACCGACGGATTATCACAATTAGCAGTAGCAGTTGGGAAGATGCAGCAGTTTGTTAATGACCAATTTAATAATACGGCACGAGAATTGGACTGTATTAAAGTTACGCAACAAGTCGGTATAGAACTCAACCTATACCTAACTGAGTTGACTACGGTGTTCGGGCCACAGATCACTTCCCCTGCCCTAACTCAGCTGACCATCCAGGCACTTTATAATTTAGCTGGCGGCAATATGGATTACTTGTTGACCAAGTTAGGTATAGGGAACAATCAACTCAGCTCATTAATTGGTAGTGGCCTGATCACAGGCCACCCTATACTGTATGACTCACAGACTCAACTCCTGGGCATACAGGTAAATTTACCCTCGGTCGGGAACCTTAATAATATGCGTGCCACCTATTTGGGAACTTTATCTGTAAGCACGACCAAAGGGTTCGCCTCAGCACTTGTCCCGAAGGTAGTGACACAAGTCGGCTCCGTGATAGAAGAACTTGACACCTCACACTGTATAGAGTCTGATCTTGATTTATATTGCACAAGAATAGTGACATTCCCCATGTCTCCAGGCATTTATTCCTGTCTGAGCGGCAACACATCAGCTTGCATGTATTCAAAGACTGAAGGTGCACTCACCACGCCCTATATGGCCCTCAAAGGCTCAGTTATTGCCAATTGCAAAATAACAACTTGTAGGTGCGTGGACCCCCCAGGTATCATATCACAAAACTATGGAGAAGCTGTGTCTCTGATAGATAGACATTCATGCAATGTCTTATCGTTAGATGGGATAACTCTAAGGCTCAGTGGAGAGTTTGATGTGACTTACCAAAAGAATATCTCAATATTAGATTCTCAAGTCATCGTGACGGGCAACCTTGATATATCAACCGAACTTGGAAATGTCAACAATTCAATAAGCAATGCCCTGGACAGGTTAGCGGAAAGCAACAGCAAATTAGACAAAGTCAATGTCAAACTTACCAGCACATCTGCTCTCATTACCTATATCGTTCTAACTGTCATATCTCTTGTTTTCGGTGCACTTAGCCTGATTTTAGCGTGCTACCTGATGTACAAACAAAAGGCGCAACAAAAGACTTTGATATGGCTTGGGAATAATACCCTTGATCAGATGAGAGCCACCGCAAGAACATGA
>KY042132
ATGAGCTCCAAATCCTCCACTAGGATCCCAGCACCTCTGATGTTGATCACCCGAATCATGCTGATACTGAGCTGCATTTGTCTGACAAGCTCTCTCGACGGCAGGCCTCTCGCAGCTGCGGGGATTGTGGTAACAGGAGATAAAGCAGTCAATATATACACCTCGTCCCAGACGGGGTCAATCATAATCAAGTTGCTCCCAAATATGCCCAAGGATAAGGAGGCGTGTGCAAGAGCCCCGTTAGAAGCATACAACAGAACACTGACTGCTTTACTCAACCCCCTTGGTGATTCCATCCGCAGGATACAAGGATCTGTATCCACATCAGGAGGAAAGAGACAGAAGCGCTTTATAGGTGCCATTATCGGCAGTGTAGCTCTTGGGGTCGCGACATCGGCACAGATAACAGCAGCTGCGGCCCTGATACAGGCCAACCAGAATGCCGCCAACATCCTCCGGCTTAAGGAGAGCATTGCTGCAACCAATGAAGCTGTGCATGAGGTCACCGACGGATTATCACAATTAGCAGTGGCAGTTGGGAAGATGCAGCAGTTTGTTAATGACCAATTTAATAATACGGCACGAGAATTGGACTGTATAAAAGTTACACAACAAGTCGGTATAGAACTCAACCTATACCTGACTGAATTGACTACGGTGTTCGGACCACAAATCACTTCCCCTGCCCTAACTCAGCTGACCATCCAGGCACTTTATAATTTAGCTGGTGGCAATATGGATTACTTGTTGACCAAGTTAGGTATAGGGAACAATCAACTCAGCTCATTAATTGGTAGTGGCTTGATCACAGGTCACCCTATACTGTATGACTCACAGACTCAACTCCTGGGCATACAGGTAAATTTACCTTCAGTCGGGAACCTTAATAATATGCGTGCCACCTATTTGGGGACTCTATCTGTAAGCACGACCAAAGGGTTTGCCTCAGCACTTGTCCCGAAGGTGGTGACACAAGTCGGTTCCGTGATAGAAGAACTTGACACCTCACACTGTATAGAGTCTGATCTTGACTTATATTGCACAAGAATAGTGACATTCCCCATGTCTCCAGGCATTTATTCCTGTCTGAGCGGCAACACATCAGCTTGCATGTATTCAAAGACTGAAGGTGCACTCACCACGCCCTATATGGCCCTCAAAGGCTCAGTTATTGCCAATTGCAAAATAACAACATGTAGGTGCGTAGACCCCCCAGGTATCATATCACAAAACTATGGGGAAGCTGTGTCTCTGATAGATAGGCATTCATGCAAAATCTTATCATTAGATGGGATAACTCTGAGGCTCAGTGGAGAGTTTGATGTGACTTACCAAAAGAATATCTCAATATTAGATTCTCAAGTCATCGTGACGGGCAACCTTGATATATCAACCGAACTTGGAAATGTCAACAATTCAATAAGCAATGCCCTGGACAGGTTAGCGGAAAGCAACAGCAAATTAGACAAAGTCAATGTCAAACTTACCAGCACATCTGCCCTCATTACCTATATCGTTCTAACTGTCATATCTCTTGTTTTCGGTGCACTTAGCCTGATTTTAGCGTGCTACCTGATGTACAAACAAAAGGCACAACAAAAGACTTTGATATGGCTTGGGAACAATACCCTTGATCAGATGAGAGCCACCACAAGAACATGA
>KY042134
ATGAGCTCCAAATCCTCCACTAGGATCCCAGCACCTCTGATGTTGATCACCCGAATCATGCTGATACTGAGCTGCATTTGTCTGACAAGCTCTCTCGACGGCAGGCCTCTCGCAGCTGCGGGGATTGTGGTAACAGGAGATAAAGCAGTCAATATATACACCTCGTCCCAGACGGGGTCAATCATAATCAAGTTGCTCCCAAATATGCCCAAGGATAAGGAGGCGTGTGCAAGAGCCCCGTTAGAAGCATACAACAGAACACTGACTGCTTTACTCAACCCCCTTGGTGATTCCATCCGCAGGATACAAGGATCTGTATCCACATCAGGAGGAAAGAGACAGAAGCGCTTTATAGGTGCCATTATCGGCAGTGTAGCTCTTGGGGTCGCGACATCGGCACAGATAACAGCAGCTGCGGCCCTGATACAGGCCAACCAGAATGCCGCCAACATCCTCCGGCTTAAGGAGAGCATTGCTGCAACCAATGAAGCTGTGCATGAGGTCACCGACGGATTATCACAATTAGCAGTGGCAGTTGGGAAGATGCAGCAGTTTGTTAATGACCAATTTAATAATACGGCACGAGAATTGGACTGTATAAAAGTTACACAACAAGTCGGTATAGAACTCAACCTATACCTGACTGAATTGACTACGGTGTTCGGACCACAAATCACTTCCCCTGCCCTAACTCAGCTGACCATCCAGGCACTTTATAATTTAGCTGGTGGCAATATGGATTACTTGTTGACCAAGTTAGGTATAGGGAACAATCAACTCAGCTCATTAATTGGTAGTGGCTTGATCACAGGTCACCCTATACTGTATGACTCACAGACTCAACTCCTGGGCATACAGGTAAATTTACCTTCAGTCGGGAACCTTAATAATATGCGTGCCACCTATTTGGGGACTCTATCTGTAAGCACGACCAAAGGGTTTGCCTCAGCACTTGTCCCGAAGGTGGTGACACAAGTCGGTTCCGTGATAGAAGAACTTGACACCTCACACTGTATAGAGTCTGATCTTGACTTATATTGCACAAGAATAGTGACATTCCCCATGTCTCCAGGCATTTATTCCTGTCTGAGCGGCAACACATCAGCTTGCATGTATTCAAAGACTGAAGGTGCACTCACCACGCCCTATATGGCCCTCAAAGGCTCAGTTATTGCCAATTGCAAAATAACAACATGTAGGTGCGTAGACCCCCCAGGTATCATATCACAAAACTATGGGGAAGCTGTGTCTCTGATAGATAGGCATTCATGCAAAATCTTATCATTAGATGGGATAACTCTGAGGCTCAGTGGAGAGTTTGATGTGACTTACCAAAAGAATATCTCAATATTAGATTCTCAAGTCATCGTGACGGGCAACCTTGATATATCAACCGAACTTGGAAATGTCAACAATTCAATAAGCAATGCCCTGGACAGGTTAGCAGAAAGCAACAGCAAATTAGACAAAGTCAATGTCAAACTTACCAGCACATCTGCCCTCATTACCTATATCGTTCTAACTGTCATATCTCTTGTTTTCGGTGCACTTAGCCTGATTTTAGCGTGCTACCTGATGTACAAACAAAAGGCACAACAAAAGACTTTGATATGGCTTGGGAACAATACCCTTGATCAGATGAGAGCCACCACAAGAACATGA
>KY042136
ATGGGCTCCAAATCTTCTACCAGGATCCCAGCACCTCTGATGTTGATCACCCGAATCATGCTGATATTGAGCTGCATTTGTCTGGCAAGCTCTCTCGACGGCAGGCCTCTTGCAGCTGCGGGGATTGTGGTAACAGGGGATAAAGCAGTCAATATATACACCTCGTCTCAGACAGGGTCAATCATAATCAAGTTGCTCCCAAATATGCCCAAGGATAAGGAGGCATGTGCAAAAGCCCCGTTAGAAGCATACAACAGAACACTGACTGCTTTACTCACCCCCCTTGGTGATTCCATCCGCAGGATACAAGGATCTGTATCCACATCAGGAGGAAGGAGAAAGAAGCGCTTTATAGGTGCCATTATCGGCAGTGTAGCTCTCGGGGTCGCAACATCGGCACAGATAACAGCAGCTGCGGCCCTGATACAAGCCAACCAGAATGCCGCCAACATCCTTCGGCTTAAGGAGAGCATTGCTGCAACCAATGAAGCTGTGCATGAGGTCACCGACGGATTATCACAATTAGCAGTGGCAGTTGGGAAGATGCAGCAGTTTGTTAATGACCAATTTAATAATACAGCACGAGAATTGGACTGTATAAAAGTTACGCAACAAGTCGGTATAGAACTCAACCTATACCTAACTGAATTGACTACGGTATTTGGGCCACAAATCACTTCTCCTGCCCTAACTCAGCTGACCATCCAGGCACTTTACAATTTAGCTGGTGGCAATATGGATTACTTGTTGACCAAGTTAGGTATAGGGAACAATCAACTCAGCTCATTAATTGGTAGTGGCTTGATCACAGGCCACCCTATACTGTATGACCCACAGACTCAACTCCTGGGTATACAGGTAAATTTACCCTCAGTCGGGAACCTTAATAATATGCGTGCCACCTATTTGGGAACTTTATCTGTAAGCACGACCAAAGGGTTCGCCTCAGCACTTGTCCCGAAGGTAGTGACACAAGTCGGTTCCGTGATAGAAGAACTTGACACCTCACACTGTATAGAGTCTGATCTTGATTTATATTGCACAAGAATAGTGACATTCCCCATGTCTCCCAGCATTTATTCCTGTCTGAGCGGCAACACATCAGCTTGCATGTATTCAAAGACTGAAGGTGCACTCACCACGCCATACATGACCCTTAAAGGCTCAGTTATTGCCAACTGCAAAATAACAACGTGTAGGTGTGTAGACCCCCCAGGTATCATATCACAAAACTATGGAGAAGCTGTGTCTCTGATAGATAGACATTCATGCAACGTTATATCATTAGATGGGATAACTCTGAGGCTCAGTGGGGAGTTTGATGCGACTTATCAAAAGAATATCTCAATACTAGATTCTCAAGTCATAGTGACAGGCAACCTTGATATATCAACTGAGCTTGGAAATGTCAACAATTCAATAAGCAATGCCCTGGATAGGTTAGCGGAAAGCAACAGCAAATTAGACAAAGTCGATGTCAAACTAACCAGCACATCTGCTCTCATTACCTATATCGTTCTAACTGTCATATCTCTTGTTTTCGGTGCACTTAGCCTGATTTTAGCGTGCTACCTGATGTACAAACAAAAGGCACAACAAAAGACTTTAATATGGCTTGGGAATAATACCCTTGATCAAATGAGAGCCACTACAAGAACATGA
>KY042137
ATGGGCTCCAAATCTTCTACCAGGATCCCAGCACCTCTGATGTTGATCACCCGAATCATGCTGATATTGAGCTGCATTTGTCTGGCAAGCTCTCTCGACGGCAGGCCTCTTGCAGCTGCGGGGATTGTGGTAACAGGGGATAAAGCAGTCAATATATACACCTCGTCTCAGACAGGGTCAATCATAATCAAGTTGCTCCCAAATATGCCCAAGGATAAGGAGGCATGTGCAAAAGCCCCGTTAGAAGCATACAACAGAACACTGACTGCTTTACTCACCCCCCTTGGTGATTCCATCCGCAGGATACAAGGATCTGTATCCACATCAGGAGGAAGGAGAAAGAAGCGCTTTATAGGTGCCATTATCGGCAGTGTAGCTCTCGGGGTCGCAACATCGGCACAGATAACAGCAGCTGCGGCCCTGATACAAGCCAACCAGAATGCCGCCAACATCCTTCGGCTTAAGGAGAGCATTGCTGCAACCAATGAAGCTGTGCATGAGGTCACCGACGGATTATCACAATTAGCAGTGGCAGTTGGGAAGATGCAGCAGTTTGTTAATGACCAATTTAATAATACAGCACGAGAATTGGACTGTATAAAAGTTACGCAACAAGTCGGTATAGAACTCAACCTATACCTAACTGAATTGACTACGGTATTTGGGCCACAAATCACTTCTCCTGCCCTAACTCAGCTGACCATCCAGGCACTTTACAATTTAGCTGGTGGCAATATGGATTACTTGTTGACCAAGTTAGGTATAGGGAACAATCAACTCAGCTCATTAATTGGTAGTGGCTTGATCACAGGCCACCCTATACTGTATGACCCACAGACTCAACTCCTGGGTATACAGGTAAATTTACCCTCAGTCGGGAACCTTAATAATATGCGTGCCACCTATTTGGGAACTTTATCTGTAAGCACGACCAAAGGGTTCGCCTCAGCACTTGTCCCGAAGGTAGTGACACAAGTCGGTTCCGTGATAGAAGAACTTGACACCTCACACTGTATAGAGTCTGATCTTGATTTATATTGCACAAGAATAGTGACATTCCCCATGTCTCCCAGCATTTATTCCTGTCTGAGCGGCAACACATCAGCTTGCATGTATTCAAAGACTGAAGGTGCACTCACCACGCCATACATGACCCTTAAAGGCTCAGTTATTGCCAACTGCAAAATAACAACGTGTAGGTGTGTAGACCCCCCAGGTATCATATCACAAAACTATGGAGAAGCTGTGTCTCTGATAGATAGACATTCATGCAACGTTATATCATTAGATGGGATAACTCTGAGGCTCAGTGGGGAGTTTGATGCGACTTATCAAAAGAATATCTCAATACTAGATTCTCAAGTCATAGTGACAGGCAACCTTGATATATCAACTGAGCTTGGAAATGTCAACAATTCAATAAGCAATGCCCTGGACAGGTTAGCGGAAAGCAACAGCAAATTAGACAAAGTCGATGTCAAACTAACCAGCACATCTGCTCTCATTACCTATATTGTTCTAACTGTCATATCTCTTGTTTTCGGTGCACTTAGCCTGATTTTAGCGTGCTACCTGATGTACAAACAAAAGGCACAACAAAAGACTTTAATATGGCTTGGGAATAATACCCTTGATCAAATGAGAGCCACTACAAGAACATGA
>KY042138
ATGGGCTCCAAATCTTCTACCAGGATCCCAGCACCTCTGATGTTGATCACCCGAATCATGCTGATATTGAGCTGCATTTGTCTGGCAAGCTCTCTCGACGGCAGGCCTCTTGCAGCTGCGGGGATTGTGGTAACAGGGGATAAAGCAGTCAATATATACACCTCGTCTCAGACAGGGTCAATCATAATCAAGTTGCTCCCAAATATGCCCAAGGATAAGGAGGCATGTGCAAAAGCCCCGTTAGAAGCATACAACAGAACACTGACTGCTTTACTCACCCCCCTTGGTGATTCCATCCGCAGGATACAAGGATCTGTATCCACATCAGGAGGAAGGAGAAAGAAGCGCTTTATAGGTGCCATTATCGGCAGTGTAGCTCTCGGGGTCGCAACATCGGCACAGATAACAGCAGCTGCGGCCCTGATACAAGCCAACCAGAATGCCGCCAACATCCTTCGGCTTAAGGAGAGCATTGCTGCAACCAATGAAGCTGTGCATGAGGTCACCGACGGATTATCACAATTAGCAGTGGCAGTTGGGAAGATGCAGCAGTTTGTTAATGACCAATTTAATAATACAGCACGAGAATTGGACTGTATAAAAGTTACGCAACAAGTCGGTATAGAACTCAACCTATACCTAACTGAATTGACTACGGTATTTGGGCCACAAATCACTTCTCCTGCCCTAACTCAGCTGACCATCCAGGCACTTTACAATTTAGCTGGTGGCAATATGGATTACTTGTTGACCAAGTTAGGTATAGGGAACAATCAACTCAGCTCATTAATTGGTAGTGGCTTGATCACAGGCCACCCTATACTGTATGACCCACAGACTCAACTCCTGGGCATACAGGTAAATTTACCCTCAGTCGGGAACCTTAATAATATGCGTGCCACCTATTTGGGAACTTTATCTGTAAGCACGACCAAAGGGTTCGCCTCAGCACTTGTCCCGAAGGTAGTGACACAAGTCGGTTCCGTGATAGAAGAACTTGACACCTCACACTGTATAGAGTCTGATCTTGATTTATATTGCACAAGAATAGTGACATTCCCCATGTCTCCCAGCATTTATTCCTGTCTGAGCGGCAACACATCAGCTTGCATGTATTCAAAGACTGAAGGTGCACTCACCACGCCATATATGACCCTTAAAGGCTCAGTTATTGCCAACTGCAAAATAACAACGTGTAGGTGTGTAGACCCCCCAGGTATCATATCACAAAACTATGGAGAAGCTGTGTCTCTGATAGATAGACATTCATGCAACGTTATATCATTAGATGGGATAACTCTGAGGCTCAGTGGAGAGTTTGATGTGACTTATCAAAAGAATATCTCAATACTAGATTCTCAAGTCATAGTGACAGGCAACCTTGATATATCAACTGAGCTTGGAAATGTCAACAATTCAATAAGCAATGCCCTGGATAGGTTAGCGGAAAGCAACAGCAAATTAGACAAAGTCGATGTAAAACTAACCAGCACATCTGCTCTCATTACCTATATTGTTCTAACTGTCATATCTCTTGTTTTCGGTGCACTTAGCCTGATTTTAGCGTGCTACCTGATGTACAAACAAAAGGCACAACAAAAGACTTTAATATGGCTTGGGAATAATACCCTTGATCAAATGAGAGCCACTACAAGAACATGA
>KY042139
ATGGGCTCCAAATCTTCTACCAGGATCCCAGCACCTCTGATGTTGATCACCCGAATCATGCTGATATTGAGCTGCATTTGTCTGGCAAGCTCTCTCGACGGCAGGCCTCTTGCAGCTGCGGGGATTGTGGTAACAGGGGATAAAGCAGTCAATATATACACCTCGTCTCAGACAGGGTCAATCATAATCAAGTTGCTCCCAAATATGCCCAAGGATAAGGAGGCATGTGCAAAAGCCCCGTTAGAAGCATACAACAGAACACTGACTGCTTTACTCACCCCCCTTGGTGATTCCATCCGCAGGATACAAGGATCTGTATCCACATCAGGAGGAAGGAGAAAGAAGCGCTTTATAGGTGCCATTATCGGCAGTGTAGCTCTCGGGGTCGCAACATCGGCACAGATAACAGCAGCTGCGGCCCTGATACAAGCCAACCAGAATGCCGCCAACATCCTTCGGCTTAAGGAGAGCATTGCTGCAACCAATGAAGCTGTGCATGAGGTCACCGACGGATTATCACAATTAGCAGTGGCAGTTGGGAAGATGCAGCAGTTTGTTAATGACCAATTTAATAATACAGCACGAGAATTGGACTGTATAAAAGTTACGCAACAAGTCGGTATAGAACTCAACCTATACCTAACTGAATTGACTACGGTATTTGGGCCACAAATCACTTCTCCTGCCCTAACTCAGCTGACCATCCAGGCACTTTACAATTTAGCTGGTGGCAATATGGATTACTTGTTGACCAAGTTAGGTATAGGGAACAATCAACTCAGCTCATTAATTGGTAGTGGCTTGATCACAGGCCACCCTATACTGTATGACCCACAGACTCAACTCCTGGGCATACAGGTAAATTTACCCTCAGTCGGGAACCTTAATAATATGCGTGCCACCTATTTGGGAACTTTATCTGTAAGCACGACCAAAGGGTTCGCCTCAGCACTTGTCCCGAAGGTAGTGACACAAGTCGGTTCCGTGATAGAAGAACTTGACACCTCACACTGTATAGAGTCTGATCTTGATTTATATTGCACAAGAATAGTGACATTCCCCATGTCTCCCAGCATTTATTCCTGTCTGAGCGGCAACACATCAGCTTGCATGTATTCAAAGACTGAAGGTGCACTCACCACGCCATATATGACCCTTAAAGGCTCAGTTATTGCCAACTGCAAAATAACAACGTGTAGGTGTGTAGACCCCCCAGGTATCATATCACAAAACTATGGAGAAGCTGTGTCTCTGATAGATAGACATTCATGCAACGTTATATCATTAGATGGGATAACTCTGAGGCTCAGTGGAGAGTTTGATGTGACTTATCAAAAGAATATCTCAATACTAGATTCTCAAGTCATAGTGACAGGCAACCTTGATATATCAACTGAGCTTGGAAATGTCAACAATTCAATAAGCAATGCCCTGGACAGGTTAGCGGAAAGCAACAGCAAACTAGACAAAGTCGATGTAAAACTAACCAGCACATCTGCTCTCATTACCTATATTGTTCTAACTGTCATATCTCTTGTTTTCGGTGCACTTAGCCTGATTTTAGCGTGCTACCTGATGTACAAACAAAAGGCACAACAAAAGACTTTAATATGGCTTGGGAATAATACCCTTGATCAAATGAGAGCCACTACAAGAACATGA
>JQ039385
ATGAGCTCCAAATCTTCCACCAGAATCTCAGCACCCCTGATGTTGATCACCCGAATCACGCTGATACTGAGCTGCATTTGTCTGACAAGCTCTCTTGATGGCAGGCCTCTCGCAGCTGCGGGAATTGTGGTAACAGGGGATAAAGCAATCAACATATACACCTCGTCTCAGACGGGGTCAATCATAATCAAGTTGCTCCCAAATATGCCCAAGGATAAAGAGGCGTGTGCAAAAGCCCCTTTGGAAGCATACAACAGAACACTGACCGCCTTACTCAACCCCCTTGGTGATTCCATCCGCAGGATACAAGGATCTGTATCCACATCAGGAGGAAGGAGACAGAAGCGCTTTATAGGTGCCATTATCGGCAGTGTAGCTCTTGGGGTCGCGACGTCGGCACAGATAACAGCAGCTGCGGCCCTGATACAGGCCAACCAGAATGCTGCCAACATCCTCCGGCTTAAAGAGAGCATTGCTGCAACCAATGAAGCTGTGCATGAGGTCACCGATGGATTATCGCAACTAGCAGTGGCAGTTGGGAAGATGCAGCAGTTTGTTAATGACCAATTTAATAATACGGCACGGGAATTGGACTGTATAAAAGTTACGCAACAAGTCGGTATAGAACTCAACCTATACCTAACTGAATTGACTACGGTGTTCGGGCCACAAATCACTTCTCCTGCCCTAACTCAGCTGACCATCCAGGCACTTTATAATTTAGCTGGTGGCAATATAGATTACTTGTTGACTAAGTTAGGTATAGGGAACAATCAACTCAGCTCATTAATTGGTAGTGGCTTGATCACAGGCCATCCTATATTGTATGACTCACAGACTCAACTCCTGGGCATACAGGTAAATTTACCCTCAGTCGGGAACCTGAATAATATGCGTGCCACCTATTTGGGGACTTTATCTGTAAGCACAACCAAAGGGTTTGCCTCAGCACTTGTCCCGAAGGTAGTGACACAAGTCGGCTCCGTGATAGAAGAACTTGACACCTCATACTGTATAGAGTCTGATCTTGATTTATATTGCACAAGAATAGTGACATTCCCCATGTCTCCAGGCATTTATTCCTGTCTGAGTGGCAACACATCAGCTTGCATGTATTCAAAGACTGAGGGTGCACTCACCACGCCATATATGGCCCTCAAAGGCTCAGTTATTGCCAATTGCAAAATAACAACATGTAGGTGCGTAGACCCCCCGGGTATCATATCACAAAACTATGGGGAAGCTGTATCTCTGATAGATAGACATTCATGCAATGTCTTATCATTAGATGGGATAACCCTGAGGCTCAGTGGAGAGTTTGATGTAACTTACCAAAAGAATATCTCAATACTAGATTCTCAAGTCATCGTGACAGGCAACCTTGATATATCAACCGAGCTTGGAAATGTCAACAATTCAATAAGCAATGCCCTGGACAGGTTAGCGGAAAGCAACAGCAAATTAGACAAAGTCAATGTCAGACTTACCAGCACATCTGCTCTCATTACCTATATCGTTCTAACTGTCATATCTCTTATTTTCGGTGCACTTAGCCTGGTTTTAGCGTGCTACCTGATGTACAAACAAAAAGCACAACAAAAGACTTTGATATGGCTTGGGAGTAATACCCTTGATCAGATGAGAGCCACCACAAGAACATGA
>MH717070
ATGGGCTCCAAATCTTCTACCAGGATCCCAGCACCTCTGATGTTGATCACCCGAATCATGCTGATATTGAGCTGCATTTGTCTGGCAAGCTCTCTCGACGGCAGGCCTCTTGCAGCTGCGGGGATTGTGGTAACAGGGGATAAAGCAGTCAATATATACACCTCGTCTCAGACAGGGTCAATCATAATCAAGTTGCTCCCAAATATGCCCAAGGATAAGGAGGCATGTGCAAAAGCCCCGTTAGAAGCATACAACAGAACACTGACTGCTTTACTCACCCCCCTTGGTGATTCCATCCGCAGGATACAAGGATCTGTATCCACATCAGGAGGAAGGAGAAAGAAGCGCTTTATAGGTGCCATTATCGGCAGTGTAGCTCTCGGGGTCGCAACATCGGCACAGATAACAGCAGCTGCGGCCCTGATACAAGCCAACCAGAATGCCGCCAACATCCTTCGGCTTAAGGAGAGCATTGCTGCAACCAATGAAGCTGTGCATGAGGTCACCGACGGATTATCACAATTAGCAGTGGCAGTTGGGAAGATGCAGCAGTTTGTTAATGACCAATTTAATAATACAGCACGAGAATTGGACTGTATAAAAGTTACGCAACAAGTCGGTATAGAACTCAACCTATACCTAACTGAATTGACTACGGTATTTGGGCCACAAATCACTTCTCCTGCCCTAACTCAGCTGACCATCCAGGCACTTTACAATTTAGCTGGTGGCAATATGGATTACTTGTTGACCAAGTTAGGTATAGGGAACAATCAACTCAGCTCATTAATTGGTAGCGGCTTGATCACAGGCCATCCTATACTGTATGACCCACAGACTCAACTCCTGGGTATACAGGTAAATTTACCCTCAGTCGGGAACCTTAATAATATGCGCGCCACCTATTTGGGAACTTTATCTGTAAGCACGACCAAAGGGTTCGCCTCAGCACTTGTCCCGAAGGTAGTGACACAAGTCGGTTCCGTGATAGAAGAACTTGACACCTCACACTGTATAGAGTCTGATCTTGATTTATATTGCACAAGAATAGTGACATTCCCCATGTCTCCCAGCATTTATTCCTGTCTGAGCGGCAACACATCAGCTTGCATGTATTCAAAGACTGAAGGTGCACTCACCACGCCATATATGACCCTTAAAGGCTCAGTTATTGCCAACTGCAAAATAACAACGTGTAGGTGTGTAGACCCCCCAGGTATCATATCACAAAACTATGGAGAAGCTGTGTCTCTGATAGATAGACATTCATGCAACGTTATATCATTAGATGGGATAACTCTGAGGCTCAGTGGAGAGTTTGATGTGACTTATCAAAAGAATATCTCAATACTAGATTCTCAAGTCATAGTGACAGGCAACCTTGATATATCAACTGAGCTTGGAAATGTCAACAATTCAATAAGCAATGCCCTGGACAGGTTAGCGGAAAGCAACAGCAAACTAGACAAAGTCGATGTAAAACTAACCAGCACATCTGCTCTCATTACCTATATTGTTCTAACTGTCATATCTCTTGTTTTCGGTGCACTTAGCCTGATTTTAGCGTGCTACCTGATGTACAAACAAAAGGCACAACAAAAGACTTTAATATGGCTTGGGAATAATACCCTTGATCAAATGAGAGCCACTACAAGAACATGA
>MH996953
ATGAGCTCCAAATCTTCCACCAGAATCCCAGCACCCCTGATGTTGATCACCCGAATCACGCTGATACTGAGCTGTATTTGTCTGACAAGCTCTCTTGATGGCAGGCCTCTCGCAGCTGCGGGAATTGTGGTAACAGGAGATAAAGCAATCAACATATACACCTCGTCTCAGACGGGGTCAATCATAATCAAGTTGCTCCCAAATATGCCCAAGGATAAAGAGGCGTGCGCAAAAGCCCCTTTAGAAGCATACAACAGAACACTGACCGCCTTACTCAACCCCCTTGGTGATTCCATCCGCAGGATACAAGGATCTGTATCCACATCAGGAGGAAAGAGACAGAAGCGCTTTATAGGTGCCATTATCGGCAGTGTAGCTCTTGGGGTCGCGACATCGGCACAGATAACAGCAGCTGCGGCCCTGATACAGGCCAACCAGAATGCTGCCAACATCCTCCGGCTTAAAGAGAGCATTGCTGCAACCAATGAAGCTGTGCATGAGGTCACCGATGGATTATCGCAACTAGCAGTGGCAGTTGGGAAGATGCAGCAGTTTGTTAATGACCAATTTAATAATACGGCACGGGAATTGGACTGTATAAAAGTTACGCAACAAGTCGGTATAGAACTCAACCTATACCTAACTGAATTGACTACGGTGTTCGGGCCACAAATCACTTCTCCTGCCCTAACTCAGCTGACCATCCAGGCACTTTATAATTTAGCTGGTGGCAATATAGATTACTTGTTGACTAAGTTAGGTATAGGGAACAATCAACTCAGCTCATTAATTGGTAGTGGCTTGATCACAGGCCACCCTATATTGTATGACTCACAGACTCAACTCCTGGGCATACAGGTAAATTTACCCTCAGTCGGGAACCTTAATAATATGCGTGCCACCTATTTGGGGACTTTATCTGTAAGCACAACCAAAGGGTTTGCCTCAGCACTTGTCCCGAAGGTAGTGACACAAGTCGGCTCCGTGATAGAAGAACTTGACACCTCATACTGTATAGAGTCTGATCTTGATTTATATTGCACAAGAATAGTGACATTCCCCATGTCTCCAGGCATTTATTCCTGTCTGAGTGGCAACACATCAGCTTGCATGTACTCAAAGACTGAGGGTGCACTCACCACGCCATATATGGCCCTCAAAGGCTCAGTTATTGCCAATTGCAAAATAACAACATGTAGGTGCGTAGACCCCCCGGGTATCATATCACAAAACTATGGGGAAGCCGTATCTCTGATAGATAGACATTCATGCAATGTCTTATCATTAGATGGGATAACCCTGAGGCTCAGTGGAGAGTTTGATGTAACTTACCAAAAGAATATCTCAATACTAGATTCTCAAGTCATCGTGACAGGCAACCTTGATATATCAACCGAGCTTGGAAATGTCAACAATTCAATAAGCAATGCCCTGGACAGGTTAGCGGAAAGCAACAGCAAATTAGACAAAGTCAATGTCAGACTTACCAGCACATCTGCTCTCATTACCTATATCGTTCTAACTGTCATATCTCTTATCTTCGGTGCACTTAGCCTGGTTTTAGCGTGCTACCTGATGTATAAACAAAAAGCACAACAAAAGACTTTGATATGGCTTGGGAGTAATACCCTTGACCAGATGAGAGCCACCACAAGAACATGA
>MK005973
ATGAGCTCCAAATCCTCCACTAGGATCCCAGCACCTCTGATGTTGATCACCCGAATCATGCTGATACTGAGCTGTATTTGTCTGACAAGCTCTCTCGACGGCAGGCCTCTCGCAGCTGCGGGGATTGTGGTAACAGGAGATAAAGCAGTCAATATATACACCTCGTCCCAGACGGGGTCAATCATAATCAAGTTGCTCCCAAATATGCCCAAGGATAAGGAGGCGTGTGCAAGAGCCCCGCTAGAAGCATACAACAGAACACTGACTGCTTTACTCAACCCCCTTGGTGATTCCATCCGCAGGATACAAGGATCTGCATCCAAATCAGGAGGAAAGAGACAGAAGCGCTTTATAGGTGCCATTATCGGCAGTGTAGCTCTTGGGGTCGCGACATCGGCACAGATAACAGCAGCTGCGGCCCTGATACAGGCCAACCAGAATGCCGCCAACATCCTCCGGCTTAAGGAGAGCATTGCTGCAACCAATGAAGCTGTGCATGAGGTCACCGACGGATTATCACAATTAGCAGTGGCAGTTGGGAAGATGCAGCAGTTTGTTAATGACCAATTTAATAATACGGCACGAGAATTGGACTGTATAAAAGTTACACAACAAGTCGGTATAGAACTCAACCTATACCTAACTGAATTGACTACGGTGTTCGGGCCACAAATCACTTCCCCTGCCCTAACTCAGCTGACCATCCAGGCACTTTATAATTTAGCTGGTGGCAATATGGATTACTTGTTGACCAAGTTAGGTATAGGGAACAATCAACTCAGCTCATTAATTGGTAGTGGCTTGATCACAGGTCACCCTATACTGTATGACTCACAGACTCAACTCCTGGGCATACAGGTAAATTTACCCTCAGTCGGGAACCTTAATAATATGCGTGCCACCTATTTGGGGACTCTATCTGTAAGCACGACCAAAGGGTTTGCCTCAGCACTTGTCCCGAAGGTGGTGACACAAGTCGGTTCCGTGATAGAAGAACTTGACACCTCACACTGTATAGAGTCTGATCTTGACTTATATTGCACAAGAATAGTGACATTCCCCATGTCTCCAGGCATTTATTCCTGTCTGAGCGGCAACACATCAGCTTGCATGTATTCAAAGACTGAAGGTGCACTCACCACGCCCTATATGGCCCTCAAAGGCTCAGTTATTGCCAATTGCAAAATAACAACATGTAGGTGCGTAGACCCCCCAGGTATCATATCACAAAACTATGGGGAAGCTGTGTCTCTGATAGATAGGCATTCATGCAAAATCTTATCATTAGATGGGATAACTCTGAGGCTTAGTGGAGAGTTTGATGTGACTTACCAAAAGAATATCTCAATACTAGATTCTCAAGTCATCGTGACGGGCAACCTTGATATATCAACCGAACTTGGAAATGTCAACAATTCAATAAGCAATGCCCTGGACAGGTTAGCGGAAAGCAACAGCAAATTAGACAAAATCAATGTCAAACTTACCAGCACATCTGCTCTCATTACTTATATCGTTCTAACTGTCATATCTCTTGTTTTCGGTGCACTTAGCCTGATTTTAGCGTGCTACCTGATGTACAAACAAAAGGCACAACAAAAGACTTTGATATGGCTTGGGAACAATACCCTTGATCAGATGAGAGCCACCACAAGAACATGA
>AF109885
ATGGGCTCCAAACCTTCTACCAGGATCCCAGTACCTCTGACACTGATCACCCGAACTATGCTGATATTGAGCTGCATCTGCCCGACGAGCTCTCTTGACGGCAGGCCTCTTGCAGCTGCGGGGATTGTGGTAACAGGAGATAAAGCAGTCAATATATACACCTCATCTCAGACAGGATCAATCATAGTCAAGTTGCTCCCGAATATGCCCAAGGACAAGGAGGCATGTGCAAAAGCCCCGTTAGAAGCATACAACAGAACACTGACCACTTTACTCACCCCCCTTGGTGATTCCATCCGCAGGATACAAGGGTCTGTGTCCACATCAGGAGGAGGGAGGCAGAAACGCTTTATAGGTGCCATTATCGGCAGTGTAGCTCTTGGGGTCGCGACATCAGCACAGATAACAGCAGCTGCGGCCCTAATACAAGCCAACCAGAACGCCGCCAACATACTCCGGCTTAAGGAGAGCATTGCTGCAACCAATGAAGCTGTGCATGAAGTCACCGACGGATTATCGCAACTAGCAGTGGCAGTTGGGAAGATGCAGCAGTTTGTTAATGACCAATTTAATAATACGGCACGAGAATTGGACTGTATAAAAATTACACAACAAGTCGGTATAGAACTCAACCTATACCTAACTGAACTGACTACAGTTTTTGGGCCACAAATCACTTCTCCTGCCCTAACTCAGCTGACTATCCAGGCGCTTTATAATTTAGCTGGTGGCAACATGGATTACTTGTTGACTAAGTTAGGTGTAGGGAACAATCACCTCAGCTCATTAATTGGCAGTGGCTTGATCACAGGCAACCCTATACTGTATGACTCACAGACTCAACTCTTGGGCATACAGGTAAATTTACCCTCAGTCGGGAACCTTAACAATATGCGTGCCACCTACTTGGAGACTTTATCTGTAAGCACAACCAAAGGGTTTGCCTCGGCACTTGTCCCGAAGGTAGTGACACAAGTCGGCTCCGTGATAGAAGAACTCGACACCTCATACTGTATAGAGTCTGATCTGGATTTATACTGTACAAGAATAGTGACATTCCCCATGTCTCCAGGTATTTATTCCTGTCTGAGCGGCAATACATCAGCTTGCATGTACTCAAAGACTGAAGGCGCACTCACTACACCATATATGGCCCTTAAAGGATCAGTTATTGCCAATTGCAAAATAACAACATGCAGGTGTGCAGACCCCCCAAGTATCATATCGCAAAACTATGGAGAAGCTGTATCTCTGATAGATAGACATTCATGCAATGTCTTATCATTAGACGGGATAACTCTGAGGCTCAGTGGGGAATTTGATGCAACGTATCAAAAGAATATCTCAATACTAGATTCTCAAGTCATCGTGACAGGCAACCTTGATATATCAACCGAGCTTGGAAATGTCAACAATTCAATAAGCAATGCCCTGGACAGGTTAGCAGAAAGTAACAGCAAACTAGACAAAGTCAATGTCAAACTAACCAGCACATCTGCTCTTATTACCTATATTGTTCTAACCGTCATATCTCTTGTTCTCGGTGCAATTAGCTTGGTTTTAGCATGCTACCTGATGTACAAACAAAAGGCACAACAAAAGACTTTACTATGGCTTGGGAATAATACCCTCGATCAGATGAGAGCCACTATAAGAACATGA
>AJ880277
ATGGGCTCCAAACCTTCTACCAGGATCCCAGTACCTCTGACACTGATCACCCGAACCATGCTGATATTGAGCTGCATCTGCCCGACGAGCTCTCTTGACGGCAGGCCTCTTGCAGCTGCGGGGATTGTGGTAACAGGAGATAAAGCAGTCAATATATACACCTCATCCCAGACAGGGTCAATCATAGTCAAGTTGCTCCCGAATATGCCCAAGGACAAAGAGGCATGTGCAAAAGCCCCGTTAGAAGCATACAACAGAACACTGACCACTTTACTCACCCCCCTTGGTGATTCCATCCGCAGGATACAAGGGTCTGTGTCCACATCAGGAGGAGGGAGGCAGAAACGCTTTATAGGTGCCATTATCGGCAGTGTAGCTCTTGGGGTCGCGACATCGGCACAGATAACAGCAGCTGCGGCCCTAATACAAGCCAACCAGAACGCCGCCAACATACTCCGGCTTAAGGAGAGCATTGCTGCAACCAATGAAGCTGTGCATGAAGTCACCGACGGATTATCGCAACTAGCAGTGGCAGTTGGGAAGATGCAGCAGTTTGTTAATGACCAATTTAATAATACGGCACGAGAATTGGACTGTATAAAAATTACACAACAAGTCGGTATAGAACTCAACCTATACCTAACTGAACTGACTACAGTGTTCGGGCCACAAATCACTTCTCCTGCCCTAACTCAGCTGACTATCCAGGCGCTTTATAATTTAGCTGGTGGCAACATGGATTACTTGTTGACTAAGTTAGGTGTAGGGAACAATCACCTCAGCTCATTAATTGGTAGTGGCTTGATCACAGGCAACCCTATACTGTATGACTCACAGACTCAACTCTTGGGCATACAGGTAAATTTACCCTCAGTCGGGAACCTTAACAATATGCGTGCCACCTACCTGGAGACTTTATCTGTAAGCACAACCAAAGGGTTTGCCTCGGCACTTGTCCCGAAGGTAGTGACACAAGTCGGCTCCGTGATAGAAGAACTCGACACCTCATACTGTATAGAGTCTGATCTGGATTTATACTGTACAAGAATAGTGACATTCCCCATGTCTCCAGGTATTTATTCCTGCCTGAGCGGCAATACATCAGCTTGTATGTACTCAAAGACTGAAGGCGCACTCACTACACCATATATGGCCCTCAGAGGCTCAGTTATTGCCAATTGCAAAATAACAACATGCAGGTGTGCAGACCCCCCAAGTATCATATCGCAAAACTATGGAGAAGCTGTATCTCTGATAGATAGACATTCATGCAATGTCTTATCATTAGACGGGATAACTCTGAGGCTCAGTGGGGAATTTGATGCAACTTATCAAAAGAATATCTCAATACTAGATTCTCAAGTCATCGTGACAGGCAACCTTGATATATCAACCGAGCTTGGAAATGTCAACAATTCAATAAGCAATGCCCTGGACAGGTTAGCAGAAAGTAACAGAAAACTAGACAAAGTCAATGTCAAACTAACCAGCACATCTGCTCTCATTACCTATATTGTTCTAACCGTCATATCTCTTGTTCTCGGTGCACTTAGCTTGGTTTTAGCATGCTACCTGATGTACAAACAAAAGGCACAACAAAAGACTTTACTATGGCTTGGGAATAATACCCTCGATCAGATGAGAGCCACTACAAGAACATGA
>AY734535
ATGGGCTCCAAACCTTCTACCAGGATCCCAGTACCTCTTGCATTGGTCACCCGAACCATGCTGATATTGAGCTGCATCTGCCCGACGAGCTCACTTGACGGCAGGCCTCTTGCAGCTGCGGGGATTGTGGTAACAGGGGATAAAGCAGTCAATATTTACACCTCATCCCAGACAGGGTCAATCATAGTCAAGTTGCTCCCGAATATGCCCAAGGACAAGGAGGCATGTGCAAAAGCCCCGTTAGAAGCATACAACAGGACACTAACTACTTTACTCACCCCCCTTGGTGAGTCTATCCGGAGGATACAAGGGTCTGTGTCCACATCAGGAGGAGGGAGACAGAAACGCTTTATAGGTGCCGTTATCGGCAGTGTAGCCCTTGGGGTCGCAACATCGGCACAGATAACAGCAGCTGCGGCCCTAATACAAGCCAACCAGAACGCCGCCAACATACTCCGGCTTAAGGAGAGCATTGCTGCAACCAATGAAGCTGTGCATGAAGTCACCGACGGATTATCGCAACTAGCAGTGGCAGTTGGGAAGATGCAGCAGTTTGTTAATGACCCATCTAATAATACGGCACGAGAATTGGACTGTATAAAAATTACACAACAAGTCGGTATAGAACTCAACCTCTACCTAACTGAACTGACTACAGTGTTCGGGCCACAAATCACTTCTCCTGCCCTAACTCAGCTGACTATCCAGGCACTTTATAATTTGGCTGGTGGCAACATGGATTACTTGTTGACTAAGTTAGGTGTAGGGAATCATCACCTCAGTTCGTTAATTGGTAGTGGCTTAATCACAGGCCACCCTATACTATATGACTCACAGACTCAACTCTTGGGCATACAGGTAACTTTACCTTCAGTCGGGAACCTTAACAATATGCGTGCCACTTACCTGGAGACTTTATCTGTAAGCACAACAAAAGGGTTTGCCTCGGCACTTGTCCCGAAGGTAGTGACACAAGTCGGCTCCGTGATAGAAGAACTCGACACCTCATACTGTATAGAGTCTGATCTGGATTTATACTGTACAAGAATAGTGACATTCCCCATGTCTCCAGGTATTTATTCCTGTCTGAGCGGCAATACATCAGCTTGTATGTACTCAAAGACTGAAGGCGCACTCACTACATCATATATGGCCCTCAGAGGCTCAGTTATTGCCAATTGCAAAATAACAACATGCAGGTGTGCAGACCCCCCAAGTATCATATCGCAAAACTATGGAGAAGCTGTGTCTCTGATAGATAGACTATCATCGAATGTCTTATCATTAGACGGGATAACTCTGAGGCTCAGTGGGGAATTTGATGTAACTTATCAAAAGAATATCTCAATACTAGATTCTCAAGTCACGCTGACAGGCAACCTTGATATATCAGCCAAGCTTGGAAATGTCAACAATTCAATAAGCAATGCCCTGGACAGGTTAGCAGAAAGTAGCAGAAAACTAGACAAAGTCAATGTAAAACTAGCCAGCACATCTGCTCTCATTACCTATATTGTTCTAACCGTCATATCTCTTGTTCTCGGTGCACTTAGCTTGGTTTTAGCATGCTACCTGATGTACAAACAAAAGGCACAACAAAAGTCTCTACTATGGCTTGGGAATAATACCCTCGATCAGATGAGAGCCACTACAAGAACATGA
>EF520716
ATGGGCTCCAAACCTTCTACCAGGATCCCAGTACCTCTGACACTGATCACCCGAACCATGCTGATATTGAGCTGCATCTGCCCGACGAGCTCTCTTGACGGCAGGCCTCTTGCAGCTGCGGGGATTGTGGTAACAGGAGATAAAGCAGTCAATATATACACCTCATCCCAGACAGGGTCAATCATAGTCAAGTTGCTCCCGAATATGCCCAAGGACAAAGAGGCATGTGCAAAAGCCCCGTTAGAAGCATACAACAGAACACTGACCACTTTACTCACCCCCCTTGGTGATTCCATCCGCAGGATACAAGGGTCTGTGTCCACATCAGGAGGAAGGAGGCAGAAACGCTTTATAGGTGCCATTATCGGCAGTGTAGCTCTTGGGGTCGCGACGTCGGCACAGATAACAGCAGCTGCGGCCCTAATACAAGCCAACCAGAACGCTGCCAACATACTCCGGCTTAAGGAGAGCATTGCTGCAACCAATGAAGCTGTGCATGAAGTCACCGACGGATTATCGCAACTAGCAGTGGCAGTTGGGAAGATGCAGCAGTTTGTTAATGACCAATTTAATAATACGGCACGAGAATTGGATTGTATAAAAATTACACAACAAGTCGGTATAGAACTCAACCTATACCTAACTGAACTGACTACAGTGTTCGGGCCACAAATCACTTCTCCTGCCCTAACTCAGCTGACTATCCAGGCGCTTTATAATTTAGCTGGTGGCAATATGGATTACTTGTTGACTAAGTTAGGTGTAGGGAACAATCACCTCAGCTCATTAATTGGTAGTGGCTTGATCACAGGCAACCCTATACTGTATGACTCACAGACTCAACTCTTGGGCATACAGGTAAATTTACCCTCAGTCGGGAACCTTAACAATATGCGTGCCACCTACCTGGAAACTTTATCTGTAAGCACAACCAAAGGGTTTGCCTCGGCACTTGTCCCGAAGGTAGTGACACAAGTCGGCTCCGTGATAGAAGAACTCGACACCTCATACTGTATAGAGTCTGATCTGGATTTATACTGTACAAGAATAGTGACATTCCCCATGTCTCCAGGTATTTATTCCTGTCTGAGCGGCAATACATCAGCTTGTATGTACTCAAAGACTGAAGGCGCATTCACCACACCATATATGGCCCTCAGAGGCTCAGTTATTGCCAATTGCAAAATAACAACATGCAGGTGTGCAGACCCCCCAAGTATCATATCGCAAAACTATGGAGAAGCTGTATCTCTGATAGATAGACATTCATGCAATGTCTTATCATTAGACGGGATAACTCTGAGGCTCAGTGGGGAATTTGATGCAACTTATCAAAAGAATATCTCAATACTAGATTCTCAAGTCATCGTGACAGGCAACCTTGATATATCAACCGAGCTTGGAAATGTCAACAATTCAATAAGCAATGCCCTGGACAGGCTAGCAGAAAGTAACAGAAAACTAGACAAAGTCAATGTCAAACTAACCAGTACATCTGCTCTCATTACCTATATTGTTCTAACCGTCATATCTCTTGTTCTCGGTGCACTTAGCTTGGTTTTAGCATGCTACCTGATGTACAAACAAAAGGCACAACAAAAGACTTTACTATGGCTTGGGAATAATACCCTCGATCAGATGAGAGCCACTACAAGAACATGA
>FJ410145
ATGGGCTCCAAACCTTCTACCAGGATCCCAGTACCTCTGACACTGATCACCCGAACCATGCTGATATTGAGCTGCATCTGCCCGACGAGCTCTCTTGACGGCAGGCCTCTTGCAGCTGCGGGGATTGTGGTAACAGGAGATAAAGCAGTCAATATATACACCTCATCCCAGACAGGGTCAATCATAGTCAAGTTGCTCCCGAATATGCCCAAGGACAAAGAGGCATGTGCAAAAGCCCCGTTAGAAGCATACAACAGAACACTGACCACTTTACTCACCCCCCTTGGTGATTCCATCCGCAGGATACAAGGGTCTGTGTCCACATCAGGAGGAAGGAGGCAGAAACGCTTTATAGGTGCCATTATCGGCAGTGTAGCTCTTGGGGTCGCGACGTCGGCACAGATAACAGCAGCTGCGGCCCTAATACAAGCCAACCAGAACGCCGCCAACATACTCCGGCTTAAGGAGAGCATTGCTGCAACCAATGAAGCTGTGCATGAAGTCACCGACGGATTATCGCAACTAGCAGTGGCAGTTGGGAAGATGCAGCAGTTTGTTAATGACCAATTTAATAATACGGCACGAGAATTGGATTGTATAAAAATTACACAACAAGTCGGTATAGAACTCAACCTATACCTAACTGAACTGACTACAGTGTTCGGGCCACAAATCACTTCTCCTGCCCTAACTCAGCTGACTATCCAGGCGCTTTATAATTTAGCTGGTGGCAATATGGATTACTTGTTGACTAAGTTAGGTGTAGGGAACAATCACCTCAGCTCATTAATTGGTAGTGGCTTGATCACAGGCAACCCTATACTGTATGACTCACAGACTCAACTCTTGGGCATACAGGTAAATTTACCCTCAGTCGGGAACCTTAACAATATGCGTGCCACCTACCTGGAAACTTTATCTGTAAGCACAACCAAAGGGTTTGCCTCGGCACTTGTCCCGAAGGTAGTGACACAAGTCGGCTCCGTGATAGAAGAACTCGACACCTCATACTGTATAGAGTCTGATCTGGATTTATACTGTACAAGAATAGTGACATTCCCCATGTCTCCAGGTATTTATTCCTGTCTGAGCGGCAATACATCAGCTTGTATGTACTCAAAGACTGAAGGCGCATTCACCACACCATATATGGCCCTCAGAGGCTCAGTTATTGCCAATTGCAAAATAACAACATGCAGGTGTGCAGACCCCCCAAGTATCATATCGCAAAACTATGGAGAAGCTGTATCTCTGATAGATAGACATTCATGCAATGTCTTATCATTAGACGGGATAACTCTGAGGCTCAGTGGGGAATTTGATGCAACTTATCAAAAGAATATCTCAATACTAGATTCTCAAGTCATCGTGACAGGCAACCTTGATATATCAACCGAGCTTGGAAATGTCAACAATTCAATAAGCAATGCCCTGGACAGGCTAGCAGAAAGTAACAGAAAACTAGACAAAGTCAATGTCAAACTAACCAGTACATCTGCTCTCATTACCTATATTGTTCTAACCGTCATATCTCTTGTTCTCGGTGCACTTAGCTTGGTTTTAGCATGCTACCTGATGTACAAACAAAAGGCACAACAAAAGACTTTACTATGGCTTGGGAATAATACCCACGATCAGATGAGAGCCACTACAAGAACATGA
>FJ410147
ATGGGCTCCAAACCTTCTACCAGGATCCCAGTACCTCTGACACTGATCACCCGAACCATGCTGATATTGAGCTGCATCTGCCCGACGAGCTCTCTTGACGGCAGGCCTCTTGCAGCTGCGGGGATTGTGGTAACAGGAGATAAAGCAGTCAATATATACACCTCATCCCAGACAGGGTCAATCATAGTCAAGTTGCTCCCGAATATGCCCAAGGACAAAGAGGCATGTGCAAAAGCCCCGTTAGAAGCATACAACAGAACACTGACCACTTTACTCACCCCCCTTGGTGATTCCATCCGCAGGATACAAGGGTCTGTGTCCACATCAGGAGGAAGGAGGCAGAAACGCTTTATAGGTGCCATTATCGGCAGTGTAGCTCTTGGGGTCGCGACGTCGGCACAGATAACAGCAGCTGCGGCCCTAATACAAGCCAACCAGAACGCCGCCAACATACTCCGGCTTAAGGAGAGCATTGCTGCAACCAATGAAGCTGTGCATGAAGTCACCGACGGATTATCGCAACTAGCAGTGGCAGTTGGGAAGATGCAGCAGTTTGTTAATGACCAATTTAATAATACGGCACGAGAATTGGATTGTATAAAAATTACACAACAAGTCGGTATAGAACTCAACCTATACCTAACTGAACTGACTACAGTGTTCGGGCCACAAATCACTTCTCCTGCCCTAACTCAGCTGACTATCCAGGCGCTTTATAATTTAGCTGGTGGCAATATGGATTACTTGTTGACTAAGTTAGGTGTAGGGAACAATCACCTCAGCTCATTAATTGGTAGTGGCCTGATCACAGGCAACCCTATACTGTATGACTCACAGACTCAACTCTTGGGCATACAGGTAAATTTACCCTCAGTCGGGAACCTTAACAATATGCGTGCCACCTACCTGGAAACTTTATCTGTAAGCACAACCAAAGGGTTTGCCTCGGCGCTTGTCCCGAAGGTAGTGACACAAGTCGGCTCCGTGATAGAAGAACTCGACACCTCATACTGTATAGAGTCTGATCTGGATTTATACTGTACAAGAATAGTGACATTCCCCATGTCTCCAGGTATTTATTCCTGTCTGAGCGGCAATACATCAGCTTGTATGTACTCAAAGACTGAAGGCGCACTCACCACACCATATATGGCCCTCAGAGGCTCAGTTATTGCCAATTGCAAAATAACAACATGCAGGTGTGCAGACCCCCCAAGTATCATATCGCAAAACTATGGAGAAGCTGTATCTCTGATAGATAGACATTCATGCAATGTCTTATCATTAGACGGGATAACTCTGAGGCTCAGTGGGGAATTTGATGCAACTTATCAAAAGAATATCTCAATACTAGATTCTCAAGTCATCGTGACAGGCAACCTTGATATATCAACCGAGCTTGGAAATGTCAACAATTCAATAAGCAATGCCCTGGACAGGCTAGCAGAAAGTAACAGAAAACTAGACAAAGTCAATGTCAAACTAACCAGTACATCTGTTCTCATTACCTATATTGTTCTAACCGTCATATCTCTTGTTCTCGGTGCACTTAGCTTGGTTTTAGCATGCTACCTGATGTACAAACAAAAGGCACAACAAAAGACTTTACTATGGCTTGGGAATAATACCCTCGATCAGATGAGAGCCACTACAAGAACATGA
>JN872173
ATGGGCTCCAAACCTTCTACCAGGATCCCAGTACCTCTGACACTGATCACCCGAACCATGCTGATATTGAGCTGCATCTGCCCGACGAGCTCTCTTGACGGCAGGCCTCTTGCAGCTGCGGGGATTGTGGTAACAGGAGATAAAGCAGTCAATATATACACCTCATCCCAGACAGGGTCAATCATAGTCAAGTTGCTCCCGAATATGCCCAAGGACAAAGAGGCATGTGCAAAAGCCCCGTTAGAAGCATACAACAGAACACTGACCACTTTACTCACCCCCCTTGGTGATTCCATCCGCAGGATACAAGGGTCTGTGTCCACATCAGGAGGAAGGAGGCAGAAACGCTTTATAGGTGCCATTATCGGCAGTGTAGCTCTTGGGGTCGCGACGTCGGCACAGATAACAGCAGCTGCGGCCCTAATACAAGCCAACCAGAACGCCGCCAACATACTCCGGCTTAAGGAGAGCATTGCTGCAACCAATGAAGCTGTGCATGAAGTCACCGACGGATTATCGCAACTAGCAGTGGCAGTTGGGAAGATGCAGCAGTTTGTTAATGACCAATTTAATAATACGGCACGAGAATTGGATTGTATAAAAATTACACAACAAGTCGGTATAGAACTCAACCTATACCTAACTGAACTGACTACAGTGTTCGGGCCACAAATCACTTCTCCTGCCCTAACTCAGCTGACTATCCAGGCGCTTTATAATTTAGCTGGTGGCAATATGGATTACTTGTTGACTAAGTTAGGTGTAGGGAACAATCACCTCAGCTCATTAATTGGTAGTGGCTTGATCACAGGCAACCCTATACTGTATGACTCACAGACTCAACTCTTGGGCATACAGGTAAATTTACCCTCAGTCGGGAACCTTAACAATATGCGTGCCACCTACCTGGAAACTTTATCTGTAAGCACAACCAAAGGGTTTGCCTCGGCACTTGTCCCGAAGGTAGTGACACAAGTCGGCTCCGTGATAGAAGAACTCGACACCTCATACTGTATAGAGTCTGATCTGGATTTATACTGTACAAGAATAGTGACATTCCCCATGTCTCCAGGTATTTATTCCTGTCTGAGCGGCAATACATCAGCTTGTATGTACTCAAAGACTGAAGGCGCACTCACCACACCATATATGGCCCTCAGAGGCTCAGTTATTGCCAATTGCAAAATAACAACATGCAGGTGTGCAGACCCCCCAAGTATCATATCGCAAAACTATGGAGAAGCTGTATCTCTGATAGATAGACATTCATGCAATGTCTTATCATTAGACGGGATAACTCTGAGGCTCAGTGGGGAATTTGATGCAACTTATCAAAAGAATATCTCAATACTAGATTCTCAAGTCATCGTGACAGGCAACCTTGATATATCAACCGAGCTTGGAAATGTCAACAATTCAATAAGCAATGCCCTGGACAGGCTAGCAGAAAGTAACAGAAAACTAGACAAAGTCAATGTCAAACTAACCAGTACATCTGTTCTCATTACCTATATTGTTCTAACCGTCATATCTCTTGTTCTCGGTGCACTTAGCTTGGTTTTAGCATGCTACCTGATGTACAAACAAAAGGCACAACAAAAGACTTTACTATGGCTTGGGAATAATACCCTCGATCAGATGAGAGCCACTACAAGAACATGA
>JN967787
ATGGGCTCTAAACCCTCTACCAGGATCCCAGTACCTCTGACACTGATCACACGAACCATGCTGATATTGAGCTGCATCTGCCCGACGAGCTCTCTTGACGGCAGGCCTCTTGCAGCTGCGGGGATTGTGGTAACAGGGGATAAAGCAGTCAATATATACACCTCATCCCAGACAGGATCAATCATAGTCAAGTTGCTCCCGAATATGCCCAAAGACAAGGAGGCATGTGCAAAAGCCCCGTTAGAAGCATACAACAGAACACTGACTACTTTACTCACCCCCCTTGGTGACTCCATCCGCAGGATACAAGGGTCTGTGTCCACATCAGGAGGAGGGAGGCAAAAACGCTTTATAGGTGCCATTATCGGCAGTGTAGCTCTTGGGGTCGCGACATCAGCACAGATAACAGCAGCTGCGGCCCTAATACAAGCCAACCAGAATGCCGCCAACATACTCCGGCTTAAGGAGAGCATTGCTGCAACCAATGAAGCTGTGCATGAAGTCACCGACGGATTATCGCAATTAGCAGTGGCAGTTGGGAAGATGCAGCAGTTTGTTAATGACCAATTTAATAATACGGCACGAGAATTGGACTGTATAAAAATTACACAACAAGTCGGTATAGAACTCAACCTATACCTAACTGAACTGACTACAGTGTTTGGGCCACAAATCACTTCTCCTGCCCTAACTCAGCTGACTATTCAGGCGCTTTATAATTTAGCTGGTGGCAACATAGATTACTTGTTGACTAAGTTAGGTGTAGGGAACAACCACCTCAGCTCATTAATTGGCAGTGGCTTGATCACAGGCAACCCTATACTGTATGACTCACAGACTCAACTCTTGGGCATACAGGTAAATTTACCCTCAGTCGGGAACCTTAACAATATGCGTGCCACCTACTTGGAGACTTTATCTGTAAGCACAACCAAAGGGTTTGCCTCGGCACTTGTCCCGAAGGTAGTGACACAAGTCGGCTCCGTGATAGAAGAACTCGACACCTCATACTGTATAGAGTCTGATCTGGATTTATACTGTACAAGAATAGTGACATTCCCTATGTCTCCAGGTATTTATTCCTGTCTGAGCGGCAATACATCAGCTTGCATGTACTCAAAGACTGAAGGCGCACTCACTACACCATATATGGCCCTCAAAGGCTCAGTTATTGCCAATTGCAAAATAACGACATGCAGGTGTGCAGACCCCCCAAGTATCATATCGCAAAACTATGGAGAAGCTGTATCTCTGATAGATAGACACTCATGCAATGTCTTATCATTAGACGGGATAACTCTGAGGCTCAGTGGGGAATTTGATGCAACTTATCAAAAGAATATCTCAATACTAGATTCTCAAGTCATCGTGACAGGCAACCTTGATATATCAACCGAGCTTGGAAATGTCAACAATTCGATAAGCAATGCCCTGGACAGGTTAACAGAAAGTAACAGCAAACTAGAAAAAGTCAATGTCAAACTAACCAGCACATCTGCTCTTATTACCTATATTGTTCTAACCGTCATATCTCTTGTTCTCGGTGCACTTAGCTTGGTTTTAGCATGCTACCTGATGTACAAACAAAAGGCACAACAAAAGACTTTACTATGGCTTGGGAATAATACCCTCGATCAGATGAGAGCCACTACAAGAACATGA
>JN967788
ATGGGCTCCAAACCTTCTACCAGGATCCCAGTACCTCTGACACTGATCACCCGAACCATGCTGATATTGAGCTGCATCTGCCCGACGAGCTCTCTTGACGGCAGGCCTCTTGCAGCTGCGGGGATTGTGGTAACAGGAGATAAAGCAGTCAATATATACACCTCATCCCAGACAGGGTCAATCATAGTCAAGTTGCTCCCGAATATGCCCAAGGACAAAGAGGCATGTGCAAAAGCCCCGTTAGAAGCATACAACAGAACACTGACCACTTTACTCACCCCCCTTGGTGATTCCATCCGCAGGATACAAGGGTCTGTGTCCACATCAGGAGGAAGGAGGCAGAAACGCTTTATAGGTGCCATTATCGGCAGTGTAGCTCTTGGGGTCGCGACGTCGGCACAGATAACAGCAGCTGCGGCCCTAATACAAGCCAACCAGAACGCCGCCAACATACTCCGGCTTAAGGAGAGCATTGCTGCAACCAATGAAGCTGTGCATGAAGTCACCGACGGATTATCGCAACTAGCAGTGGCAGTTGGGAAGATGCAGCAGTTTGTTAATGACCAATTTAATAATACGGCACGAGAATTGGATTGTATAAAAATTACACAACAAGTCGGTATAGAACTCAACCTATACCTAACTGAACTGACTACAGTGTTCGGGCCACAAATCACTTCTCCTGCCCTAACTCAGCTGACTATCCAGGCGCTTTATAATTTAGCTGGTGGCAATATGGATTACTTGTTGACTAAGTTAGGTGTAGGGAACAATCACCTCAGCTCATTAATTGGTAGTGGCTTGATCACAGGCAACCCTATACTGTATGACTCACAGACTCAACTCTTGGGCATACAGGTAAATTTACCCTCAGTCGGGAACCTTAACAATATGCGTGCCACCTACCTGGAAACTTTATCTGTAAGCACAACCAAAGGGTTTGCCTCGGCGCTTGTCCCGAAGGTAGTGACACAAGTCGGCTCCGTGATAGAAGAACTCGACACCTCATACTGTATAGAGTCTGATCTGGATTTATACTGTACAAGAATAGTGACATTCCCCATGTCTCCAGGTATTTATTCCTGTCTGAGCGGCAATACATCAGCTTGTATGTACTCAAAGACTGAAGGCGCACTCACCACACCATATATGGCCCTCAGAGGCTCAGTTATTGCCAATTGCAAAATAACAACATGCAGGTGTGCAGACCCCCCAAGTATCATATCGCAAAACTATGGAGAAGCTGTATCTCTGATAGATAGACATTCATGCAATGTCTTATCATTAGACGGGATAACTCTGAGGCTCAGTGGGGAATTTGATGCAACTTATCAAAAGAATATCTCAATACTAGATTCTCAAGTCATCGTGACAGGCAACCTTGATATATCAACCGAGCTTGGAAATGTCAACAATTCAATAAGCAATGCCCTGGACAGGCTAGCAGAAAGTAACAGAAAACTAGACAAAGTCAATGTCAAACTAACCAGTACATCTGTTCTCATTACCTATATTGTTCTAACCGTCATATCTCTTGTTCTCGGTGCACTTAGCTTGGTTTTAGCATGCTACCTGATGTACAAACAAAAGGCACAACAAAAGACTTTACTATGGCTTGGGAATAATACCCTCGATCAGATGAGAGCCACTACAAGAACATGA
>KU377528
ATGGGCTCCAAACCTTCTATCATGATCCCAGTACCTCTGACACTGATCACCCGAACCATGCTGATATTGTGCTGCATCTGCCCGGCCAGCTCTCTTGACGGCAGACCTCTTGCAGCTGCGGGGATTGTGGTAACAGGAGATAAAGCAGTCAATATATACACCTCATCTCAGACAGGGTCAATCATAGTCAAGTTGCTCCCAAATATGCCCAAGGACAAGGAGGCATGTGCAAAAGCCCCGTTAGAAGCATACAACAGAACACTGACCACTTTACTCACCCCCCTTGGTGATTCCATCCGCAGGATACAAGGGTCTGTGTCCACATCAGGAAGGGGAAGGCAGAAACGCTTTATAGGTGCCATCATCGGCAGTGTAGCTCTTGGAGTTGCAACATCAGCACAGATCACAGCAGCTGCGGCCCTAATACAAGCCAATCAGAACGCCGCCAACATACTCCGGCTTAAGGAGAGCATCGCTGCAACCAATGAAGCTGTGCATGAAGTCACCGACGGATTATCACAACTAGCAGTGGCAGTCGGGAAGATGCAGCAGTTTGTTAATGACCAATTTAACAATACGGCACGAGAATTGGACTGTATAAAAATTACGCAACAAGTCGGTATAGAACTCAACCTATATCTAACTGAACTGACTACAGTGTTTGGGCCACAAATCACTTCTCCTGCCCTGACTCAGCTGACTATCCAGGCGCTTTATAATTTGGCTGGTGGCAACATGGATTACTTATTGACTAAGTTAGGTGTAGGGAACAATCACCTTAGCTCATTAATTGGCAGTGGCTTGATCACAGGCAACCCCATACTGTATGACTCACAGACCCAACTCTTAGGCATACAGGTAAATTTACCCTCAGTCGGAAACCTTAACAATATGCGTGCCACCTACTTAGAGACTTTATCTGTAAGCACAACCAAAGGGTTTGCCTCGGCACTTGTTCCGAAGGTAGTGACACAAGTCGGCTCCGTGATAGAAGAACTCGACACCTCATACTGTATAGAGTCTGATCTGGATTTATACTGTACAAGAATAGTGACATTCCCCATGTCTCCAGGTATTTATTCCTGTCTGAGCGGCAATACATCAGCTTGCATGTACTCAAAGACTGAAGGCGCACTCACTACACCATATATGGCTCTCAAGGGCTCAGTCATTGCTAATTGCAAAATAACAACATGCAGGTGTGCAGACCCCCCAAGTATCATATCGCAAAACTATGGAGAAGCTGTATCTCTGATAGATAGACATTCATGTAATGTCTTATCGTTAGACGGGGTAACTCTGAGGCTCAGTGGGGAATTCGATGCAACTTATCAAAAGAATATCTCAATACTAGATTCTCAAGTCATTGTGACAGGCAACCTTGATATATCAACCGAGCTTGGAAATGTCAACAATTCAATAAGCAATGCCTTGGATAGGTTGGCAGAAAGTAACAGCAAACTAGACAAAGTCAATGTCAAACTAACCAGCACATCTGCCCTTATTACCTATATTGTTCTAACCGTCATATCTCTTGTTCTCGGTGCACTTAGCTTGGTCTTAGCATGCTACCTGATGTACAAACAAAGGGCACAACAAAAGACTTTACTATGGCTTGGGAACAATACCCTTGATCAGATGCGAGCCACTACAAGAACATGA
>KU377531
ATGGATTCCAAACCTTCTATCATGATCCCAGTACCTCTGACATTGATCATCCGAATCATGCTGATATTGAGTTGCATCTGCCCGACGAGCTCTCTTGACGGCAGGCCTCTTGCAGCTGCGGGGATTGTGGTAACAGGAGACAAAGCAGTCAATATATACACCTCATCCCAGACAGGGTCAATTATAATCAAGTTGCTTCCGAATATGCCCAAGGACAAAGAGGCATGTGCAAAAGCCCCGCTAGAAGCATACAACAGAACACTGACCACTTTACTCACCCCCCTTGGTGATTCCATCCGCAGGATACAAGGGTCTGTGTCCACATCAGGAGGAGGAAGGCAAAAACGCTTTATAGGTGCTATCATCGGCGGTGTAGCTCTTGGAGTTGCGACATCAGCACAGATAACAGCGGCTGCAGCCCTAATACAAGCCAATCAGAACGCCGCCAACATACTCCGGCTTAAGGAGAGCATCGCTGCAACCAATGAAGCTGTGCATGAAGTCACTGACGGATTATCACAACTAGCAGTGGCAGTTGGGAAGATGCAGCAGTTTGTTAATGACCAATTTAATAATACGGCACGAGAATTGGACTGTATAAAGATTACACAACAAGTCGGTATAGAACTCAACTTATACCTAACTGAACTGACTACGGTGTTTGGGCCACAAATCACTTCTCCTGCCCTAACTCAGCTGACTATCCAGGCGCTTTACAATTTAGCTGGTGGCAACATGGATTACTTGTTAACTAAGTTAGGTGTAGGGAACAATCACCTCAGTTCATTAATTGGCAGTGGCCTGATCACAGGTAATCCTATACTGTATGACCCACAGACTCAACTCTTGGGCATACAGGTAAATTTACCCTCAGTCGGGAACCTTAACAATATGCGTGCCACCTACTTGGAGACTTTATCTGTAAGCACGACCAAAGGGTTTGCCTCGGCACTTGTCCCAAAGGTAGTGACACAAGTCGGCTCCGTGATAGAAGAACTCGACACCTCATATTGTATAGAGTCTGATCTGGATTTATACTGTACAAGAATAGTGACATTCCCCATGTCTCCAGGTATCTATTCCTGTCTGAGTGGCAATACATCGGCTTGCATGTATTCAAAGACTGAAGGCGCACTCACTACACCATATATGGCTCTCAAAGGTTCAGTTATTGCCAATTGCAAAATGACAACATGCAGGTGTGCAGATCCCCCAAGTATCATATCACAAAACTATGGAGAAGCTGTATCTCTGATAGATAGACATTCATGCAACGTCTTATCATTAGACGGGATAACTCTGAGGCTCAGTGGGGAATTTGATGCAACTTATCAAAAGAATATCTCAATACTAGATTCTCAAGTCATCGTGACAGGCAACCTTGATATATCAGCCGAGCTTGGAAATGTCAACAATTCAATTAGCAATGCCCTGGACAAGTTAGCAGAAAGTAACAGCAAACTAGACAAAGTCAATGTCAAACTAACCAGCACATCTGCTCTTATTACCTATATTGTTCTAACCATCATATCTCTTGTTCTCGGTACACTTAGCTTGGTCTTAGCGTGCTACCTGATGTACAAACAAAAGGCACAACAAAAGACTTTACTATGGCTTGGGAATAATACCCTCGATCAGATGAGGGCCAATACAAAAACATGA
>MH371057
ATGGGTTCCAAAACCTCAACCAGGATCCCAGCATCTCTGACACTGGTCACCCGAGTCACGCTGATATTGAGCTGCATCTGCCAGACAAGCTCTCTTGACGGCAGGCCTCTTGCTGCTGCCGGGATTGTGGTAACAGGAGATAAAGCAATCAATATATACACCTCATCTCAGACAGGGTCAATCATAGTCAAGTTGCTCCCAAATATGCCCAAGGACAAAGAGGCATGTGCAAAAGCCCCGTTAGAAGCATACAACAGAACACTGACCACTTTACTCACCCCCCTTGGTGATTCCATCCGCAGAATACAAGGGTCTGTGTCCACATCAGGAGGAAGGAGACAGAAGCGTTTCGTAGGCGCCATTATAGGCAGTATAGCTCTCGGAGTTGCAACATCGGCGCAGATAACAGCAGCTGCGGCTCTAATACAAGCCAACCAGAATGCCGCCAACATCCTCCGGCTTAAGGAGAGTATCGCTGCCACCAATGAAGCTGTGCATGAGGTCACTGACGGATTATCGCAACTAGCAGTGGCAGTTGGGAAGATGCAACAGTTTGTCAATGACCAATTTAATAATACGGCGCGAGAATTGGACTGTATAAAAATTACACAACAAGTCGGTATAGAACTCAACCTATACCTAACTGAACTGACTACAGTGTTCGGGCCACAAATCACCTCCCCTGCCCTAACTCAGCTGACTATCCAAGCTCTTTATAACTTAGCTGGTGGCAACATGGATTACTTGTTGACTAAATTAGGTATAGGAAACAATCATCTCAGCTCATTAATTGGTAGTGGCTTGATCACAGGCAACCCTATATTGTATGACTCACAGACTCAACTTTTGGGCATCCAGGTAAATTTACCCTCAGTCGGGAACCTTAATAATATGCGTGCCACCTACTTAGAGACTTTATCTGTAAGCACAACCAAAGGGTTTGCCTCAGCACTAGTCCCGAAAGTAGTGACACAAGTCGGCTCCGTGATAGAAGAACTCGACACCTCATACTGTATAGAGTCTGATCTGGATTTATACTGTACAAGAATAGTGACATTCCCCATGTCTCCAGGCATTTATTCCTGTCTGAGTGGTAATACATCAGCCTGCATGTACTCAAAGACTGAAGGCGCACTCAATACACCATATATGGCCCTCAAAGGGTCAGTCATTGCCAATTGTAAAATAACAACCTGCAGGTGTACAGACCCCCCAGGTATCATATCGCAAAACTATGGAGAAGCTGTATCTCTGATAGATAGACATTCATGCAATGTTTTATCGTTAGATGGGATAACTCTGAGGCTCAGTGGGGAGTTTGATGCAACTTATCAAAAGAATATCTCGATACTAGATTCTCAAGTCATTGTGACAGGTAACCTTGATATATCAACCGAGCTTGGAAATGTCAACAATTCAATAAGCAATGCTTTGGACAAGTTAGCAGAAAGTAACAGCAAATTAGACAAAGTCAATGTCAAACTAACCAGCACATCTGCTCTCATTACTTATATCGTTCTAACCATCATATCTCTTGTTTTCGGTGCACTTAGTTTGGTTTTAGCATGCTACGTGATGTACAAACAAAGAGCACAACAAAAGACTTTACTATGGCTTGGGAACAATACCCTCGATCAAATGAGAGCCAACACAAGAACATGA
>MH371091
ATGGGTCCCAAAACCTCAACCAGGATCCCAGCATCTCTGACACTGGTCACCCGAGTCACGCTGATATTGAGCTGCATCTGCCAGACAAGCTCTCTTGACGGCAGGCCTCTTGCTGCTGCCGGGATTGTGGTAACAGGAGATAAAGCAATCAATATATACACCTCATCTCAGACAGGGTCAATCATAGTCAAGTTGCTCCCAAATATGCCCAAGGACAAAGAGGCATGTGCAAAAGCCCCGTTAGAAGCATACAACAGAACACTGACCACTTTACTCACCCCCCTTGGTGATTCCATCCGCAGAATACAAGGGTCTGTGTCCACATCAGGAGGAAGGAGACAGAAGCGCTTCGTAGGTGCCATTATAGGTAGTATAGCTCTTGGAGTTGCGACATCGGCGCAGATAACAGCAGCTGCGGCTCTAATACAAGCCAACCAGAATGCCGCCAACATCCTCCGGCTTAAGGAGAGTATCGCTGCCACCAATGAAGCTGTGCATGAGGTCACTGACGGATTATCGCAACTAGCAGTGGCAGTGGGGAAGATGCAACAGTTTGTCAATGACCAATTTAATAATACGGCGCGAGAATTGGACTGTATAAAAATTACACAGCAAGTCGGTATAGAACTCAACCTATACCTAACTGAACTGACTACAGTGTTCGGGCCACAAATCACCTCCCCTGCCCTAACTCAGCTGACTATCCAAGCTCTTTATAACTTAGCTGGCAGCAACATGGATTACTTGTTGACTAAACTAGGTATAGGAAACAATCATCTCAGCTCATTAATTGGTAGTGGCTTGATCACAGGCAACCCTATATTGTACGACTCACAGACTCAACTTTTGGGCATCCAGGTAAATTTACCCTCAGTTGGGAACCTTAATAATATGCGTGCCACCTACTTAGAGACTTTATCTGTAAGCACAACCAAAGGGTTTGCCTCAGCACTAGTCCCGAAAGTAGTGACACAAGTCGGCTCCGTGATAGAAGAACTCGACACCTCATACTGTATAGAGTCTGATCTGGATTTATACTGTACAAGAATAGTGACATTCCCCATGTCTCCAGGCATTTATTCCTGTCTGAGTGGTAATACATCAGCTTGCATGTACTCAAAGACTGAAGGCGCACTCAATACGCCATATATGGCCCTCAAAGGCTCAGTCATTGCCAATTGCAAAATAACAACCTGCAGGTGTACAGACCCCCCAGGTATCATATCGCAAAACTATGGAGAAGCTGTATCTCTGATAGATAGACATTCATGCAATGTTTTATCGTTAGATGGGATAACTCTGAGGCTCAGTGGGGAGTTTGATGCAACTTATCAAAAGAATATCTCGATACTAGATTCTCAAGTCATTGTGACAGGCAACCTTGATATATCAACCGAGCTTGGAAATGTCAACAATTCAATAAGCAATGCTTTGGACAAGTTAGCAGAAAGTAACAGCAAACTAGACAAAGTCAATGTCAAACTAACCAGCACATCTGCTCTCATTACTTATATCGTTCTAACCATCATATCTCTTGTTTTCGGTGCACTTAGCTTGGTTTTAGCATGCTACGTGATGTACAAACAAAAAGCACAACAAAAGACTTTACTATGGCTTGGGAACAATACCCTCGATCAAATGAGAGCCAACACAAGAACATGA
>MH377247
ATGGGTTCCAAAACCTCAACCAGGATCCCAGCATCTCTGACACTGGTCACCCGAGTCACGCTGATATTGAGCTGCATCTGCCAGACAAGCTCTCTTGACGGCAGGCCTCTTGCTGCTGCCGGGATTGTGGTAACAGGAGATAAAGCAATCAATATATACACCTCATCTCAGACAGGGTCAATCATAGTCAAGTTGCTCCCAAATATGCCCAAGGACAAAGAGGCATGTGCAAAAGCCCCGCTAGAAGCATACAACAGAACACTGACCACTTTACTCACCCCCCTTGGTGATTCCATCCGCAGAATACAAGGGTCTGTGTCCACATCAGGAGGAAGGAGACAGAAGCGCTTCGTAGGTGCCATTATAGGCAGTATAGCTCTTGGGGTTGCGACATCGGCGCAGATAACAGCAGCTGCGGCTCTAATACAAGCCAACCAGAATGCCGCCAACATCCTCCGGCTTAAGGAGAGTATCGCTGCCACCAATGAAGCTGTGCATGAGGTCACTGACGGATTATCGCAACTAGCAGTGGCAGTTGGGAAGATGCAACAGTTTGTCAATGACCAATTTAATAATACGGCGCGAGAATTGGACTGTATAAAAATTACACAACAAGTCGGTATAGAACTCAACCTATACCTAACTGAACTGACTACAGTGTTCGGGCCACAAATCACCTCCCCTGCCCTAACTCAGCTGACTATCCAAGCTCTTTATAACTTAGCTGGCGGCAACATGGATTACTTGTTGACTAAATTAGGTATAGGAAACAATCATCTCAGCTCATTAATTGGTAGTGGCTTGATCACAGGCAACCCTATATTGTATGACTCACAGACTCAACTTTTGGGCATCCAGGTAAATTTACCCTCAGTCGGGAACCTTAATAATATGCGTGCCACCTACTTAGAGACTTTATCTGTAAGCACAACCAAAGGGTTTGCCTCAGCACTAGTCCCGAAAGTAGTGACACAAGTCGGCTCCGTGATAGAAGAACTCGACACCTCATACTGTATAGAGTCTGGTCTGGATTTATATTGTACAAGAATAGTGACATTCCCCATGTCTCCAGGCATTTATTCCTGTCTGAGTGGTAATACATCAGCCTGCATGTACTCAAAGACTGAAGGCGCACTCAATACGCCATATATGGCCCTTAAAGGCTCAGTCATTGCCAATTGCAAAATAACAACCTGCAGGTGTACAGACCCCCCAGGTATCATATCGCAAAACTATGGAGAAGCTGTATCTCTGATAGATAGACATTCATGCAATGTTTTATCGTTAGATGGGATAACTCTGAGGCTCAGTGGGGAGTTTGATGCAACTTATCAAAAGAATATCTCGATACTAGATTCTCAAGTCATTGTGACAGGCAACCTTGATATATCAACCGAGCTTGGAAATGTCAACAATTCAATAAGCAATGCTTTGGACAAGTTAGCAGAAAGTAGCAGCAAACTAGACAAAGTCAATGTCAAACTAACCAGCACATCTGCTCTCATTACTTATATCGTTCTAACCATCATATCTCTTGTTTTCGGTGCACTTAGCTTGGTTTTAGCATGCTACCTGATGTACAAACAAAAAGCACAACAAAAGACTTTACTATGGCTTGGGAACAATACCCTCGATCAAATGAGAGCCACTACAAGAACATGA
>MH377302
ATGGGTTCCAAAACCTCAACCAGGATCCCAGCATCTCTGACACTGGTCACCCGAGTCACGCTGATATTGAGCTGCATCTGCCAGACAAGCTCTCTTGACGGCAGGCCTCTTGCTGCTGCCGGGATTGTGGTAACAGGAGATAAAGCAATCAATATATACACCTCATCTCAGACAGGGTCAATCATAGTCAAGTTGCTCCCAAATATGCCCAAGGACAAAGAGGCATGTGCAAAAGCCCCGTTAGAAGCATACAACAGAACACTGACCACTTTGCTCACCCCCCTTGGTGATTCCATCCGTAGAATACAAGGGTCTGTGTCCACATCAGGAGGAAGGAGACAGAAGCGCTTTGTAGGTGCCATTATAGGCAGTATAGCTCTTGGAGTTGCGACATCGGCGCAGATAACAGCAGCTGCGGCTCTAATACAAGCCAATCAGAATGCTGCCAACATCCTCCGACTTAAGGAGAGTATTGCTGCCACCAATGAAGCTGTGCATGAGGTCACTGACGGATTATCGCAACTAGCAGTGGCAGTTGGGAAGATGCAACAGTTTGTCAATGACCAATTTAATAATACGGCGCGAGAATTGGACTGTATAAAAATTACACAACAAGTCGGTATAGAACTCAACCTATACCTAACTGAACTGACTACAGTGTTCGGGCCACAAATCACCTCCCCTGCCCTAACTCAGCTGACTATTCAAGCTCTTTATAACTTAGCTGGCGGCAACATGGATTACTTGTTGACTAAATTAGGTATAGGAAACAATCATCTCAGCTCATTAATTGGTAGTGGCTTAATCACAGGCAACCCTATATTGTATGACTCACAGACTCAACTTTTGGGCATCCAGGTAAATTTACCCTCAGTCGGGAACCTTAATAATATGCGTGCCACCTACTTAGAGACTTTATCTGTAAGCACAACCAAAGGGTTTGCCTCAGCACTAGTCCCGAAAGTAGTGACACAAGTCGGCTCCGTGATAGAAGAACTCGACACCTCATACTGTATAGAGTCTGATCTGGATTTATACTGTACAAGAATAGTGACATTCCCCATGTCTCCAGGCATTTATTCCTGTCTGAGTGGTAATACATCAGCCTGTATGTACTCAAAGACTGAAGGCGCACTCAATACGCCATATATGGCCCTCAAAGGCTCAGTCATTGCCAATTGCAAGATAACAACCTGCAGGTGTACAGACCCCCCAGGTATCATATCGCAAAACTATGGAGAAGCTGTATCTCTGATAGATAGACATTCATGCAATGTTTTATCGTTAGATGGGATAACTCTGAGGCTCAGTGGGGAGTTTGATGCAACTTATCAAAAGAATATCTCGATACTAGATTCTCAAGTCATTGTGACAGGCAACCTTGATATATCAACCGAGCTTGGGAATGTCAACAATTCAATAAGCAATGCTTTGGACAAGTTAGCAGAAAGTAGCAGCAAACTAGACAAAGTCAATGTCAAACTAACCAGCACATCTGCTCTCATTACTTATATCGTTCTAACCATCATATCTCTTGTTTTCGGTGCACTTAGCTTGGTTTTAGCATGCTACCTGATGTACAAACAAAAAGCACAACAAAAGACTTTACTATGGCTTGGGAACAATACCCTCGATCAAATGAGAGCTAACACAAGAACATGA
>AY288995
ATGGGCTCCAAACCCTCCACCAGGATCCCGGCACCTCTGATGCTGATCACTCGAATTACTCTGATACTGAGCTGCATCTGCCTGACGAGCTCTCTTGATGGCAGGCCTCTTGCAGCTGCGGGGATTGTAGTAACAGGAGATAAAGTGATCAATATATACACCTCATCTCAGACAGGGTCAATCATCGTCAAGTTGCTCCCGAATATGCCCAAGGACAAAGAGGCATGTGCAAAAGCCCCGTTAGAGGCATACAACAGAACACTGACCACTTTACTCACCCCCCTTGGTGATTCCATCCGCAGGATACAAGGGTCTGTGTCCACATCAGGAGTAAGGAGGAAGAAACGCTTTATAGGTGCCATTATAGGCAGTGTAGCTCTTGGGGTTGCGACATCGGCACAGATAACAGCGGCCGCGGCCCTAATACAAGCCAACCAGAATGCCGCCAACATCCTCCGGCTTAAGGAGAGCATCGCTGCAACCAATGAAGCTGTGCATGAGGTCACCGATGGATTATCCCAACTAGCAGTGGCAGTTGGGAAGATGCAACAGTTTGTCAATGACCAATTTAATAATACAGCGCGAGAATTGGACTGTATAAAAATTGCACAACAAGTCGGTATAGAACTCAACCTATATCTAACTGAACTGACTACAGTGTTCGGGCCACAAATTACTTCCCCTGCCCTAACTCAGCTGACCATCCAAGCGCTTTATAATTTAGCTGGCGGCAACATGGATTACTTGTTGACTAAATTAGGTATAGGGAACAGTCATCTCAGCTCATTAATAGGTAGTGGCTTGATCACAGGCAACCCTATACTGTATGACTCACAGACTCAAATCCTGGGCATCCAGGTAAATTTACCTTCAGTCGGGAACCTTAATAATATGCGTGCCACCTACTTGGAGACTTTATCTGTAAGCACAACCAAAGGGCTTGCCTCAGCACTTGTCCCGAAGGTAGTGACACAAGTCGGCTCTGTGATAGAAGAACTCGACACCTCATACTGTATAGAGTCTGATCTGGATTTATACTGTACAAGAATAGTGACACTCCCCATGTCTCCAGGTATTTATTCTTGTCTGAGCGGCAATACATCAGCCTGCATGTACTCAAAGACTGAAGGCGCACTCAATACACCATATATGGCCCTCAAAGGCTCAGTCATTGCCAATTGCAAAATAACAACCTGCAGGTGTGCAGACCCCCCAGGCATCATATCGCAAAACTATGGAGAAGCTGTATCTCTGATAGATAGACATTCATGCAATGTCTTATCATTAGATGGGATAACTCTGAGGCTCAGTGGGGAGTTTGATGCAACTTATCAAAAGAATATCTCAATACTAGATTCTCAAGTCATCGTGACAGGCAACCTTGATATATCAACCGAGCTCGGAAGTGTCAACAATTCAATAAGCAATGCCCTGGACAGGTTAGCAGAAAGTAACAGCAAACTAGACAAAGTCAATGTCAAATTAACCAGCACATCTGCTCTCATTACCTATATCGTTCTAACCATCATATCTCTTGTTTTCGGTACACTTAGCTTGGTTCTAGCATGCTACTTGATGTACAAACAAAAGGCACAACAAAAGACTTTACTATGGCTTGGGAACAATACCCTCGATCAGATGAGAGCCACTACAAGAACATGA
>GQ429292
ATGGGCTCCAAACCCTCCACCAGGATCCCGGCACCTCTGATGCTGATTACCCGAATCACTCTGATACTGAGCTGCATCTGCCTGACGAGCTCTCTTGATGGCAGGCCTCTTGCAGCTGCGGGGATTGTGGTAACAGGAGATAAAGTGATCAATATATACACCTCATCTCAGACAGGGTCAATCATAGTCAAGTTGCTCCCGAATATGCCCAAGGACAAAGAGGCATGTGCAAAAGCCCCCTTAGAGGCATACAACAGAACACTGACCACTTTACTCACCCCCCTTGGTGATTCCATCCGCAGGATACAAGGGTCTGTGTCCACATCAGGAGTAAGGAGGAAGAAGCGCTTTATAGGTGCCATTATAGGCAGTGTAGCTCTTGGGGTTGCGACATCGGCACAGATAACAGCGGCTGCGGCCCTAATACAAGCCAACCAGAACGCCGCCAACATCCTCCGGCTTAAGGAGAGCATCGCTGCAACCAATGAAGCCGTGCACGAGGTCACCGACGGATTATCGCAACTAGCAGTAGCAGTTGGGAAGATGCAACAGTTTGTCAATGACCAATTTAATAATACAGCGCGAGAATTGGACTGTATAAAAGTTGCACAACAAGTCGGTATAGAACTCAACCTATACCTAACTGAACTGACTACAGTGTTCGGGCCACAAATTACTTCCCCTGCCCTAACTCAGCTGACCATCCAAGCGCTTTATAATTTAGCTGGCAGCAACATGGATTACTTGTTGACTAAATTAGGTATAGGGAACGGTCATCTCAGCTCATTAATAGGTAGTGGCTTGATCACAGGCAACCCTATACTGTATGACTCACAGACTCAAATCCTGGGCATCCAGGTAAATTTACCTTCAGTCGGGAACCTTAATAATATGCGTGCCACCTACTTGGAGACTTTATCTGTAAGCACAACCAAAGGGTTTGCCTCAGCGCTTGTCCCGAAGGTAGTGACACAAGTCGGCTCTGTGATAGAAGAACTCGACACCTCATACTGTATAGAGTCTGATCTGGATTTATACTGTACAAGAATAGTGACATTCCCCATGTCTCCAGGTATTTATTCTTGTCTGAGCGGCAATACATCAGCCTGCATGTACTCAAAGACTGAAGGCGCACTCAATACGCCATATATGGCCCTCAAAGGCTCAGTCATTGCCAATTGCAAAATAACAACCTGCAGGTGTGCAGACCCCCCGGGTATCATATCGCAAAACTATGGAGAAGCTGTATCTCTGATAGATAGACATTCATGCAATGTCTTATCATTAGATGGGATAACTCTGAGGCTCAGTGGGGAGTTTGATGCAACTTATCGAAAGAATATCTCAATACTAGATTCTCAAGTCATCGTGACAGGCAACCTTGATATATCAACCGAGCTTGGAAGTGTCAACAATTCAATAAGCAATGCCCTGGACAGGTTAGCAGAAAGTAACAGCAAACTAGACAAAGTCAATGTCAAATTAACCAGCACATCTGCTCTCATTACCTATATCGTTCTAACCATCATATCTCTTGTTTTCGGTACACTTAGCTTGGTTCTAGCATGCTACTTGATGTACAAACAAAAGGCACAACAAAAGACTTTACTATGGCTTGGGAACAATACCCTCGATCAGATGAGAGCCACTACAAGAACATGA
>GQ429293
ATGGGCTCCAAACCCTCCACCAGGATCCCGGCACCTCTGATGCTGATCACTCGAATTACTCTGACACTGAGCTGCATCTGCCTGACGAGCTCTCTTGATGGCAGGCCTCTTGCAGCTGCGGGGATTGTAGTAACAGGAGATAAAGTGATCAATATATACACCTCATCTCAGACAGGGTCAATCATCGTCAAGTTGCTCCCGAATATGCCCAAGGACAAAGAGGCATGTGCAAAAGCCCCGTTAGAGGCATACAACAGAACACTGACCACTTTACTCACCCCCCTTGGTGATTCCATCCGCAGGATACAAGGGTCTGTGTCCACATCAGGAGTAAGGAGGAAGAAACGCTTTATAGGTGCCATTATAGGCAGTGTAGCTCTTGGGGTTGCGACATCGGCACAGATAACAGCGGCCGCGGCCCTAATACAAGCCAACCAGAATGCCGCCAACATCCTCCGGCTTAAGGAGAGCATCGCTGCAACCAATGAAGCTGTGCACGAGGTCACCGATGGATTATCGCAACTAGCAGTAGCAGTTGGGAAGATGCAACAGTTTGTCAATGACCAATTTAATAATACAGCGCGAGAATTGGACTGTATAAAAATTGCACAACAAGTCGGTATAGAACTCAACCTATATCTAACTGAACTGACTACAGTGTTCGGGCCACAAATTACTTCCCCTGCCCTAACTCAGCTGACCATCCAAGCGCTTTATAATTTAGCTGGCGGCAACATGGATTACTTGTTGACTAAATTAGGTATAGGGAACAGTCATCTCAGCTCATTAATAGGTAGTGGCTTGATCACAGGCAACCCTATACTGTATGACTCACAGACTCAAATCCTGGGCATCCAGGTAAATTTACCTTCAGTCGGGAACCTTAATAATATGCGTGCCACCTACTTGGAGACTTTATCTGTAAGCACAACCAAAGGGCTTGCCTCAGCACTTGTCCCGAAGGTAGTGACACAAGTCGGCTCTGTGATAGAAGAACTCGACACCTCATACTGTATAGAGTCTGATCTGGATTTATACTGTACAAGAATAGTGACACTCCCCATGTCTCCAGGTATTTATTCTTGTCTGAGCGGCAATACATCAGCCTGCATGTACTCAAAGACTGAAGGCGCACTCAATACACCATATATGGCCCTCAAAGGCTCAGTCATTGCCAATTGCAAAATAACAACCTGCAGGTGTGCAGACCCCCCAGGCATCATATCGCAAAACTATGGAGAAGCTGTATCTCTGATAGATAGACATTCATGCAATGTCTTATCATTAGATGGGATAACTCTGAGGCTCAGTGGGGAGTTTGATGCAACTTATCAAAAGAATATCTCAATACTAGATTCTCAAGTCATCGTGACAGGCAACCTTGATATATCAACCGAGCTCGGAAGTGTCAACAATTCAATAAGCAATGCCCTGGACAGGTTAGCAGAAAGTAACAGCAAACTAGACAAAGTCAATGTCAAATTAACCAGCACATCTGCTCTCATTACCTATATCGTTCTAACCATCATATCTCTTGTTTTCGGTACACTTAGCTTGGTTCTAGCATGCTACTTGATGTACAAACAAAAGGCACAACAAAAGACTTTACTATGGCTTGGGAACAATACCCTCGATCAGATGAGAGCCACTACAAGAACATGA
>JN872183
ATGGGCTCCAAACCCTCCACCAGGATCCCGGCACCTCTGATGCTGATCACCCGAATTACTCTGATACTGAGCTGCATCTGCCTGACGAGCTCTCTTGATGGCAGGCCTCTTGCAGCTGCGGGGATTGTGGTAACAGGAGATAAAGTGATCAATATATACACCTCATCTCAGACAGGGTCAATCATAGTCAAGTTGCTCCCGAATATGCCCAAGGACAAAGAGGCATGTGCAAAAGCCCCGTTAGAGGCATACAACAGAACACTGACCACTTTACTCACCCCCCTTGGTGATTCCATCCGCAGGATACAAGGGTCTGTGTCCACATCAGGAGTAAGGAGGAAGAAGCGCTTTATAGGTGCCATTATAGGCAGTGTAGCTCTTGGGGTTGCGACATCGGCACAGATAACAGCGGCTGCGGCCCTAATACAAGCCAACCAGAATGCCGCCAACATCCTCCGGCTTAAGGAGAGCATCGCTGCAACCAATGAAGCTGTGCACGAGGTCACCGACGGATTATCGCAACTAGCAGTAGCAGTTGGGAAGATGCAACAGTTTGTCAATGACCAATTTAATAATACAGCGCGAGAATTGGACTGTATAAAAATTGCACAACAAGTCGGTATAGAACTCAACCTATACCTAACTGAACTGACTACAGTGTTCGGGCCACAAATTACTTCCCCTGCCCTAACTCAGCTGACCATCCAAGCGCTTTATAATTTAGCTGGCGGCAACATGGATTACTTGTTGACTAAATTAGGTATAGGGAACAGTCATCTCAGCTCATTAATAGGTAGTGGCTTGATCACAGGCAACCCTATACTGTATGACTCACAGACTCAAATCCTGGGCATCCAGGTAAATTTACCTTCAGTAGGGAACCTTAATAATATGCGTGCCACCTACTTGGAGACTTTATCTGTAAGCACAACCAAAGGGTTTGCCTCAGCACTTGTCCCGAAGGTAGTGACACAAGTCGGCTCTGTGATAGAAGAACTCGACACCTCATACTGTATAGAGTCTGATCTGGATTTATACTGTACAAGAATAGTGACATTCCCCATGTCTCCAGGTATTTATTCTTGTCTGAGCGGCAATACATCAGCCTGCATGTACTCAAAGACTGAAGGCGCACTCAATACGCCATATATGGCCCTCAAAGGCTCAGTCATCGCCAATTGCAAAATAACAACCTGCAGGTGTGCAGACCCCCCGGGTATCATATCGCAAAACTATGGAGAAGCTGTATCTCTGATAGATAGACATTCATGCAATGTCTTATCATTAGATGGGATAACTCTGAGGCTCAGTGGGGAGTTTGATGCAACTTATCAAAAGAATATCTCAATACTAGATTCTCAAGTCATCGTGACAGGCAACCTTGATATATCAACCGAGCTTGGAAGTGTCAACAATTCAATAAGCAATGCCCTGGACAGGTTGGCAGAAAGTAACAGCAAACTAGACAAAGTCAATGTCAAATTAACCAGCACATCTGCTCTCATTACCTATATCGTTCTAACCATCATGTCTCTTGTTTTCGGTACACTTAGCTTGGTTCTAGCATGCTACTTGATGTACAAACAAAAGGCACAACAAAAGACTTTACTATGGCTTGGGAACAATACCCTCGATCAGATGAGAGCCACTACAAGAACATGA
>KJ736742
ATGGGCTCCAAACCCTCCACCAGGATCCTGGCACCTCTGATGCTGATCACCCAAATTACTCTAATACTGAGCTGCATCTGCCTGACGAGCTCTCTTGATGGTAGGCCTCTTGCAGCTGCGGGGATTGTGGTAACAGGAGATAAAGTGATCAATATATACACCTCATCTCAGACAGGGTCAATCATAGTCAAGTTGCTCCCGAATATGCCCAAAGACAAAGAGGCATGTGCAAAAGCCCCGTTAGAGGCATACAACAGAACACTGACCACTTTACTCACCCCCCTTGGTGATTCCATCCGCAGGGTACAAGGGTCTGTGTCCACATCAGGAGTAAGGAGGAAGAAGCGCTTTATAGGTGCCATTATAGGCAGTGTAGCTCTTGGGGTTGCGACATCGGCACAGATAACAGCGGCTGCGGCCCTAATACAAGCCAACCAGAATGCCGCCAACATCCTCCGGCTTAAGGAGAGCATCGCTGCAACCAATGAAGCTGTGCACGAGGTCACCGACGGATTATCGCAACTAGCAGTAGCAGTTGGGAAGATGCAACAGTTTGTCAATGACCAATTTAATAATACAGCGCGAGAATTGGACTGTATAAAAATTGCACAACAAGTCGGTATAGAACTCAACCTATACCTAACTGAACTGACTACGGTGTTCGGGCCACAAATTACTTCCCCTGCCCTAACTCAGCTGACCACCCAAGCGCTTTATAATTTAGCTGGCGGCAACATGGATTACTTGTTGACTAAATTAGGTATAGGGAACAGTCATCTCAGCTCATTAATAGGTAGTGGCTTGATCACAGGCAACCCTATACTGTATGACTCACAGACTCAAATCCTGGGCATCCAGGTAAATTTACCTTCAGTCGGGAACCTTAATAATATGCGTGCCACCTACTTGGAGACTTTATCTGTAAGCACAACCAAAGGGTTTGCCTCAGCACTTGTCCCGAAGGTAGTGACACAGGTCGGCTCTGTGATAGAAGAACTCGACACCTCATACTGTATAGAGTCTGATCTGGATTTATACTGTACAAGAATAGTGACATTCCCCATGTCTCCAGGTATTTATTCTTGTCTGAGCGGCAATACATCGGCCTGCATGTACTCAAAGACTGAAGGCGCACTCAATACGCCATATATGGCCCTCAAAGGCTCAGTCATTGCCAATTGCAAAATAACAACCTGCAGGTGTGCAGACCCCCCGGGCATCATATCGCAAAACTATGGAGAAGCTGTATCTCTGATAGATAGACATTCATGCAATGTCCTATCATTAGATGGGATAACTCTGAGGCTCAGTGGGGAGTTTGATGCAACTTATCAAAAGAATATCTCAATACTAGATTCTCAAGTCATCGTGACAGGCAACCTTGATATATCAACCGAGCTTGGAAATGTCAACAATTCAATAAGCAATGCCCTGGACAGGTTAGCAGAAAGTAACAGCAAACTAGACAAAGTCAATGTCAAATTAACCAGCACATCTGCTCTCATTACCTATATCGTTCTAACCATCATATCTCTTGTTTTCGGTACACTTAGCTTGGTTCTAGCATGCTACCTGATGTACAAACAAAAGGCACAACAAAAGACTTTACTATGGCTTGGGAACAATACCCTCGATCAGATGAGAGCCACTACAAGAACATGA
>EU477189
ATGGGCTCCAAACCCTCCACCAGGATCCTGGCACCTCTGATGCTGATCACCCGAATTACTCTGATACTGAGCTGCATCTGCCTGACGAGTTCTCTTGATGGCAGGCCTCTTGCAGCTGCGGGGATTGTGGTAACAGGAGATAAAGTGATCAATATATACACCTCATCTCAGACAGGGTCAATCATAGTCAAGTTGCTCCCGAATATGCCCAAGGACAAAGAGGCATGTGCAAAAGCCCCGTTAGAGGCATACAACAGAACACTGACCACTTTACTCACCCCCCTTGGTGATTCCATCCGCAGGATACAAGGGTCTGTGTCCACATCAGGAGTAAGGAGGAAGAAGCGCTTTATAGGTGCCATTATAGGCAGTGTAGCTCTTGGGGTTGCAACATCGGCACAGATAACAGCGGCTGCGGCCCTAATACAAGCCAATCAGAATGCTGCCAACATCCTCCGGCTTAAGGAGAGCATCGCTGCAACCATGAAGGCTGTGCACGAGGTCACCGACGGATTATCGCAACTAGCAGTAGCAGTTGGGAAGATGCAACAGTTTGTCAATGACCAATTTAATAATACAGCGCGAGAATTGGACTGTATAAAAATTGCACAACAAGTCGGTGTAGAACTCAACCTATACCTAACTGAACTGACTACAGTGTTCGGGCCACAAATTACTTCCCCTGCTCTAACTCAGCTGACCACCCAAGCGCTTTACAATTTAGCTGGCGGCAACATGGATTACTTGTTGACTAAATTAGGTATAGGGAACAGTCATCTCAGCTCATTAATAGGTAGTGGCTTGATCACAGGCAACCCTATACTGTATGACTCACAGACTCAAATCCTGGGCATCCAGGTAAATTTACCTTCAGTAGGGAACCTTAATAATATGCGTGCCACCTACTTGGAGACTTTATCTGTAAGCACAACTAAAGGGTTTGCCTCAGCACTTGTCCCGAAGGTAGTGACACAAGTCGGCTCTGTGATAGAAGAACTCGACACCTCATACTGTATAGAGTCTGATCTGGATTTATACTGTACAAGAATAGTGACATTCCCCATGTCTCCAGGTATTTATTCTTGTCTGAGCGGCAATACATCAGCCTGCATGTACTCAAAGACTGAAGGCACACTCAATACGCCATATATGGCCCTCAAAGGCTCAGTCATTGCCAATTGCAAAATAACAACCTGCAGGTGTGCAGACCCCCCGGGTATCATATCGCAAAACTATGGAGAAGCTGTATCTCTGATAGATAGACATTCATGCAATGTCTTATCATTAGATGGGATAACTCTGAGGCTCAGCGGGGAGTTTGATGCAACTTATCAAAAGAATATCTCAATACTAGATTCTCAAGTCATCGTGACAGGCAACCTTGATATATCAACTGAGCTTGGAAGTGTCAACAATTCAATAAGCAATGCCCTGGACAGGTTAGCAGAAAGTAACAGCAAATTAGACAAAGTCAATGTCAAATTAACCAGCACATCTGCTCTCATTACCTATATCGTTCTAACTGTCATATCTCTTGTTTTCGGTACACTTAGCTTGGTTCTAGCATGCTACTTGATGTACAAACAAAAGGCACAACAAAAGACTTTACTATGGCTTGGGAACAATACCCTCGATCAGATGAGAGCCACTACAAGAACATGA
>JN872160
ATGGGCTCCAAACCCTCCACCAGGATCCTGGCACCTCTGATGCTGATCACCCGAATTACTCTGATACTGAGCTGCATCTGCCTGACAAGCTCTCTTGATGGCAGGCCTCTTGCAGCTGCGGGGATTGTGGTAACAGGAGAGAAAGTGATCAATATATACACCTCATCTCAGACAGGGTCAATCATAGTCAAGTTGCTCCCGAATATGCCCAAGGACAAAGAGGCATGTGCAAAAGCCCCGTTAGAGGCATACAACAGAACACTGACCACTTTACTCACCCCCCTTGGTGATTCCATCCGCAGGATACAAGGGTCTGTGTCCACATCAGGAGTAAGGAGAAAGAAGCGCTTTATAGGTGCCATTATAGGCAGTGTAGCTCTTGGGGTTGCAACATCGGCACAGATAACAGCGGCTGCGGCCCTAATACAAGCCAATCAGAATGCTGCCAACATCCTCCGGCTTAAGGAGAGCATCGCTGCAACCAATGAGGCTGTGCACGAGGTCACTGACGGATTATCACAACTAGCAGTAGCAGTTGGGAAGATGCAACAGTTTGTCAATGACCAGTTTAATAATACAGCGCGAGAATTGGACTGTATAAAAATTGCACAACAAGTCGGTGTAGAACTCAACCTATACCTAACTGAACTGACTACAGTGTTCGGGCCACAAATTACTTCCCCTGCTCTAACTCAGCTGACCATCCAAGCGCTTTACAATTTAGCTGGCGGCAACATGGATTACTTGTTGACTAAATTAGGTATAGGGAACAGTCATCTCAGCTCATTAATAAGTAGTGGCTTGATCACAGGCAACCCTATACTGTATGACTCACAGACTCAAATCCTGGGCATCCAGGTAAATTTACCTTCAGTAGGGAACCTTAATAATATGCGTGCCACCTATTTGGAGACCTTATCTGTAAGCACAACTAAAGGGTTTGCCTCAGCACTTGTCCCGAAGGTAGTGACACAAGTCGGTTCTGTGATAGAAGAACTCGACACCTCATACTGTATAGAGTCTGATCTGGATTTATATTGTACAAGAATAGTGACACTCCCCATGTCTCCAGGTATTTATTCTTGTCTGAGCGGCAATACATCAGCCTGCATGTACTCAAAGACTGAAGGCGCACTCAATACGCCATATATGGCCCTCAAAGGCTCAGTCATTGCCAATTGCAAAATAACAACCTGCAGGTGTGCAGACCCCCCGGGTATCATATCGCAAAACTATGGAGAAGCCGTATCTCTGATAGATAGACATTCATGCAATGTCCTATCATTAGATGGGATAACTCTGAGGCTCAGCGGGGAGTTTGATGCAACTTATCAAAAGAATATCTCAATACTAGATTCTCAAGTCATCGTGACAGGCAACCTTGATATATCAACCGAGCTTGGAAGTGTCAACAATTCAATAAGCAATGCCCTGGACAGGTTAGCAGAAAGTAACAGCAAATTAGACAAAGTCAATGTCAAATTAACCAGCACATCTGCTCTCATTACCTATATCGTTCTAACTGTCATATCTCTTGTTTTCGGTACACTTAGCTTGGTTCTATCATGCTACTTGATGTACAAACAAAAGGCACAACAAAAGACTTTACTATGGCTTGGGAACAATACCCTCGATCAGATGAGAGCCACTACAAGAACATGA
>JN872167
ATGGGCTCCAAACCCTCCACCAGGATCCCGGCACCTCTGATGCTGATCACCCGAATTACTCTGATACTGAGCTGCATCTGCCTGACGAGCTCTCTTGATGGCAGGCCTCTTGCAGCTGCGGGGATTGTGGTAACAGGAGATAAAGTGATCAATATATACACCTCATCTCAGACAGGGTCAATCATAGTCAAGTTGCTCCCGAATATGCCCAAGGACAAAGAGGCATGTGCAAAAGCCCCGTTAGAGGCATACAACAGAACACTGACCACTTTACTCACCCCCCTTGGTGATTCCATCCGCAGGATACAAGGGTCTGTGTCCACATCAGGAGTAAGGAGGAAGAAGCGCTTTATAGGTGCCATTATAGGCAGTGTAGCTCTTGGGGTTGCAACATCGGCACAGATAACAGCGGCTGCGGCCCTAATACAAGCCAATCAGAATGCTGCCAACATCATCCGGCTTAAGGAGAGCATCGCTGCAACCAATGAAGCTGTGCACGAGGTCACCGACGGATTATCGCAACTAGCAGTAGCAGTTGGGAAGATGCAACAGTTTGTCAATGACCAATTTAATAATACAGCGCGAGAATTGGACTGTATAAAAATTGCACAACAAGTCGGTGTAGAACTCAACCTATACCTAACTGAACTGACTACAGTGTTCGGGCCACAAATTACTTCTCCTGCTCTAACTCAGCTGACCATCCAAGCGCTTTACAATTTAGCTGGCAGCAACATGGATTACTTGTTGACTAAATTAGGTATAGGGAACAGTCATCTCAGCTCATTAATAGGTAGTGGCTTGATCACAGGCAACCCTATACTGTATGACTCACAGACTCAAATCCTGGGCATCCAGGTAAATTTACCTTCAGTAGGGAACCTTAATAATATGCGTGCCACCTACTTGGAGACTTTATCTGTAAGCACAAACAAAGGGTTTGCCTCAGCACTTGTCCCGAAGGTAGTGACACAAGTCGGCTCTGTGATAGAAGAACTCGACACCTCATATTGTATAGAGTCTGATCTGGATTTATACTGTACAAGAATAGTGACATTCCCCATGTCTCCAGGTATTTATTCTTGTCTGAGCGGCAATACATCAGCCTGCATGTACTCAAAGACTGAAGGCGCACTCAATACACCATACATGACCCTCAAAGGCTCAGTCATTGCCAATTGCAGAATAACAACCTGCAGGTGTGCAGACCCCCCGGGTATCATATCGCAAAACTATGGAGAAGCTGTATCTCTGATAGATAGACATTCATGCAATGTCTTATCATTAGATGGGATAACTCTGAGGCTCAGCGGGGAGTTTGATGCAACTTATCAAAAGAATATCTCAATATTAGATTCTCAAGTCATCGTGACAGGCAACCTTGATATATCAACCGAGCTTGGAAGTGTCAACAATTCAATAAGCAATGCCCTGGACAGGTTAGCAGAAAGTAACAGCAAATTAGACAAAGTCAATGTCAAATTAACCAGCACATCTGCTCTCATTACCTATATCGTTCTAACTGTCATATCTCTTGTTTTCGGTACACTTAGCTTGGTTCTAGCATGCTACTTGATGTACAAACAAAAGGCACAACAAAAGACTTTACTATGGCTCGGGAACAATACCCTCGATCAGATGAGAGTCACCACAAGAACATGA
>JN872172
ATGGGCTCCAAACCCTCCACTAGGATCCTGGCACCTTTGATACTGATCACCCGAATTACTCTGATACTGAGCTGCATCTGCCTGACGAGCTCTCTTGATGGCAGGCCTCTTGCAGCTGCGGGGATTGTGGTAACAGGAGAGAAAGTGATCAATATATACACCTCATCTCAGACAGGGTCAATCATAGTCAAGTTACTCCCGAATATGCCCAAGGACAAAGAGGCATGTGCAAAAGCCCCGTTAGAGGCATACAACAGAACACTGACCACTTTACTCACCCCCCTTGGTGATTCCATCCGCAGGATACAAGGGTCTGTGTCCACATCGGGAGTAAGGAGAAAGAAGCGCTTTGTAGGTGCCATTATAGGCAGTGTAGCTCTTGGGGTTGCAACATCGGCACAGATAACAGCGGCTGCGGCCCTAATACAAGCCAATCAGAATGCTGCCAACATCCTCCGGCTTAAGGAGAGCATCGCTGCAACCAATGAGGCTGTGCACGAGGTCACCAACGGATTATCACAACTAGCAGTAGCAGTCGGGAAGATGCAACAGTTTGTCAATGACCAGTTTAATAATACAGCGCGAGAATTGGACTGTATAAAAATTGCACAACAAGTCGGTGTAGAACTCAACCTATACCTAACTGAACTGACTACAGTGTTCGGGCCACAAATTACTTCCCCTGCTCTAACTCAGCTGACCATCCAAGCGCTTTACAATTTAGCTGGCGGCAACATGGATTACTTGTTGACTAAATTAGGTATAGGGAACAGTCATCTCAGCTCATTAATAGGTAGTGGCTTGATCACAGGCAACCCTATACTGTATGACTCACAGACCCAAATCCTGGGCATCCAGGTAAATTTACCTTCAGTAGGGAACCTTAATAATATGCGTGCCACCTATTTGGAGACCTTATCTGTAAGCACAACTAAAGGGTTTGCCTCAGCACTTGTCCCGAAGGTAGTGACACAAGTCGGCTCTGTGATAGAAGAACTCGACACCTCATACTGTATAGAGTCTGATCTGGATTTATATTGTACAAGAATAGTGACACTCCCCATGTCTCCAGGTATTTATTCTTGTCTGAGCGGCAATACATCAGCCTGCATGTACTCAAAGACTGAAGGCGCACTCAATACGCCATATATGGCCCTCAAAGGCTCAGTCATTGCCAATTGCAAAATAACAACCTGCAGGTGTGCAGACCCCCCGGGGATCATATCGCAAAACTATGGAGAAGCCGTATCTCTGATAGATAGACATTCATGCAATGTCTTATCATTAGATGGGATAACTCTGAGGCTCAGCGGGGAGTTTGATGCAACTTATCAGAAGAATATCTCAATACTAGATTCTCAAGTCATCGTGACAGGCAACCTTGATATATCAACCGAGCTTGGAAGTGTCAACAATTCAATAAGCAATGCCCTGGACAGGTTAGCAGAAAGTAACAGCAAATTAGACAAAGTCAATGTCAGATTAACCAGCACATCTGCTCTCATTACCTATATCGTTCTAACTGTCATATCTCTTGTTTTCGGTACACTTAGCTTGGTTCTAGCATGCTACTTGATGTACAAACAAAAGGCACAACAAAAGACTTTACTATGGCTTGGGAACAATACCCTCGATCAGATGAGAGCCACTACAAGAACATGA
>JN872174
ATGGGCTCCAAACCCTCCACCAGGATCCTGGCACCTCTGATGCTGATCACCCGAATTACTCTGATACTGAGCTGCATCTGCCTGACGAGCTCTCTTGATGGCAGGCCTCTTGCAGCTGCGGGGATTGTGGTAACCGGAGAGAAAGTGATCAATATATACACCTCATCTCAGACAGGGTCAATCATAGTCAAGTTGCTCCCGAATATGCCCAAGGACAAAGAGGCATGTGCAAAAGCCCCGTTAGAGGCATACAACAGAACACTGACCACTTTACTCACCCCCCTTGGTGATTCCATCCGCAGGATACAAGGGTCTGTGTCCACATCAGGAGTAAGGAGAAAGAAGCGCTTTATAGGTGCCATTATAGGCAGTGTAGCTCTTGGGGTTGCAACATCGGCACAGATAACAGCGGCTGCGGCCCTAATACAAGCCAATCAGAATGCTGCCAACATCCTCCGGCTTAAGGAGAGCATCACTGCAACCAATGAGGCTGTGCACGAGGTCACTGACGGATTATCACAACTAGCAGTAGCAGTTGGGAAGATGCAACAGTTTGTCAATGACCAGTTTAATAATACAGCGCGAGAATTGGACTGTATAAAAATTGCACAACAAGTCGGTGTAGAACTCAACCTATACCTAACTGAACTGACTACAGTGTTCGGGCCACAAATTACTTCCCCTGCTCTAACTCAGCTGACCATCCAAGCGCTTTACAATTTAGCTGGCGGCAACATGGATTACTTGTTGACTAAATTAGGTATAGGGAACAGTCATCTCAGCTCATTAATAGGTAGTGGCTTGATCACAGGTAACCCTATACTGTATGACTCACAGACTCAAATCCTGGGCATCCAGGTAAATTTACCTTCAGTAGGGAACCTTAATAATATGCGTGCCACCTATTTGGAGACCTTATCTGTAAGCACAACTAAAGGGTTTGCCTCAGCACTTGTCCCGAAGGTAGTGACACAAGTCGGTTCTGTGATAGAAGAACTCGACACCTCATACTGTATAGAGTCTGATCTGGATTTATATTGTACAAGAATAGTGACACTCCCCATGTCTCCAGGTATTTATTCTTGTCTGAGCGGCAATACATCAGCCTGCATGTACTCAAAGACTGAAGGCGCACTCAATACACCATATATGGCCCTCAAAGGCTCAGTCATTGCCAATTGCAAAATAACAACCTGCAGGTGTGCAGACCCCCCAGGTATCATATCGCAAAACTATGGAGAAGCCGTATCTCTAATAGATAGACATTCATGCAATGTCCTATCATTAGATGGGATAACTCTGAGGCTCAGCGGGGAGTTTGATGCAACCTATCAAAAGAATATCTCAATACTAGATTCTCAGGTCATCGTGACAGGCAACCTTGATATATCAACCGAACTTGGAAGTGTCAACAATTCAATAAGCAATGCCCTGGACAGGTTAGCAGAAAGTAACAGCAAATTAGACAAAGTCAATGTCAAATTAACCAGCACATCTGCTCTCATTACCTATATCGTTCTAACTGTCATATCTCTTGTTTTCGGTACACTTAGCTTGGTTCTATCATGCCGCTTGATGTACAAACAAAAGGCACAACAAAAGACTTTACTATGGCTTGGGAACAATACCCTCGATCAGATGAGAGCCACTACAAGAACATGA
>JN872175
ATGGGCTCCAAACCCTCCACTAGGATCCTGGCACCTTTGATACTGATCACCCGAATTACTCTGATACTGAGCTGCATCTGCCTGACGAGCTCTCTTGATGGCAGGCCTCTTGCAGCTGCGGGGATTGTGGTAACAGGAGAGAAAGTGATCAATATATACACCTCATCTCAGACAGGGTCAATCATAGTCAAGTTACTCCCGAATATGCCCAAGGACAAAGAGGCATGTGCAAAAGCCCCGTTAGAGGCATACAACAGAACACTGACCACTTTACTCACCCCCCTTGGTGATTCCATCCGCAGGATACAAGGGTCTGTGTCCACATCGGGAGTAAGGAGAAAGAAGCGCTTTATAGGTGCCATTATAGGCAGTGTAGCTCTTGGGGTTGCAACATCGGCACAGATAACAGCGGCTGCGGCCCTAATACAAGCCAATCAGAATGCTGCCAACATCCTCCGGCTTAAGGAGAGCATCGCTGCAACCAATGAGGCTGTGCACGAGGTCACCGACGGATTATCACAACTAGCAGTAGCAGTTGGGAAGATGCAACAGTTTGTCAATGACCAGTTTAATAATACAGCGCGAGAATTGGACTGTATAAAAATTGCACAACAAGTCGGTGTAGAACTCAACCTATACCTAACTGAACTGACTACAGTGTTCGGGCCACAAATTACTTCCCCTGCTCTAACTCAGCTGACCATCCAAGCGCTTTACAATTTAGCTGGCGGCAACATGGATTACTTGTTGACTAAATTAGGTATAGGGAACAGTCATCTCAGCTCATTAATAGGTAGTGGCTTGATCACAGGCAACCCTATACTGTATGACTCACAGACCCAAATCCTGGGCATCCAGGTAAATTTACCTTCAGTAGGGAACCTTAATAATATGCGTGCCACCTATTTGGAGACCTTATCTGTAAGCACAACTAAAGGGTTTGCCTCAGCACTTGTCCCGAAGGTAGTGACACAAGTCGGCTCTGTGATAGAAGAACTCGACACCTCATACTGTATAGAGTCTGATCTGGATTTATATTGTACAAGAATAGTGACACTCCCCATGTCTCCAGGTATTTATTCTTGTCTGAGCGGCAATACATCAGCCTGCATGTACTCAAAGACTGAAGGCGCACTCAATACGCCATATATGGCCCTCAAAGGCTCAGTCATTGCCAATTGCAAAATAACAACCTGCAGGTGTGCAGACCCCCCGGGGATCATATCGCAAAACTATGGAGAAGCCGTATCTCTGATAGATAGACATTCATGCAATGTCTTATCATTAGATGGGATAACTCTGAGGCTCAGCGGGGAGTTTGATGCAACTTATCAGAAGAATATCTCAATACTAGATTCTCAAGTCATCGTGACAGGCAACCTTGATATATCAACCGAGCTTGGAAGTGTCAACAATTCAATAAGCAATGCCCTGGACAGGTTAGCAGAAAGTAACAGCAAATTAGACAAAGTCAATGTCAGATTAACCAGCACATCTGCTCTCATTACCTATATCGTTCTAACTGTCATATCTCTTGTTTTCGGTACACTTAGCTTGGTTCTAGCATGCTACTTGATGTACAAACAAAAGGCACAACAAAAGACTTTACTATGGCTTGGGAACAATACCCTCGATCAGATGAGAGCCACTACAAGAACATGA
>JN872176
ATGGGCTCCAAACCCTCCACCAGGATCCTGGCACCTCTGATGCTGATCACCCGAATTACTCTGATACTGAGCTGCATCTGCCTGACGAGCTCTCTTGATGGCAGGCCTCTTGCAGCTGCGGGGATTGTGGTAACAGGAGAGAAAGTGATCAATATATACACCTCATCTCAGACAGGGTCAATCATAGTCAAGTTGCTCCCGAATATGCCCAAGGACAAAGAGGCATGTGCAAAGGCCCCGTTAGAGGCATACAACAGAACACTGACCACTTTACTCACCCCCCTTGGTGATTCCATCCGCAGGATACAAGGGTCTGTGTCCACATCAGGAGTAAGGAGGAAGAAGCGCTTTATAGGTGCCATTATAGGCAGTGTAGCTCTTGGGGTTGCAACATCGGCACAGATAACAGCGGCTGCGGCCCTAATACAAGCCAATCAGAATGCTGCTAACATCCTCCGGCTTAAGGAGAGCATCGCTGCAACCAATGAAGCTGTGCACGAGGTCACCGACGGATTATCGCAACTAGCAGTAGCAGTTGGGAAGATGCAACAGTTTGTCAATGACCAATTTAATAATACAGCGCGAGAATTGGACTGTATAAAAATTGCACAACAAGTCGGTGTAGAACTTAACCTATACCTAACTGAGCTGACTACAGTGTTCGGGCCACAAATTACTTCCCCTGCTCTAACTCAGCTGACCATCCAAGCGCTTTACAATTTAGCTGGCGGCAACATGGATTACTTGTTGACTAAATTAGGTATAGGGAACAGTCATCTCAGCTCATTAATAGGTAGTGGCTTGATCACAGGCAACCCTATACTGTATGACTCACAGACTCAAATCCTGGGCATCCAGGTAAATTTACCTTCAGTAGGGAACCTTAATAATATGCGTGCCACCTACTTGGAGACTTTATCTGTAAGCACAACCAAAGGGTTTGCCTCAGCACTTGTCCCGAAGGTAGTGACACAAGTCGGCTCTGTGATAGAAGAACTCGACACCTCATACTGTATAGAGTCTGATCTGGATTTATACTGTACAAGAATAGTGACATTCCCCATGTCTCCAGGTATTTATTCTTGTCTGAGCGGCAATACATCATCCTGCATGTACTCAAAGACCGAAGGTGCACTCAATACGCCGTATATGGCCCTCAAAGGCTCAGTCATCGCCAATTGCAAAATAACAACCTGCAGGTGTGCAGACCCCCCAGGTATCATATCACAAAACTATGGAGAAGCTGTATCTCTGATAGATAGACATTCATGCAATGTCTTATCATTAGATGGGATAACTCTGAGGCTCAGCGGGGAGTTTGATGCAACTTATCAAAAGAATATCTCAATACTAGATTCTCAAGTCATCGTGACAGGCAACCTTGATATATCAACCGAGCTTGGAAGTGTCAACAATTCAATAAGCAATGCCCTGGACAGGTTAGCAGAAAGTAACAGCAGATTAGATAAAGTCAATGTCAAATTAACCAGCACATCTGCTCTCATTACCTATATCGTTCTAACTGTCATATCTCTTGTTTTCGGTACACTTAGCTTGGTTCTAGCATGCTACTTGATGTACAAACAAAAGGCACAACAAAAGACTTTACTATGGCTTGGGAACAATACCCTCGATCAGATGAGAGCCACTACAAGAACATGA
>JN872177
ATGGGCTCCAAACCCTCCACCAGGATCCTGGCACCTTTGATGCTGATCACCCGAATTACTCTGATACTGAGCTGCATCTGCCTGACGAGCTCTCTTGATGGCAGGCCTCTTGCAGCTGCGGGGATTGTGGTAACAGGAGAGAAAGTGATCAATATATACACCTCATCTCAGACAGGGTCAATCATAGTCAAGTTACTCCCGAATATGCCCAAGGACAAAGAGGCATGTGCAAAAGCCCCGTTAGAGGCATACAACAGAACACTGACCACTTTACTCACCCCCCTTGGTGATTCCATCCGCAGGATACAAGGGTCTGTGTCCACATCGGGAGTAAGGAGAAAGAAGCGCTTTATAGGTGCCATTATAGGCAGTGTAGCTCTTGGGGTTGCAACATCGGCACAGATAACAGCGGCTGCGGCCCTAATACAAGCCAATCAGAATGCTGCCAACATCCTCCGGCTTAAGGAGAGCATCGCTGCAACCAATGAGGCTGTGCACGAGGTCACCGACGGATTATCACAACTAGCAGTAGCAGTTGGGAAGATGCAACAGTTTGTCAATGACCAGTTTAATAATACAGCGCGAGAATTGGACTGTATAAAAATTGCACAACAAGTCGGTGTAGAACTCAACCTATACCTAACTGAACTGACTACAGTGTTCGGGCCACAAATTACTTCCCCTGCTCTAACTCAGCTGACCATCCAAGCGCTTTACAATTTAGCTGGCGGCAACATGGATTACTTGTTGACTAAATTAGGTATAGGGAACAGTCATCTCAGCTCATTAATAGGTAGTGGCTTGATCACGGGCAACCCTATACTGTATGACTCACAGACTCAAATCCTGGGCATCCAGGTAAATTTACCTTCAGTAGGGAACCTTAATAATATGCGTGCCACCTATTTGGAGACCTTATCTGTAAGCACAACTAAAGGGTTTGCCTCAGCACTTGTCCCGAAGGTAGTGACACAAGTCGGCTCTGTGATAGAAGAACTCGACACCTCATACTGTATAGAGTCTGATCTGGATTTATATTGTACAAGAATAGTGACACTCCCCATGTCTCCAGGCATTTATTCTTGTCTGAGCGGCAATACATCAGCCTGCATGTACTCAAAGACTGAAGGCGCACTCAATACGCCATATATGGCCCTCAAAGGCTCAGTCATTGCCAATTGCAAAATAACAACCTGCAGGTGTGCAGACCCCCCGGGGATCATATCGCAAAACTATGGAGAAGCCGTATCTCTGATAGATAGACATTCATGCAATGTCTTATCATTAGATGGGATAACTCTGAGGCTCAGCGGGGAGTTTGATGCAACTTATCAGAAGAATATCTCAATACTAGATTCTCAAGTCATCGTAACAGGCAACCTTGATATATCAACCGAGCTTGGAAGTGTCAACAATTCAATAAGCAATGCCCTGGACAGGTTAGCAGAAAGTAACAGCAAATTAGACAAAGTCAATGTCAAATTAACCAGCACATCTGCTCTCATTACCTATATCGTTCTAACTGTCATATCTCTTGTTTTCGGTACACTTAGCTTGGTTCTAGCATGCTACTTGATGTACAAACAAAAGGCACAACAAAAGACTTTACTATGGCTTGGGAACAATACCCTCGATCAGATGAGAGCCACTACAAGAACATGA
>JN872190
ATGGGCTCCAAACCCTCCACCAGGATCCTGGCACCTCTGATGCTGATCACCCGAATTACTCTGATACTGAGCTGCATCTGCCTGACGAGTTCTCTTGATGGCAGGCCTCTTGCAGCTGCGGGGATTGTGGTAACAGGAGAAAAAGTGATCAATATATATACCTCATCTCAGACAGGGTCAATCATAGTCAAGTTGCTCCCGAATATGCCCAAGGACAAAGAGGTATGTGCAAAAGCCCCGTTAGAGGCATACAACAGAACACTGACCACTTTACTCACCCCCCTTGGTGATTCCATCCGCAGGATACAAGGGTCTGTGTCCACATCAGGAGTAAGGAGGAAGAAGCGCTTTATAGGTGCCATTATAGGCAGTATAGCTCTTGGGGTTGCAACATCGGCACAGATAACAGCGGCTGCGGCCCTAATACAAGCCAACCAGAATGCTGCCAACATCCTCCGGCTCAAGGAGAGTATCGCTGCAACCAATGAAGCTGTGCACGAGGTCACCGACGGATTATCGCAACTAGCAGTAGCAGTTGGGAAGATGCAACAGTTTGTCAATGACCAATTTAATAATACAGCGCGAGAATTGGACTGTATAAAAATTGCACAACAAGTCGGTGTAGAACTCAACCTATACCTAACTGAACTGACTACAGTGTTCGGGCCACAAATTACTTCCCCTGCTCTAACTCAGCTGACCATCCAAGCGCTTTACAATTTAGCTGGCGGCAACATAGATTACTTGTTGGCTAAATTAGGTATAGGGAACAGTCATCTCAGCTCATTAATAGGTAGTGGCTTGATCACGGGCAACCCTATACTGTATGACTCACAGACTCAAATCCTGGGCATCCAGGTAAATTTACCTTCAGTAGGGAACCTTAATAATATGCGTGCCACCTACTTGGAAACTTTGTCTGTAAGCACAACTAAAGGGTTTGCCTCAGCACTTGTCCCGAAGGTAGTGACACAAGTCGGCTCTGTGATAGAAGAACTCGACACCTCATACTGTATAGAGTCTGATCTGGATTTATACTGTACAAGAATAGTGACATTCCCCATGTCTCCAGGTATTTATTCTTGTCTGAGCGGCAATACATCAGCCTGCATGTACTCAAAGACTGAAGGCGCACTCAATACGCCATATATGGCCCTCAAAGGCTCAGTCATTGCCAATTGCAAAATAACAACCTGCAGGTGTGCAGACCCTCCGGGTATCATATCGCAAAACTATGGAGAAGCTGTATCTCTGATAGATAGACATTCATGCAATGTCTTATCATTAGATGGGATAACTCTGAGGCTCAGCGGGGAGTTTGATTCAACTTATCAAAAGAATATCTCAATACTAGATTCTCAAGTCATCGTGACAGGCAACCTTGATATATCAACTGAGCTTGGAAGTGTCAACAATTCAATAAGCAATGCCCTGGACAGGTTAGCAGAAAGTAACAGCAAATTAGACAAGGTCAATGTCAAATTAACCAGCACATCTGCTCTCATTACCTACATCGTTCTAACTGTCATATCTCTTGTTTTCGGTATACTTAGCTTGGTTCTAGCATGCTACTTGATGTACAAACAAAAGGCACAACAAAAGACTTTACTATGGCTCGGGAACAATACTCTCGATCAGATGAGAACCACTACAAGAACATGA
>JN941996
ATGGGCTCCAAACCCTCCACCAGGATCCCGGCACCCCTGATACTGATCACCCGAATTACTCTGATACTGAGCTGCATCTGCCTGACGAGCTCTCTTGATGGCAGGCCTCTTGCAGCTGCGGGGATTGTGGTAACAGGAGAGAAAGTGATCAATATATACACCTCATCTCAGACAGGGTCAATCATAGTCAAGTTACTCCCGAATATGCCCAAGGACAAAGATGCATGTGCAAAAGCCCCGTTAGAGGCATACAACAGAACACTGACCACTTTACTCACCCCCCTTGGTGATTCCATCCGCAGGATACAAGGGTCTGTGTCCACATCAGGAGTAAGGAGAAAGAAGCGCTTTATAGGTGCCATTATAGGCAGTGTAGCTCTTGGGGTTGCAACATCGGCACAGATAACAGCGGCTGCGGCCCTAATACAAGCCAATCAGAATGCTGCCAACATCCTCCGGCTTAAGGAGAGCATCGCTGCAACCAATGAGGCTGTGCACGAGGTCACCGACGGATTATCACAACTAGCAGTAGCAGTTGGGAAGATGCAACAGTTTGTCAATGACCAGTTTAATAATACAGCGCGAGAATTGGACTGTATAAAAATTGCACAACAAGTCGGTGTAGAACTCAACCTATACCTAACTGAACTGACTACAGTGTTCGGGCCACAAATTACTTCCCCTGCTCTAACTCAGCTGACCATCCAAGCGCTTTACAATTTAGCTGGCGGCAACATGGATTACTTGTTGACTAAATTAGGTATAGGGAACAGTCATCTCAGCTCATTAATAGGTAGTGGCTTGATCACAGGCAACCCTATACTGTATGACTCACAGACCCAAATCCTGGGCATCCAGGTAAATTTACCTTCAGTAGGGAACCTTAATAATATGCGTGCCACCTATTTGGAGACCTTATCTGTAAGCACAACTAAAGGGTTTGCCTCAGCACTTGTCCCGAAGGTAGTGACACAAGTCGGCTCTGTGATAGAAGAACTCGACACCTCATACTGTATAGAGTCTGATCTGGATTTATATTGTACAAGAATAGTGACACTCCCCATGTCTCCAGGTATTTATTCTTGTCTGAGCGGCAATACATCAGCCTGCATGTACTCAAAGACTGAAGGCGCACTCAATACGCCATATATGGCCCTCAAAGGCTCAGTCATTGCCAATTGCAAAATAACAACCTGCAGGTGTGCAGACCCCCCGGGGATCATATCGCAAAACTATGGAGAAGCCGTATCTCTGATAGATAGACATTCATGCAATGTCTTATCATTAGATGGGATAACTCTGAGGCTCAGCGGGGAGTTTGATGCAACATATCAGAAGAATATCTCAATACTAGATTCTCAAGTCATCGTGACAGGCAACCTTGATATATCAACTGAGCTTGGAAGTGTCAACAATTCAATAAGCAATGCCCTGAACAGGTTAGCAGAAAGTAACAGCAAATTAGACAAAGTCAATGTCAGATTAACCAGCACATCTGCTCTCATTACCTATATCGTTCTAACTGTCATATCTCTTGTTTTCGGTACACTTAGCTTGGTTCTAGCATGCTACTTGATGTACAAACAAAAGGCACAACAAAAGACTTTACTATGGCTTGGGAACAATACCCTCGATCAGATGAGAGCCACTACAAGAACATGA
>JN941998
ATGGGCTCCAAACCCTCCACCAGGATCCCGGCACCTCTGATGCTGATCACCCGAATTACTCTGATACTGAGCTGCATCTGCCTGACGAGCTCTCTTGATGGCAGGCCTCTTGCAGCTGCGGGGATTGTGGTAACAGGAGAGAAAGTGATCAATATATACACCTCATCTCAGACAGGGTCAATCATAATCAAGTTGCTCCCGAATATGCCCAAGGACAAAGAGGCATGTGCAAAAGCCCCGTTAGAGGCATACAACAGAACACTGACCACTTTACTCACCCCCCTTGGTGATTCCATCCGCAGGATACAAGGGTCTGTGTCCACATCAGGAGTAAGGAGAAAGAAGCGCTTTATAGGTGCCATTATAGGCAGTGTAGCTCTTGGGGTTGCAACATCGGCACAGATAACAGCGGCTGCGGCCCTAATACAAGCCAATCAGAATGCTGCCAACATCCTCCGGCTTAAGGAGAGCATCGCTGCAACCAATGAGGCTGTGCACGAGGTCACTGGCGGATTATCACAACTAGCAGTAGCAGTTGGGAAGATGCAACAGTTTGTCAATGACCAGTTTAATAATACAGCGCGAGAATTGGACTGTATAAAAATTGCACAACAAGTCGGTGTAGAACTCAACCTATACCTAACTGAACTGACTACAGTGTTCGGGCCACAAATTACTTCCCCTGCTCTAACTCAGCTGACCATCCAAGCGCTTTACAATTTAGCTGGCGGCAACATGGATTACTTGTTGACTAAATTAGGTATAGGGAACAGTCATCTCAGCTCCTTAATAGGTAGTGGCTTGATCACAGGCAACCCTATACTGTATGACTCACAGACTCAAATCCTGGGCATCCAGGTAAATTTACCTTCAGTAGGGAACCTTAATAATATGCGTGCCACCTATTTGGAGACCTTATCTGTAAGCACAACTAAAGGGTTTGCCTCAGCACTTGTCCCGAAGGTAGTGACACAAGTCGGTTCTGTGATAGAAGAACTTGACACCTCATACTGTATAGAGTCTGATCTGGATTTATATTGTACAAGAATAGTGACACTCCCCATGTCTCCAGGTATTTATTCTTGTCTGAGCGGCAATACGTCAGCCTGCATGTACTCAAAGACTGAAGGCGCACTCAATACGCCATATATGGCCCTCAAAGGCTCAGTCATTGCCAATTGCAAAATAACAACCTGCAGGTGTGCAGACCCCCCGGGTATCATATCGCAGAACTATGGAGAAGCCGTATCTCTGATAGATAGACATTCATGCAATGTCCTATCATTAGATGGGATAACTCTGAGGCTCAGCGGGGAGTTTGATGCAACTTATCAAAAGAATATCTCAATACTAGATTCTCAAGTCATCGTGACAGGCAACCTTGATATATCAACCGAGCTTGGAAGTGTCAACAATTCAATAAGCAATGCCCTGGACAGGTTAGCGGAAAGTAACAGCAAATTAGACAAAGTCAATGTCAAATTAACCAGCACATCTGCTCTCATTACCTATATCGTTCTAACTGTCATATCTCTTGTTTTCGGTACACTTAGCTTGGTTCTATCATGCTACTTGATGTACAAACAAAAGGCGCAACAAAAGACTTTACTATGGCTTGGGAACAATACCCTCGATCAGATGAGAGCCACTACAAGAACATGA
>JN941999
ATGGGCTCCAAACCCTCCACCAGGATCCTGGCACCTCTGATGCTGGTCACCCGAATTACTCTGATACTGAGCTGCATCCGCCTGACGAGTTCTCTTGATGGCAGGCCTCTTGCAGCTGCGGGGATTGTGGTAACAGGAGATAAAGTGATCAATATATACACCTCATCTCAGACAGGGTCAATCATAGTCAAGTTGCTCCCGAATATGCCCAAGGACAAAGAGGCATGTGCAAAAGCCCCGTTAGAGGCATACAACAGAACACTGACCACTTTACTCACCCCCCTTGGTGATTCCATCCGCAGGATACAAGGGTCTGTGTCCACATCAGGAGTAAGGAGGAAGAAGCGCTTTATAGGTGCCATTATAGGCAGTGTAGCTCTTGGGGTTGCAACATCGGCACAGATAACAGCGGCTGCGGCCCTAATACAAGCCAATCAGAATGCTGCCAACATCCTCCGGCTCAAGGAGAGCATCGCTGCAACCAATGAAGCTGTGCACGAGGTCACCGACGGATTATCGCAACTAGCAGTAGCAGTTGGGAAGATGCAACAGTTTGTCAATGACCAATTTAATAATACAGTGCGAGAATTGGACTGTATAAAAATTGCACAACAAGTCGGTGTAGAACTCAACCTATACCTAACTGAACTGACTACAGTGTTCGGGCCACAAATTACTTCCCCTGCTCTAACTCAGCTGACCATCCAAGCGCTTTACAATTTAGCTGGCGGCAACATAGATTACTTGTTGACTAAATTAGGTATAGGGAACAGTCATCTCAGCTCATTAATAGGTAGTGGCTTGATCACGGGCAACCCTATACTGTATGACTCACAGACTCAAATCCTGGGCATCCAGGTAAATTTACCTTCAGTAGGGAACCTTAATAATATGCGTGCCACCTACTTGGAGACTTTGTCTGTAAGCACAACTAAAGGGTTTGCCTCAGCACTTGTTCCGAAGGTAGTGACACAAGTCGGCTCTGTGATAGAAGAACTCGACACCTCATACTGTATAGAGTCTGATCTGGATTTATACTGTACAAGAATAGTGACATTCCCCATGTCTCCAGGTATTTATTCTTGTCTGAGCGGCAATACATCAGCCTGCATGTACTCAAAGACTGAAGGCGCACTCAATACGCCATATATGGCTCTCAAAGGCTCAGTCATTGCCAATTGCAAAATAACAACCTGCAGGTGTGCAGACCCTCCGGGTATCATATCGCAGAACTATGGAGAAGCTGTATCTCTGATAGATAGACATTCATGCAATGTCTTATCATTAGATGGGATAACTCTGAAGCTCAGCGGGGAGTTTGATTCAACTTATCAAAAGAATATCTCAATACTAGATTCTCAAGTCATCATGACAGGCAACCTTGATATATCAACTGAGCTTGGAAGTGTCAACAATTCAATAAGCAATGCCCTGGATAGGTTAGCAGAAAGTAACAGCAAATTAGACAAGGTCAATGTCAAATTAACCAGCACATCTGCTCTCATTACCTATATCGTTCTAACTGTCATATCTCTTGTTTTCGGTACACTTAGCTTGGTTCTAGCATGCTACTTGATGTACAAACAAAAGGCACAACAAAAGACTTTACTATGGCTCGGGAACAATACTCTCGATCAGATGAGAGCCACTACAAGAACATGA
>JN942000
ATGGGCTCCAAACCTTCCACCAGGATCCCGGCACCTCTGACGCTGATCACCCGAATTACTCTGGTACTGAGCTGCATCTGCCTGACGAGCTCTCTTGATGGCAGGCCTCTTGCAGCTGCGGGGATTGTGGTAACAGGAGATAAAGTGATCAATATATACACCTCATCTCAGACAGGGTCAATCATAGTCAAGTTGCTCCCGAATATGCCCAAGGACAAAGAGGCATGTGCAAAAGCCCCGCTAGAGGCATACAACAGAACACTGACCACTTTACTCACCCCCCTCGGTGATTCCATCCGCAGGATACAAGGGTCTGCGTCCACATCAGGAGTAAGGAGGAAGAAGCGCTTTATAGGTGCCATTATAGGCAGTGTAGCTCTTGGGGTTGCAACATCAGCACAGATAACAGCGGCTGCGGCCTTAATACAAGCCAATCAGAATGCTGCCAACATCCTCCGGCTTAAGGAGAGCATCGCTGCAACCAATGAAGCTGTGCACGAGGTCACCGACGGATTATCGCAACTAGCAGTAGCAGTTGGGAAGATGCAACAGTTTGTCAATGACCAATTTAATAATACAGCGCAAGAATTGGACTGTATAAAAATTGCACAACAAGTCGGCGTAGAACTCAACCTATACCTAACTGAACTGACTACAGTGTTCGGGCCACAAATCACTTCCCCTGCTCTAACTCAGCTGACCATCCAAGCGCTTTACAATTTAGCTGGCGGCAACATGGATTACTTGTTGACTAAATTAGGTATAGGGAACAGTCATCTCAGCTCATTAATAGGTAGTGGCTTGATCACAGGCAACCCTATACTGTATGACTCACAGACTCAAATCCTGGGCATCCAGGTAAATTTACCTTCAGTAGGGAGCCTTAATAATATGCGTGCCACCTACTTGGAGACTTTATCTGTAAGCACAACCAAAGGGTTTGCCTCAGCACTTGTCCCGAAGGTAGTGACACAAGTCGGCTCTGTGATAGAAGAACTCGACACCTCATACTGTATAGAGTCTGATCTGGATTTGTACTGTACAAGAATAGTGACATTCCCCATGTCTCCAGGTATTTATTCTTGTCTGAGCGGCAATACATCAGCCTGCATGTACTCAAAGACTGAAGGCGCACTCAATACACCATATATGACCCTCAAAGGCTCAGTCATTGCCAATTGCAGAATAACAACCTGCAGGTGTGCAGACCCCCCGGGTATCATATCGCAGAACTATGGAGAAGCTGTATCTCTGATAGATAGACATTCATGCAATGTCTTATCATTAGATGGGATAACTCTGAGGCTCAGCGGGGAGTTTGATGCAACTTATCAAAAGAATATCTCAATACTAGATTCTCAAGTCATCGTGACAGGCAACCTTGATATATCAACCGAGCTTGGAAGTGTCAACAACTCAATAAGCAATGCCCTGGACAGGTTAGCAGAAAGTAACAGCAAATTAGACAAAGTCAATGTCAAACTAACCAGCACATCTGCTCTCATTACCTATATCGTTCTAACTGTCATATCTCTTGTTTTCGGCACACTTAGCTTGGTTCTAGCATGCTACTTGATGTACAAACAAAAGGCACAACAAAAGACTTTACTATGGCTCGGGAACAATACCCTCGATCAGATGAGAGCCACTACAAGAACATGA
>JN942100
ATGGGCTCCAAACCCTCCACCAAGATCCTGGCACCTCTGATGCTGATCACCCGAATTACTCTGATACTGAGCTGCATCTGCCTGACGAGTTCTCTTGATGGCAGGCCTCTTGCAGCTGCGGGGATTGTGGTAACAGGAGATAAAGTGATCAATATATACACCTCATCTCAGACAGGGTCAATCATAGTCAAGTTGCTCCCGAATATGCCCAAGGACAAAGAGGCATGTGCAAAAGCCCCGTTAGAGGCATACAACAGAACACTGACCACTTTACTCACCCCCCTTGGTGATTCCATCCGCAGGATACAAGGGTCTGTGTCCACATCAGGAGTAAGGAGGAAGAAGCGCTTTATAGGTGCCATTATAGGCAGTGTAGCTCTTGGGGTTGCAACATCGGCACAGATAACAGCGGCTGCGGCCCTAATACAAGCCAATCAGAATGCTGCCAACATCCTCCGGCTTAAGGAGAGCATCGCTGCAACCAATGAAGCTGTGCACGAGGTCACCGACGGATTATCGCAACTAGCAGTAGCAGTTGGGAAGATGCAACAGTTTGTCAATGACCAATTTAATAATACAGCGCGAGAATTGGACTGTATAAAAATTGCACAACAAGTCGGTGTAGAACTCAACCTATACCTAACTGAACTGACTACAGTGTTCGGGCCACAAATTACTTCCCCTGCTCTAACTCAGCTGACCATCCAAGCGCTTTACAATTTAGCTGGCGGCAACATGGATTACTTGTTGACTAAATTAGGCATAGGGAACAGTCATCTCAGCTCATTAATAGGTAGTGGCTTGATCACAGGCAACCCTATACTGTATGACTCACAGACTCAAATCCTGGGCATCCAGGTAAATTTACCTTCAGTAGGGAACCTTAATAATATGCGTGCCACCTACTTGGAGACTTTATCTGTAAGCACAACTAAAGGGTTTGCCTCAGCACTTGTCCCGAAGGTAGTGACACAAGTCGGCTCTGTGATAGAAGAACTCGACACCTCATACTGTATAGAGTCTGATCTGGATTTATACTGTACAAGAATAGTGACATTCCCCATGTCTCCAGGTATTTATTCTTGTCTGAGCGGCAATACATCAGCCTGCATGTACTCAAAGACTGAAGGCGCACTCAATACGCCATATATGGCCCTCAAAGGCTCAGTCATTGCCAATTGCAAAATAACAACCTGCAGGTGTGCAGACCCCCCGGGTATCATATCGCAAAACTATGGAGAAGCTGTATCTCTGATAGATAGACATTCATGCAATGTCTTATCATTAGATGGGATAACTCTGAGGCTCAGCGGGGAGTTTGATGCAACTTATAAAAAGAATATCTCAATACTAGATTCTCAAGTCATCGTGACAGGCAACCTTGATATATCAACCGAGCTTGGAAGTGTCAACAATTCAATAAGCAATGCCCTGGACAGGTTAGCAGAAAGTAACAGCAAATTAGACAAAGTCAATGTCAAATTAACCAGCACATCTGCTCTCATTACCTATATCGTTCTAACTGTCATATCTCTTGTTTTCGGTACACTTAGCTTGGTTCTAGCATGCTACTTGATGTACAAACAAAAGGCACAACAAAAGACTTTACTATGGCTTGGGAACAATACCCTCGATCAGATGAGAGCCACTACAAGAACATGA
>JX901304
ATGGGCTCCAAACCCTCCACCAGGATCCTGGCGCCTCTGATGCTGATCACCCGAATTACTCTGATACTGAGCTGCATCTGCCTGACAAGCTCTCTTGATGGCAGGCCTCTTGCAGCTGCGGGGATTGTGGTAACAGGAGAGAAGGTGATCAATATATACACCTCATCTCAGACAGGGTCAATCATAGTCAAGTTGCTCCCGAATATGCCCAAGGACAAAGAGGCATGTGCAAAAGCCCCGCTAGAGGCATACAACAGAACACTGACCACTTTACTCACCCCCCTTGGTGATTCCATCCGCAGGATACAAGGGTCTGTGTCCACATCAGGAGTAAGGAGGAAGAAGCGCTTTATAGGTGCCATTATAGGCAGCGTAGCTCTTGGGGTTGCAACATCGGCACAGATAACAGCGGCTGCGGCCCTAATACAAGCCAATCAGAATGCTGCCAACATCCTCCGGCTTAAGGAGAGCATCGCTGCAACCAATGAGGCTGTGCACGAGGTCACCGACGGATTATCGCAACTAGCAGTAGCAGTTGGGAAGATGCAACAGTTTGTCAATGACCAATTTAATAATACAGCGCGAGAATTGGACTGTATAAAAATCGCACAACAAGTCGGTGTAGAACTCAACCTATACCTAACTGAACTGACTACAGTGTTCGGGCCACAAATTACTTCCCCTGCTCTAACTCAGCTGACCATCCAAGCGCTTTACAATTTAGCTGGCGGCAACATGGATTACTTGTTGACTAAATTAGGTATAGGGAACAGTCATCTCAGCTCATTAATAGGTAGTGGCTTGATCACAGGCAACCCTATACTGTATGACTCACAGACTCAAATCCTGGGCATCCAGGTAAATTTACCTTCAGTAGGGAACCTTAATAATATGCGTGCCACCTACTTGGAGACTTTATCTGTAAGCACAACCAAAGGGTTTGCCTCAGCACTTGTCCCAAAGGTAGTGACACAAGTCGGCTCTGTGATAGAAGAACTCGACACCTCATACTGTATAGAGTCTGATCTGGATATATACTGTACAAGAATAGTGACATTCCCCATGTCTCCAGGTATTTATTCTTGTCTGAGCGGCAATACATCAGCCTGCATGTACTCAAAGACTGAAGGCGCACTCAATACGCCATATATGGCCCTCAAAGGCTCAGTCATTGCCAATTGCAAAATAACAACCTGCAGGTGTGCAGACCCCCCGGGTATCATATCGCAAAACTATGGAGAAGCTGTATCTCTGATCGATAGACATTCATGCAATGTCTTATCATTAGATGGGATAACTCTGAGGCTCAGCGGGGAGTTTGGTGCAACTTATCAAAAGAATATCTCAATACTAGATTCTCAAGTCATCGTGACAGGCAACCTTGATATATCAACCGAGCTTGGAAGTGTCAACAATTCAATAAGCAATGCCCTGGACAGGTTAGCAGAAAGTAACAGCAAATTAGACAAAGTCAATGTCAAATTAACCAGCACATCTGCTCTCATTACCTATATCGTTCTAACTATCATATCTCTTGTTTTCGGTACACTTAGCTTGGTTCTAGCATGCTACTTGATGTACAAACAAAAGGCACAACAAAAGACTTTACTATGGCTTGGGAACAATACCCTCGATCAGATGAGAGCCACTACAAGAACATGA
>JX901305
ATGGGCTCCAAACCCTCCACCAGGATCCTGGCGCCTCTGATGCTGATCACCCGAATTACTCTGATACTGAGCTGCATCTGCCTGACAAGCTCTCTTGATGGCAGGCCTCTTGCAGCTGCGGGGATTGTGGTAACAGGAGAGAAAGTGATCAATATATACACCTCATCTCAGACAGGGTCAATCATAGTCAAGTTGCTCCCGAATATGCCCAAGGACAAAGAGGCATGTGCAAAAGCCCCGCTAGAGGCATACAACAGAACACTGACCACTTTACTCACCCCACTTGGTGATTCCATCCGCAGGATACAAGGGTCTGTGTCCACATCAGGAGTAAGGAGGAAGAAGCGCTTTATAGGTGCCATTATAGGCAGCGTACCTCTTGGGGTTGCAACATCGGCACAAATAACAGCGGCTGCGGCCCTAATACAAGCCAATCAAAATGCTGCCAACATCCTCCGGCTTAAGGAGAGCCTCGCTGCAACCAATGAGGCTGTGCACGAGGTCACCGACGGATTATCGCAACTAGCAGTAGCAGTTGGGAAGATGCAACAGTTTGTCAATGACCAATTTAATAATACAGCGCGAGAATTGGACTGTATAAAAATCGCACAACAAGTCGGTGTAGAACTCAACCTATACCTAACTGAACTGACTACAGTGTTCGGGCCACAAATTACTTCCCCTGCTCTAACTCAGCTGACCATCCAAGCGCTTTACAATTTAGCTGGCGGCAACATGGATTACTTGTTGACTAAATTAGGTATAGGGAACAGTCATCTCAGCTCATTAATAGGTAGTGGCTTGATCACAGGCAACCCTATACTGTATGACTCACAGACTCAAATCCTGGGCATCCAGGTAAATTTACCTTCAGTAGGGAACCTTAATAATATGCGTGCCACCTACTTGGAGACTTTATCTGTAAGCACAACCAAAGGGTTTGCCTCAGCACTTGTCCCAAAGGTAGTGACACAAGTCGGCTCTGTGATAGAAGAACTCGACACCTCATACTGTATAGAGTCTGATCTGGATATATACTGTACAAGAATAGTGACATTCCCCATGTCTCCAGGTATTTATTCTTGTCTGAGCGGCAATACATCAGCCTGCATGTACTCAAAGACTGAAGGCGCACTCAATACGCCATATATGGCCCTCAAAGGCTCAGTCATTGCCAATTGCAAAATAACAACCTGCAGGTGTGCAGACCCCCCGGGTATCATATCGCAAAACTATGGAGAAGCTGTATCTCTGATCGATAGACATTCATGCAATGTCTTATCATTAGATGGGATAACTCTGAGGCTCAGCGGGGAGTTTGATGCAACTTATCAAAAGAATATCTCAATACTAGATTCTCAAGTCATCGTGACGGGCAACCTTGATATATCAACCGAGCTTGGAAGTGTCAACAATTCAATAAGCAATGCCCTGGACAGGTTAGCAGAAAGTAACAGCAAATTAGACAAAGTCAATGTCAAATTAACCAGCACATCTGCTCTCATTACCTATATCGTTCTAACTATCATATCTCTTGTTTTCGGTACACTTAGCTTGGTTCTAGCATGCTACTTGATGTACAAACAAAAGGCACAACAAAAGACTTTACTATGGCTTGGGAACAATACCCTCGATCAGATGAGAACCACTACAAGAACATGA
>JX901313
ATGGGCTCCAAACCCTCCACCAGGATCCTGGCACCTCTGATGCTGATCACCCGAATTACTCTGATACTGAGCTGCATCTGCCTGACGAGTTCTCTTGATGGCAGGCCTCTTGCAGCTGCGGGGATTGTGGTAACAGGAGATAAAGTGATCAATATATACACCTCATCTCAGACAGGGTCAATCATAGTCAAGTTGCTCCCGAATATGCCCAAGGACAAAGAGGCATGTGCAAAAGCCCCGTTAGAGGCATACAACAGAACACTGACCACTTTACTCACCCCCCTTGGTGATTCCATCCGCAGGATACAAGGGTCTGTGTCCACATCAGGAGTAAGGAGGAAGAAGCGCTTTATAGGTGCCATTATAGGCAGTGTAGCTCTTGGGGTTGCAACATCGGCACAGATAACAGCGGCTGCGGCCCTAATACAAGCCAATCAGAATGCTGCCAACATCCTCCGGCTCAAGGAGAGCATCGCTGCAACCAATGAAGCTGTGCACGAGGTCACCGACGGATTATCGCAACTAGCAGTAGCAGTTGGGAAGATGCAACAGTTTGTCAATGACCAATTTAATAATACAGCGCGAGAATTGGACTGTATAAAAATTGCACAACAAGTCGGTGTAGAACTCAACCTATACCTAACTGAACTGACTACAGTGTTCGGGCCACAAATTACTTCCCCTGCTCTAACTCAGCTGACCATCCAAGCGCTTTACAATTTAGCTGGCGGCAACATAGATTACTTGTTGACTAAATTAGGTATAGGGAACAGTCATCTCAGCTCATTAATAGGTAGTGGCTTGATCACGGGCAACCCTATACTGTATGACTCACAGACTCAAATCCTGGGCATCCAGGTAAATTTACCTTCAGTAGGGAACCTTAATAATATGCGTGCCACCTACTTGGAGACTTTGTCTGTAAGCACAACTAAAGGGTTTGCCTCAGCACTTGTCCCGAAGGTAGTGACACAAGTCGGCTCTGTGATAGAAGAACTCGACACCTCATACTGTATAGAGTCTGATCTGGATTTATACTGTACAAGAATAGTGACATTCCCCATGTCTCCAGGTATTTATTCTTGTCTGAGCGGCAATACATCAGCCTGCATGTACTCAAAGACTGAAGGCGCACTCAATACGCCATATATGGCCCTCAAAGGCTCAGTCATTGCCAATTGCAAAATAACAACCTGCAGGTGTGCAGACCCTCCGGGTATCATATCGCAAAACTATGGAGAAGCTGTATCTCTGATAGATAGACATTCATGCAATGTCTTATCATTAGATGGGATAACTCTGAGGCTCAGCGGGGAGTTTGATTCAACTTATCAAAAGAATATCTCAATACTAGATTCTCAAGTCATCGTGACAGGCAACCTTGATATATCAACTGAGCTTGGAAGTGTCAACAATTCAATAAGCAATGCCCTGGACAGGTTAGCAGAAAGTAACAGCAAATTAGACAAGGTCAATGTCAAATTAACCAGCACATCTGCTCTCATTACCTATATCGTTCTAACTGTCATATCTCTTGTTTTCGGTACACTTAGCTTGGTTCTAGCATGCTACTTGATGTACAAACAAAAGGCACAACAAAAGACTTTACTATGGCTCGGGAACAATACTCTCGATCAGATGAGAGCCACTACAAGAACATGA
>JX901314
ATGGGCTCCAAACCCTCCACCAGGATCCTGGCACCTCTGATGCTGATCACCCGAATTACTCTGATACTGAGCTGCATCTGCCTGACGAGTTCTCTTGATGGCAGGCCTCTTGCAGCTGCGGGGATTGTGGTAACAGGAGATAAAGTGATCAATATATACACCTCATCTCAGACAGGGTCAATCATAGTCAAGTTGCTCCCGAATATGCCCAAGGACAAAGAGGCATGTGCAAAAGCCCCGTTAGAGGCATACAACAGAACACTGACCACTTTACTCACCCCCCTTGGTGATTCCATCCGCAGGATACAAGGGTCTGTGTCCACATCAGGAGTAAGGAGGAAGAAGCGCTTTATAGGTGCCATTATAGGCAGTGTAGCTCTTGGGGTTGCAACATCGGCACAGATAACAGCGGCTGCGGCCCTAATACAAGCCAATCAGAATGCTGCCAACATCCTCCGGCTTAAGGAGAGCATCGCTGCAACCAATGAAGCTGTGCACGAGGTCACCGACGGATTATCGCAACTAGCAGTAGCAGTTGGGAAGATGCAACAGTTTGTCAATGACCAATTTAATAATACAGCGCGAGAATTGGACTGTATAAAAATTGCACAACAAGTCGGTGTAGAACTCAACCTATACCTAACTGAACTGACTACAGTGTTCGGGCCACAAATTACTTCCCCTGCTCTAACTCAGCTGACCATCCAAGCGCTTTACAATTTAGCTGGCGGCAACATGGATTACTTGTTGACTAAATTAGGTATAGGGAACAGTCATCTCAGCTCATTAATAGGTAGTGGCTTGATCACAGGCAACCCTATACTGTATGACTCACAGACTCAAATCCTGGGCATCCAGGTAAATTTACCTTCAGTAGGGAACCTTAATAATATGCGTGCCACCTACTTGGAGACTTTATCTGTAAGCACAACTAAAGGGTTTGCCTCAGCACTTGTCCCGAAGGTAGTGACACAAGTCGGCTCTGTGATAGAAGAACTCGACACCTCATACTGTATAGAGTCTGATCTGGATTTATACTGTACAAGAATAGTGACATTCCCCATGTCTCCAGGTATTTATTCTTGTCTGAGCGGCAATACATCGGCCTGCATGTACTCAAAGACTGAAGGCGCACTCAATACGCCATATATGGCCCTCAAAGGCTCAGTCATTGCCAATTGCAAAATAACAACCTGCAGGTGTGCAGACCCCCCGGGTATCATATCGCAAAACTATGGAGAAGCTGTATCTCTGATAGATAGACATTCATGCAATGTCTTATCATTAGATGGGATAACTCTGAGGCTCAGCGGGGAGTTTGATGCAACTTATCAAAAGAATATCTCAATACTAGATTCTCAAGTCATCGTGACAGGCAACCTTGATATATCAACTGAGCTTGGAAGTGTCAACAATTCAATAAGCAATGCCCTGGACAGGTTAGCAGAAAGTAACAACAAATTAGACAAAGTCAATGTCAAATTAACCAGCACATCTGCTCTCATTACCTATATCGTTCTAACTGTCATATCTCTTGTTTTCGGTACACTTAGCTTGGTTCTAGCATGCTACTTGATGTACAAACAAAAGGCACAACAAAAGACTTTACTATGGCTTGGGAACAATACCCTCGATCAGATGAGAGCCACTACAAGAACATGA
>JX901317
ATGGGCTCCAAACCCTCCACCAGGATCCCGGCACCTCTGATGCTGATCACCCGAATTACTCTGATACTGAGCTGCATCTGCCTGACGAGTTCTCTTGATGGCAGGCCTCTTGCAGCTGCGGGGATTGTGGTAACAGGAGATAAAGTGATCAATATATACACCTCATCTCAGACAGGGTCAATCATAGTCAAGTTGCTCCCGAATATGCCCAAGGACAAAGAGGCATGTGCAAAAGCCCCGTTAGAGGCATACAACAGAACACTGACCACTTTACTCACCCCCCTTGGTGATTCCATCCGCAGGATACAAGGGTCTGTGTCCACATCAGGAGTAAGGAGGAAGAAGCGCTTTATAGGTGCCATTATAGGCAGTGTAGCTCTTGGGGTTGCAACATCGGCACAGATAACAGCGGCTGCGGCCCTAATACAAGCCAATCAGAATGCTGCCAACATCCTCCGGCTTAAGGAGAGCATCGCTGCAACCAATGAAGCTGTGCACGAGGTCACCGACGGATTATCGCAACTAGCAGTAGCAGTTGGGAAGATGCAACAGTTTGTCAATGACCAATTTAATAATACAGCGCGAGAATTGGACTGTATAAAAATTGCACAACAAGTCGGTGTAGAACTCAACCTATACCTAACTGAACTGACTACAGTGTTCGGGCCACAAATTACTTCCCCTGCTCTAACTCAGCTGACCATCCAAGCGCTTTACAATTTAGCTGGCGGCAACATGGATTACTTGTTGACTAAATTAGGTATAGGGAACAGTCATCTCAGCTCATTAATAGGTAGTGGCTTGATCACAGGCAACCCTATACTGTATGACTCACAGACTCAAATCCTGGGCATCCAGGTAAATTTACCTTCAGTAGGGAACCTTAATAATATGCGTGCCACCTACTTGGAGACTTTATCTGTAAGCACAACTAAAGGGTTTGCCTCAGCACTTGTCCCGAAGGTGGTGACACAAGTCGGCTCTGTGATAGAAGAACTCGACACCTCATACTGTATAGAGTCTAATCTGGATTTATACTGTACAAGAATAGTGACATTCCCCATGTCTCCAGGTATTTATTCTTGTCTGAGCGGCAATACATCAGCCTGCATGTACTCAAAGACTGAAGGCGCACTCAATACGCCATATATGGCCCTCAAAGGCTCAGTCATTGCCAATTGCAAAATAACAACCTGCAGGTGTGCAGATCCCCCGGGTATCATATCGCAAAACTATGGAGAAGCTGTATCTCTGATAGATAGACATTCATGCAACGTCTTATCATTAGATGGGATAACTCTGAGGCTCAGCGGGGAGTTTGATGCAACTTACCAAAAGAATATCTCAATACTAGATTCTCAAGTCATCGTGACAGGCAACCTTGATATATCAACTGAGCTTGGAAGTGTCAACAATTCAATAAGCAATGCCCTGGACAGGTTAGCAGAAAGTAACAGCAAATTAAACAAAGTCAATGTCAAATTAACCAGCACATCTGCTCTCATTACCTATATCGTTCTAACTGTCATATCTCTTGTTTTCGGTACACTTAGCTTGGTTCTAGCATGCTACTTGATGTACAAACAAAAGGCACAACAAAAGACTTTACTATGGCTTGGGAACAATACCCTCGATCAGATGAGAGCCACTACAAGAACATGA
>JX901319
ATGGGCTCCAAACCCTCTACCAGGATCCTGGCACCTCTGATGCTGATCACCCGAATTACTCTGATACTGAGCTGCATCTGCCTGACGAGCTCTCTTGATGGCAGGCCTCTTGCAGCTGCGGGGATTGTGGTAACAGGAGAGAAAGTGATCAATATATACACCTCATCTCAGACAGGGTCAATCATAGTCAAGTTGCTCCCGAATATGCCCAAGGACAAAGAGGCATGTGCAAAAGCCCCGTTAGAGGCATACAACAGAACACTGACCACTTTACTCACCCCCCTTGGTGATTCCATCCGCAGGATACAAGGGTCTGTGTCCACATCAGGAGTAAGGAGAAAGAAGCGCTTTATAGGTGCCATTATAGGCAGTGTAGCTCTTGGGGTTGCAACATCGGCACAGATAACAGCGGCTGCGGCCCTAATCCAAGCCAATCAGAATGCTGCCAACATCCTCCGGCTTAAGGAGAGCATCGCTGCAACCAATGAGGCTGTGCACGAGGTCACTGACGGATTATCACAACTAGCAGTAGCAGTTGGGAAGATGCAACAGTTTGTCAATGACCAGTTCAATAATACAGCGCGAGAATTGGACTGTATAAAAATTGCACAACAAGTCGGTGTAGAACTCAACCTATACCTAACTGAACTGACTACAGTGTTCGGGCCACAAATTACTTCCCCTGCTCTAACTCAGCTGACCATCCAAGCGCTTTACAATTTAGCTGGCGGCAACATGGATTACTTGTTGACTAAATTAGGTATAGGGAACAGTCATCTCAGCTCATTAATAGGTAGTGGCTTGATCACAGGCAACCCTATACTGTATGACTCACAGACTCAAATCCTGGGCATCCAGGTAAATTTACCTTCAGTAGGGAACCTTAATAATATGCGTGCCACCTATTTGGAGACCTTATCTGTAAGCACAACTAAAGGGTTTGCCTCAGCACTTGTCCCGAAGGTAGTGACACAAGTCGGCTCTGTGATAGAAGAACTCGACACCTCATACTGTATAGAGTCTGATCTGGATTTATATTGTACAAGAATAGTGACATTCCCCATGTCTCCAGGTATTTATTCTTGTCTGAGCGGCAATACATCAGCCTGCATGTACTCAAAGACTGAAGGCGCACTCAATACGCCATATATGGCCCTCAAAGGCTCAGTCATTGCCAATTGCAAAATAACAACCTGCAGGTGTGCAGACCCCCCGGGTATCATATCGCAAAACTATGGAGAAGCCGTATCTCTGATAGATAGACATTCGTGCAATGTCTTATCATTAGATGGGATAACTCTGAGGCTCAGCGGGGAGTTTGATGCAACTTATCAAAAGAATATCTCAATACTAGATTCTCAAGTCATCGTGACAGGCAACCTTGATATATCAACCGAGCTTGGAAGTGTCAACAATTCAATAAGCAATGCCTTGGACAGGTTAGCAGAAAGTAACAGCAAATTAGACAAAGTCAATGTCAAATTAACCAGCACATCTGCTCTCATTACCTATATCGTTCTAACTGTCATATCTCTTGTTTTCGGTACACTTAGCTTGGTTCTATCATGCTACTTGATGTACAAACAAAAGGCACAACAAAAGACTTTACTATGGCTTGGGAACAATACCCTCGATCAGATGAGAGCCACTACAAGAACATGA
>JX901320
ATGGGCTCCAAACCCTCTACCAGGATCCTGGCACCTCTGATGCTGATCACCCGAATTACTCTGATACTGAGCTGCATCTGCCTGACGAGCTCTCTTGATGGCAGGCCTCTTGCAGCTGCGGGGATTGTGGTAACAGGAGAGAAAGTGATCAATATATACACCTCATCTCAGACAGGGTCAATCATAGTCAAGTTGCTCCCGAATATGCCCAAGGACAAAGAGGCATGTGCAAAAGCCCCGTTAGAGGCATACAACAGAACACTGACCACTTTACTCACCCCCCTTGGTGATTCCATCCGCAGGATACAAGGGTCTGTGTCCACATCAGGAGTAAAGAGAAAGAAGCGCTTTATAGGTGCCATTATAGGCAGTGTAGCTCTTGGGGTTGCAACATCGGCACAGATAACAGCGGCTGCGGCCCTAATACAAGCCAATCAGAATGCTGCCAACATCCTCCGGCTTAAGGAGAGCATCGCTGCAACCAATGAGGCTGTGCACGAGGTCACTGACGGATTATCGCAACTAGCAGTGGCAGTTGGGAAGATGCAACAGTTTGTCAATGACCAGTTTAATAATACAGCGCGAGAATTGGACTGTATAAAAATTGCACAACAAGTCGGTGTAGAACTCAACCTATACCTAACTGAACTGACTACAGTGTTCGGCCCACAAATTACTTCCCCTGCTCTAACTCAGCTGACCATCCAAGCGCTTTACAATTTGGCTGGCGGCAACATGGATTACTTGTTGACTAAATTAGGTATAGGGAACAGTCATCTCAGCTCATTAATAGGTAGTGGCTTGATCACAGGCAACCCTATACTGTATGACTCACAGACTCAAATCCTGGGCATCCAGGTAAATTTACCTTCAGTAGGGAACCTTAATAATATGCGTGCCACCTACTTGGAGACCTTATCTGTAAGCACAACTAAAGGGTTTGCCTCAGCACTTGTCCCGAAGGTAGTGACACAAGTCGGCTCTGTGATAGAAGAACTCGACACCTCATACTGTATAGAGTCTGATCTGGATTTATATTGTACAAGAATAGTGACATTCCCCATGTCTCCAGGTATTTATTCTTGTCTGAGCGGCAATACATCAGCCTGCATGTACTCAAAGACTGAAGGCGCACTCAATACGCCATATATGGCCCTCAAAGGCTCAGTCATTGCCAATTGCAAAATAACAACCTGCAGGTGTGCAGACCCCCCGGGTATCATATCGCAAAACTATGGAGAAGCCGTATCTCTGATAGATAGACATTCATGCAATGTCTTATCATTAGATGGGATAACTCTGAGGCTCAGTGGGGAGTTTGATGCAACTTATCAAAAGAATATCTCAATACTAGATTCTCAAGTCATCGTGACAGGCAACCTTGATATATCAACCGAGCTTGGAAGCGTCAACAATTCAATAAGCAATGCCCTGGACAGGTTAGCAGAAAGTAACAGCAAATTAGACAAAGTCAATGTCAAATTAACCAGCACATCTGCTCTCATTACCTATATCGTTCTAACTGTCATATCTCTTGTTTTCGGTACACTTAGCTTGGTTCTAGCATGCTATTTGATGTACAAACAAAAGGCACAACAAAAGACTTTACTATGGCTTGGGAACAATACCCTCGATCAGATGAGAGCCACTACAAGAACATGA
>JX901321
ATGGGCTCCAAACCCTCCACCAGGATCCTGGCACCTCTGATGCTGATCACCCGAATTACTCTGATACTGAGCTGCATCTGCCTGACGAGCTCTCTTGATGGCAGGCCTCTTGCAGCTGCGGGGATTGTGGTAACAGGAGAGAAAGTGATCAATATATACACCTCATCTCAGACAGGGTCAATCATAGTCAAGTTGCTCCCGAATATGCCCAAGGACAAAGAGGCATGTGCAAAAGCCCCGTTAGAGGCATACAACAGAACACTGACCACTTTACTCACCCCCCTTGGTGATTCCATCCGCAGGATACAAGGGTCTGTGTCCACATCAGGAGTAAGGAGAAAGAAGCGCTTTATAGGTGCCATTATAGGCAGTGTAGCTCTTGGGGTTGCAACATCGGCACAGATAACAGCGGCTGCGGCCCTAATACAAGCCAATCAGAATGCTGCCAACATCCTCCGGCTTAAGGAGAGCATCGCTGCAACCAATGAGGCTGTGCACGAGGTCACTGACGGATTATCACAACTAGCAGTAGCAGTTGGGAAGATGCAACAGTTTGTCAATGACCAGCTTAATAATACAGCGCGAGAATTGGACTGTATAAAAATTGCACAACAAGTCGGTGTAGAACTCAACCTATACCTAACTGAACTGACTACAGTGTTCGGGCCACAAATTACTTCCCCTGCTCTAACTCAGCTGACCATCCAAGCGCTTTACAATTTAGCTGGCGGCAACATGGATTACTTGTTGACTAAATTAGGTATAGGGAACAGTCATCTCAGCTCATTAATAGGTAGTGGCTTGATCACAGGCAGCCCTATACTGTATGACTCACAGACTCAAATCCTGGGCATCCAGGTAAATTTACCTTCAGTAGGGAACCTTAATAATATGCGTGCCACCTATTTGGAGACCTTATCTGTAAGCACAACTAAAGGGTTTGCCTCAGCACTTGTCCCGAAGGTAGTGACACAAGTCGGCTCTGTGATAGAAGAACTCGACACCTCATACTGTATAGAGTCTGATCTGGATTTATATTGTACAAGAATAGTGACATTCCCCATGTCTCCAGGCATTTATTCTTGTCTGAGCGGCAATACATCAGCCTGCATGTACTCAAAGACTGAAGGCGCACTCAATACGCCATATATGGCCCTCAAAGGCTCAGTCATTGCCAATTGCAAAATAACAACCTGCAGGTGTGCAGACCCCCCGGGTATCATATCGCAAAACTATGGAGAAGCCGTATCTCTGATAGATAGACATTCATGTAATGTCTTATCATTAGATGGGATAACTCTGAGGCTCAGCGGGGAGTTTGATGCAACTTATCAAAAGAATATCTCAATACTAGATTCTCAAGTCATCGTGACAGGCAACCTTGATATATCAACCGAGCTTGGAAGTGTCAACAATTCAATAAGCAATGCCCTGGACAGGTTAGCAGAAAGTAACAGCAAATTAGACAAAGTCAATGTCAAATTAACCAGCACATCTGCTCTCATTACCTATATCGTTCTAACTGTCATATCTCTTGTTTTCGGTACACTTAGCTTGGTTCTATCATGCTACTTGATGTACAAACAAAAGGCACAACAAAAGACTTTACTATGGCTTGGGAACAATACCCTCGATCAGATGAGAGCCACTACAAGAACATGA
>JX901323
ATGGGCTCCAAACCCTCCACCAGGATCCTGGCACCTCTGATGCTGATCACCCGAATTACTCTGATACTGAGCTGCATCTGCCTGACAAGCTCTCTTGATGGCAGGCCTCTTGCAGCTGCGGGGATTGTGGTAACAGGAGAGAAAGTGATCAATATATACACCTCATCTCAGACAGGGTCAATCATAGTCAAGTTGCTCCCGAATATGCCCAAGGACAAAGAGGCATGTGCAAAAGCCCCGTTAGAGGCATACAACAGAACACTGACCACTTTACTCACCCCCCTTGGTGATTCCATCCGCAGGATACAAGGGTCTGTGTCCACATCAGGAGTAAGGAGAAAGAAGCGCTTTATAGGTGCCATTATAGGCAGTGTAGCTCTTGGGGTTGCAACATCGGCACAGATAACAGCGGCTGCGGCCCTAATACAAGCCAATCAGAATGCTGCCAACATCCTCCGGCTTAAGGAGAGCATCGCTGCAACCAATGAGGCTGTGCACGAGGTCACTGACGGATTATCACAACTAGCAGTAGCAGTTGGGAAGATGCAACAGTTTGTCAATGACCAGTTTAATAATACAGCGCGAGAATTGGACTGTATAAAAATTGCACAACAAGTCGGTGTAGAACTCAACCTATACCTAACTGAACTGACTACAGTGTTCGGGCCACAAATTACTTCCCCTGCTCTAACTCAGCTGACCATCCAAGCGCTTTACAATTTAGCTGGCGGCAACATGGATTACTTGTTGACTAAATTAGGTATAGGGAACAGTCATCTCAGCTCATTAATAGGTAGTGGCTTGATCACAGGCAACCCTATACTGTATGACTCACAGACTCAAATCCTGGGCATCCAGGTAAATTTACCTTCAGTAGGGAACCTTAATAATATGCGTGCCACCTATTTGGAGACCTTGTCTGTAAGCACAACTAAAGGGTTTGCCTCAGCACTTGTCCCGAAGGTAGTGACACAAGTCGGTTCTGTGATAGAAGAACTCGACACCTCATACTGTATAGAGTCTGATCTGGATTTATATTGTACAAGAATAGTGACACTCCCCATGTCTCCAGGTATTTATTCTTGTCTGAGCGGCAATACATCAGCCTGCATGTACTCAAAGACTGAAGGCGCACTCAATACGCCATATATGGCCCTCAAAGGCTCAGTCATTGCCAATTGCAAAATAACAACCTGCAGGTGTGCAGACCCCCCGGGTATCATATCGCAAAACTATGGAGAAGCCGTATCTCTGATAGATAGACATTCATGCAATGTCCTATCATTAGATGGGATAACTCTGAGGCTCAGCGGGGAGTTTGATGCAACTTATCAAAAGAATATCTCAATACTAGATTCTCAAGTCATCGTGACAGGCAACCTTGATATATCAACCGAGCTTGGAAGTGTCAACAATTCAATAAGCAATGCCCTGGACAGGTTAGCAGAAAGTAACAGCAAATTAGACAAAGTCAATGTCAAATTAACCAGCACATCTGCTCTCATTACCTATATCGTTCTAACTGTCATATCTCTTGTTTTCGGTACACTTAGCTTGGTTCTATCATGCTACTTGATGTACAAACAAAAGGCACAACAAAAGACTTTACTATGGCTTGGGAACAATACCCTCGATCAGATGAGAGCCACTACAAGAACATGA
>JX901324
ATGGGCTCCAAACCCTCCACCAGGATCCTGGCACCTCTGATGCTGATCACCCGAATTACTCTGATACTGAGCTGCATCTGCCTGACGAGCTCTCTTGATGGCAGGCCTCTTGCAGCTGCGGGGATCGTGGTAACAGGAGAGAAAGTGATCAATATATACACCTCATCTCAGACAGGGTCAATCATAGTCAAGTTGCTCCCGAATATGCCCAAGGACAAAGAGGCATGTGCAAAAGCCCCGTTAGAGGCATACAACAGAACACTGACCACTTTACTCACCCCCCTTGGTGACTCCATCCGCAGGATACAAGGGTCTGTGTCCACATCAGGAGTAAGGAGAAAGAAGCGCTTTATAGGTGCCATTATAGGCAGTGTAGCTCTTGGGGTTGCAACATCGGCACAGATAACAGCGGCTGCGGCCCTAATACAAGCCAATCAGAATGCTGCCAACATCCTCCGGCTTAAGGAGAGCATCGCTGCAACCAATGAGGCTGTGCACGAGGTCACCGACGGATTATCACAACTAGCAGTAGCAGTTGGGAAGATGCAACAGTTTGTCAATGACCAGTTTAATAATACAGCGCGAGAATTGGACTGTATAAAAGTTGCACAACAAGTCGGTGTAGAACTCAACCTATACCTAACTGAACTGACTACAGTGTTCGGGCCACAAATTACTTCCCCTGCTCTAACTCAGCTGACCATCCAAGCGCTTTACAATTTGGCTGGCGGCAACATGGATTACTTGTTGACCAAATTAGGTATAGGGAACAGTCATCTCAGCTCATTAATAGGTAGTGGCTTGGTCACAGGCAACCCTATACTGTATGACTCACAAACTCAAATCCTGGGCATCCAGGTAAATTTACCTTCAGTAGGGAACCTTAATAATATGCGTGCCACCTACTTGGAGACCTTATCTGTAAGCACAACTAAAGGGTTTGCCTCAGCACTTGTCCCGAAGGTAGTGACACAAGTCGGCTCTGTGATAGAAGAACTCGACACCTCATACTGTATAGAGTCTGATCTGGACTTATATTGTACAAGAATAGTGACATTCCCCATGTCTCCAGGTATTTATTCTTGTCTGAGCGGCAATACATCAGCCTGCATGTACTCAAAGACTGAAGGCGCACTCAATACGCCATATATGGCCCTCAAAGGCTCAGTAATTGCCAATTGCAAAATAACAACCTGCAGGTGTGCAGACCCCCCAGGTATCATATCGCAAAACTATGGAGAAGCCGTGTCCCTGATAGATAGACATTCATGCAATGTCTTATCATTAGATGGGATAACTCTGAGGCTCAGCGGGGAGTTTGATGCAACTTATCAAAAGAATATCTCAATATTAGATTCTCAAGTCATCGTGACAGGCAACCTTGATATATCAACCGAGCTTGGAAGTGTCAACAATTCAATAAGCAATGCCCTGGACAAGTTAGCAGAAAGTAACAGCAAATTAGACAAAGTCAATGTCAAATTAACCAGCACATCCGCTCTCATTACCTATATCGTTCTAACTGTCATATCTCTTGTTTTCGGTACACTTAGCTTGGTTCTAGCATGCTACTTGATGTACAAACAAAAGGCACAACAAAAGACTTTACTATGGCTTGGGAACAATACCCTCGATCAGATGAGAGCCACTACAAGACCATGA
>JX901325
ATGGGCTCCAAACCCTCCACCAGGATCCTGGCACCTCTGATGCTGATCACCCGAATTACTCTGATACTGAGCTGCATCTGCCTGACGAGCTCTCTTGATGGCAGGCCTCTTGCAGCTGCGGGGATCGTGGTAACAGGAGAGAAAGTGATCAATATATACACCTCATCTCAGACAGGGTCAATCATAGTCAAGTTGCTCCCGAATATGCCCAAGGACAAAGAGGCATGTGCAAAAGCCCCGTTAGAGGCATACAACAGAACACTGACCACTTTACTCACCCCCCTTGGTGACTCCATCCGCAGGATACAAGGGTCTGTGTCCACATCAGGAGTAAGGAGAAAGAAGCGCTTTATAGGTGCCATTATAGGCAGTGTAGCTCTTGGGGTTGCAACATCGGCACAGATAACAGCGGCTGCGGCCCTAATACAAGCCAATCAGAATGCTGCCAACATCCTCCGGCTTAAGGAGAGCATCGCTGCAACCAATGAGGCTGTGCACGAGGTCACCGACGGATTATCACAACTAGCAGTAGCAGTTGGGAAGATGCAACAGTTTGTCAATGACCAGTTTAATAATACAGCGCGAGAATTGGACTGTATAAAAGTTGCACAACAAGTCGGTGTAGAACTCAACCTATACCTAACTGAACTGACTACAGTGTTCGGGCCACAAATTACTTCCCCTGCTCTAACTCAGCTGACCATCCAAGCGCTTTACAATTTGGCTGGCGGCAACATGGATTACTTGTTGACCAAATTAGGTATAGGGAACAGTCATCTCAGCTCATTAATAGGTAGTGGCTTGATCACAGGCAACCCTATACTGTATGACTCACAAACTCAAATCCTGGGCATCCAGGTAAATTTACCTTCAGTAGGGAACCTTAATAATATGCGTGCCACCTACTTGGAGACCTTATCTGTAAGCACGACTAAAGGGTTTGCCTCAGCACTTGTCCCGAAGGTAGTGACACAAGTCGGCTCTGTGATAGAAGAACTCGACACCTCATACTGTATAGAGTCTGATCTGGACTTATATTGTACAAGAATAGTGACATTCCCCATGTCTCCAGGTATTTATTCTTGTCTGAGCGGCAATACATCAGCCTGCATGTACTCAAAGACTGAAGGCGCACTCAATACGCCATATATGGCCCTCAAAGGCTCAGTCATTGCCAATTGCAAAATAACAACCTGCAGGTGTGCAGACCCCCCAGGTATCATATCGCAAAACTATGGAGAAGCCGTGTCTCTGATAGATAGACATTTATGCAATGTCTTATCATTAGATGGGATAACTCTGAGGCTCAGCGGGGAGTTTGATGCAACTTATCAAAAGAATATCTCAATACTAGATTCTCAAGTCATCGTGACAGGCAACCTTGATATATCAACCGAGCTTGGAAGTGTCAACAATTCAATAAGCAATGCCCTGGACAAGTTAGCAGAAAGTAACAGCAAATTAGACAAAGTCAATGTCAAATTAACCAGCACATCCGCTCTCATTACCTATATCGTTCTAACTGTCATATCTCTTGTTTTCGGTACACTTAGCTTGGTTCTAGCATGCTACTTGATGTACAAACAAAAGGCACAACAAAAGACTTTACTATGGCTTGGGAATAATACCCTCGATCAGATGAGAGCCACTACAAGACCATGA
>JX901326
ATGGGCTCCAAACCCTCCACCAGGATCCTGGCACCTCTGATGCTGATCACCCGAATTACTCTGATACTGAGCTGCATCTGCCTGACGAGCTCTCTTGATGGCAGGCCTCTTGCAGCTGCGGGGATCGTGGTAACAGGAGAGAAAGTGATCAATATATACACCTCATCTCAGACAGGGTCAATCATAGTCAAGTTGCTCCCGAATATGCCCAAGGACAAAGAGGCATGTGCAAAAGCCCCGTTAGAGGCATACAACAGAACACTGACCACTTTACTCACCCCCCTTGGTGACTCCATCCGCAGGATACAAGGGTCTGTGTCCACATCAGGAGTAAGGAGAAAGAAGCGCTTTATAGGTGCCATTATAGGCAGTGTAGCTCTTGGGGTTGCAACATCGGCACAGATAACAGCGGCTGCGGCCCTAATACAAGCCAATCAGAATGCTGCCAACATCCTCCGGCTTAAGGAGAGCATCGCTGCAACCAATGAGGCTGTGCACGAGGTCACCGACGGATTATCACAACTAGCAGTAGCAGTTGGGAAGATGCAACAGTTTGTCAATGACCAGTTTAATAATACAGCGCGAGAATTGGACTGTATAAAAGTTGCACAACAAGTCGGTGTAGAACTCAACCTATACCTAACTGAACTGACTACAGTGTTCGGGCCACAAATTACTTCCCCTGCTCTAACTCAGCTGACCATCCAAGCGCTTTACAATTTGGCTGGCGGCAACATGGATTACTTGTTGACCAAATTAGGTATAGGGAACAGTCATCTCAGCTCATTAATAGGTAGTGGCTTGATCACAGGCAACCCTATACTGTATGACTCACAAACTCAAATCCTGGGCATCCAGGTAAATTTACCTTCAGTAGGGAACCTTAATAATATGCGTGCCACCTACTTGGAGACCTTATCTGTAAGCACAACTAAAGGGTTTGCCTCAGCACTTGTCCCGAAGGTAGTGACACAAGTCGGCTCTGTGATAGAAGAACTCGACACCTCATACTGTATAGAGTCTGATCTGGACTTATATTGTACAAGAATAGTGACATTCCCCATGTCTCCAGGTATTTATTCTTGTCTGAGCGGCAATACATCAGCCTGCATGTACTCAAAGACTGAAGGCGCACTCAATACGCCATATATGGCCCTCAAAGGCTCAGTCATTGCCAATTGCAAAATAACAACCTGCAGGTGTGCAGACCCCCCAGGTATCATATCGCAAAACTATGGAGAAGCCGTGTCTCTGATAGATAGACATTTATGCAATGTCTTATCATTAGATGGGATAACTCTGAGGCTCAGCGGGGAGTTTGATGCAACTTATCAAAAGAATATCTCAATACTAGATTCTCAAGTCATCGTGACAGGCAACCTTGATATATCAACCGAGCTTGGAAGTGTCAACAATTCAATAAGCAATGCCCTGGACAAGTTAGCAGAAAGTAACAGCAAATTAGACAAAGTCAATGTCAAATTAACCAGCACATCCGCTCTCATTACCTATATCGTTCTAGCTGTCATATCTCTTTTTTTCGGTACACTTAGCTTGGTTCTAGCATGCTACTTGATGTACAAACAAAAGGCACAACAAAAGACTTTACTATGGCTTGGGAACAATACCCTCGATCAGATGAGAGCCACTACAAGACCATGA
>JX901327
ATGGGCTCCAAACCCTCCACCAGGATCCTGGCACCTCTGATGCTGATCACCCGAATTACTCTGATACTGAGCTGCATCCGCCTGACGAGTTCTCTTGATGGCAGGCCTCTTGCAGCTGCGGGGATTGTGGTAACAGGAGATAAAGTGATCAATATATACACCTCATCTCAGACAGGGTCAATCATAGTCAAGTTGCTCCCGAATATGCCCAAGGACAAAGAGGCATGTGCAAAAGCCCCGTTAGAGGCATACAACAGAACACTGACCACTTTACTCACCCCCCTTGGTGATTCCATCCGCAGGATACAAGGGTCTGTGTCCACATCAGGAGTAAGGAGGAAGAAGCGCTTTATAGGTGCCATTATAGGCAGTGTAGCTCTTGGGGTTGCAACATCGGCACAGATAACAGCGGCTGCGGCCCTAATACAAGCCAATCAGAATGCTGCCAACATCCTCCGGCTCAAGGAGAGCATCGCTGCAACCAATGAAGCTGTGCACGAGGTCACCGACGGATTATCGCAACTAGCAGTAGCAGTTGGGAAGATGCAACAGTTTGTCAATGACCAATTTAATAATACAGTGCGAGAATTGGACTGTATAAAAATTGCACAACAAGTCGGTGTAGAACTCAACCTATACCTAACTGAACTGACTACAGTGTTCGGGCCACAAATTACTTCCCCTGCTCTAACTCAGCTGACCATCCAAGCGCTTTACAATTTAGCTGGCGGCAACATAGATTACTTGTTGACTAAATTAGGTATAGGGAACAGTCATCTCAGCTCATTAATAGGTAGTGGCTTGATCACGGGCAACCCTATACTGTATGACTCACAGACTCAAATCCTGGGCATCCAGGTAAATTTACCTTCAGTAGGGAACCTTAATAATATGCGTGCCACCTACTTGGAGACTTTGTCTGTAAGCACAACTAAAGGGTTTGCCTCAGCACTTGTCCCGAAGGTAGTGACACAAGTCGGCTCTGTGATAGAAGAACTCGACACCTCATACTGTATAGAGTCTGATCTGGATTTATACTGTACAAGAATAGTGACATTCCCCATGTCTCCAGGTATTTATTCTTGTCTGAGCGGCAATACATCAGCCTGCATGTACTCAAAGACTGAAGGCGCACTCAATACGCCATATATGGCCCTCAAAGGCTCAGTCATTGCCAATTGCAAAATAACAACCTGCAGGTGTGCAGACCCTCCGGGTATCATATCGCAAAACTATGGAGAAGCTGTATCTCTGATAGATAGACATTCATGCAATGTCTTATCATTAGATGGGATAACTCTGAGGCTCAGCGGGGAGTTTGATTCAACTTATCAAAAGAATATCTCAATACTAGATTCTCAAGTCATCGTGACAGGCAACCTTGATATATCAACTGAGCTTGGAAGTGTCAACAATTCAATAAGCAATGCCCTGGACAGGTTAGCAGAAAGTAACAGCAAATTAGACAAGGTCAATGTCAAATTAACCAGCACATCTGCTCTCATTACCTATATCGTTCTAACTGTCATATCTCTTGTTTTTGGTACACTTAGCTTGGTTCTAGCATGCTACTTGATGTACAAACAAAAGGCACAACAAAAGACTTTACTATGGCTCGGGAACAATACTCTCGATCAGATGAGAGCCACTACAAGAACATGA
>JX901328
ATGGGCTCCAAACCCTCCACCAGGATCCTGGCACCTCTGATGCTGATCACCCGAATTACTCTGATACTGAGCTGTATCTGCCTGACGAGCTCTCTTGATGGCAGGCCTCTTGCAGCTGCGGGGATTGTGGTAACAGGAGAGAAAGTGATCAATATATACACCTCATCTCAGACAGGGTCAATCATAGTCAAGTTGCTCCCGAATATGCCCAAGGACAAAGAGGCATGTGCAAAAGCCCCGTTAGAGGCATACAACAGAACACTGACCACTTTACTCACCCCCCTTGGTGATTCCATCCGCAGGATACAAGGGTCTGTGTCCGCATCAGGAGTAAGGAGAAAGAAGCGCTTTATAGGTGCCATTATAGGCAGTGTAGCTCTTGGGGTTGCAACATCGGCACAGATAACAGCGGCTGCGGCCCTAATACAAGCCAATCAGAATGCTGCCAACATCCTCCGGCTTAAGGAGAGCATCGCTGCAACCAATGAGGCTGTGCACGAGGTCACTGACGGATTATCACAACTAGCAGTAGCAGTTGGGAAGATGCAACAGTTTGTCAATGACCAGTTTAATAATACAGCGCGAGAATTGGACTGTATAAAAATTGCACAACAAGTCGGTGTAGAACTCAACCTATACCTAACTGAACTGACTACAGTGTTCGGGCCACAAATTACTTCCCCTGCTCTAACTCAGCTGACCATCCAAGCGCTTTACAATTTAGCTGGCGGCAACATGGATTACTTGTTGACTAAATTAGGTATAGGGAACAGTCATCTCAGCTCATTAATAGGTAGTGGCTTGATCACAGGCAACCCTATACTGTATGACTCACAGACTCAAATCCTGGGCATCCAGGTAAATTTACCTTCAGTAGGGAACCTTAATAATATGCGTGCCACCTATTTGGAGACCTTATCTGTAAGCACAACTAAAGGGTTTGCCTCAGCACTTGTCCCGAAGGTAGTGACACAAGTCGGTTCTGTGATAGAAGAACTCGACACCTCATACTGTATAGAGTCTGATCTGGATTTATATTGTACAAGAATAGTGACACTCCCCATGTCTCCAGGTATTTATTCTTGTCTGAGCGGCAATACATCAGCCTGCATGTACTCAAAGACTGAAGGCGCACTCAATACGCCATATATGGCCCTCAAAGGCTCAGTCATTGCCAATTGCAAAATAACAACCTGCAGGTGTGCAGACCCCCCGGGTATCATATCGCAAAACTATGGAGAAGCCGTATCTCTGATAGATAGACATTCATGCAATGTCCTATCATTAGATGGGATAACTCTGAGGCTCAGCGGGGAGTTTGATGCAACTTATCAAAAGAATATCTCAATACTAGATTCTCAAGTCATCGTGACAGGCAACCTTGATATATCAACCGAGCTTGGAAGTGTCAACAATTCAATAAGCAATGCCCTGGACAGGTTAGCAGAAAGTAACAGCAAATTAGACAAAGTCAATGTCAAATTAACCAGCACATCTGCTCTCATTACCTATATCGTTCTAACTGTCATATCTCTTGTTTTCGGTACACTTAGCTTGGTTCTATCATGCTACTTGATGTACAAACAAAAGGCACAACAAAAGACTTTACTATGGCTTGGGAACAATACCCTCGATCAGATGAGAGCCACTACAAGAACATGA
>JX901329
ATGGGCTCCGAACCCTCCACCAGGATCCTGGCACCTCTGATGCTGATCACCCGGATTACTCTGATACTGAGCTGCATCTGCCTGACGAGTTCTCTTGATGGCAGGCCTCTTGCAGCTGCGGGGATTGTGGTAACAGGAGATAAAGTGATCAATATATACACCTCATCTCAGACAGGGTCAATCATAGTCAAGTTGCTCCCGAATATGCCCAAGGACAAAGAGGCATGTGCAAAAGCCCCGTTAGAGGCATACAACAGAACACTGACCACTTTACTCACCCCCCTTGGTGATTCCATCCGCAGGATACAAGGGTCTGTGTCCACATCAGGAGTAAGGAGGAAGAAGCGCTTTATAGGTGCCATTATAGGCAGTGTAGCTCTTGGGGTTGCAACCTCGGCACAGATAACAGCGGCTGCGGCCCTAATACAAGCCAATCAGAATGCTGCCAACATCCTCCGGCTCAAGGAGAGCATCGCTGCAACCAATGAAGCTGTGCACGAGGTCACCGACGGATTATCGCAACTAGCAGTAGCAGTTGGGAAGATGCAACAGTTTGTTAATGACCAATTTAATAATACAGCGCGAGAATTGGACTGTATAAAAATTGCACAACAAGTCGGTGTAGAACTCAATCTATACCTAACTGAACTAACTACAGTATTCGGGCCACAAATTACTTCCCCTGCTTTAACTCAGCTGACCGTCCAAGCGCTTTACAATTTAGCCGGCGGCAACATAGATTACTTGTTGACTAAATTAGGTATAGGGAACAGTCATCTCAGCTCATTAATAGGTAGTGGCTTGATCACGGGCAACCCTATACTGTATGACTCACAGACTCAAATCCTGGGCATCCAGGTAAATTTACCTTCAGTAGGGAACCTTAATAATATGCGTGCCACCTACTTGGAGACTTTGTCTGTAAGCACAACTAAGGGGTTTGCCTCAGCACTTGTCCCGAAGGTAGTGACACAAGTCGGCTCTGTGATAGAAGAACTCGACACCTCATACTGTATAGAGTCTGATCTGGATTTATACTGTACAAGAATAGTGACATTCCCCATGTCTCCAGGTATTTATTCTTGTCTAAGCGGCAATACATCAGCCTGCATGTACTCAAAGACTGAAGGCGCACTCAATACGCCATATATGGCCCTCAAAGGCTCAGTCATTGCCAATTGCAAAATAACAACCTGCAGGTGTGCAGACCCTCCGGGTATCATATCGCAAAACTATGGAGAAGCTGTATCTCTGATAGATAGACATTCATGCAATGTCTTATCATTAGATGGGATAACTCTGAGGCTCAGCGGGGAGTTTGATTCAACTTATCAAAAGAATATCTCAATACTAGATTCTCAAGTCATCGTGACAGGCAACCTTGATATATCAACTGAGCTTGGAAGTGTCAACAATTCAATAAGCAATGCCCTGGAAAGGTTAGCAGAAAGTAACAGCAAATTAGACAAGGTCAATGTCAAATTAACCAGCACATCTGCTCTCATTACCTATATCGTTCTAACTGTCATATCTCTTGTTTTCGGTACACTTAGCTTGGTTCTAGCATGCTACTTGATGTACAAACAAAAGGCGCAACAAAAGACTTTACTATGGCTCGGGAACAATACTCTCGATCAGATGAGAGCCACTACAAGAACATGA
>JX901330
ATGGGCTCCGAACCCTCCACCAGGATCCTGGCACCTCTGATGCTGATCACCCGGATTACTCTGATACTGAGCTGCATCTGCCTGACGAGTTCTCTTGATGGCAGGCCTCTTGCAGCTGCGGGGATTGTGGTAACAGGAGATAAAGTGATCAATATATACACCTCATCTCAGACAGGGTCAATCATAGTCAAGTTGCTCCCGAATATGCCCAAGGACAAAGAGGCATGTGCAAAAGCCCCGTTAGAGGCATACAACAGAACACTGACCACTTTACTCACCCCCCTTGGTGATTCCATCCGCAGGATACAAGGGTCTGTGTCCACATCAGGAGTAAGGAGGAAGAAGCGCTTTATAGGTGCCATTATAGGCAGTGTAGCTCTTGGGGTTGCAACCTCGGCACAGATAACAGCGGCTGCGGCCCTAATACAAGCCAATCAGAATGCTGCCAACATCCTCCGGCTCAAGGAGAGCATCGCTGCAACCAATGAAGCTGTGCACGAGGTCACCGACGGATTATCGCAACTAGCAGTAGCAGTTGGGAAGATGCAACAGTTTGTTAATGACCAATTTAATAATACAGCGCGAGAATTGGACTGTATAAAAATTGCACAACAAGTCGGTGTAGAACTCAATCTATACCTAACTGAACTAACTACAGTATTCGGGCCACAAATTACTTCCCCTGCTTTAACTCAGCTGACCGTCCAAGCGCTTTACAATTTAGCCGGCGGCAACATAGATTACTTGTTGACTAAATTAGGTATAGGGAACAGTCATCTCAGCTCATTAATAGGTAGTGGCTTGATCACGGGCAACCCTATACTGTATGACTCACAGACTCAAATCCTGGGCATCCAGGTAAATTTACCTTCAGTAGGGAACCTTAATAATATGCGTGCCACCTACTTGGAGACTTTGTCTGTAAGCACAACTAAAGGGTTTGCCTCAGCACTTGTCCCGAAGGTAGTGACACAAGTCGGCTCTGTGATAGAAGAACTCGACACCTCATACTGTATAGAGTCTGATCTGGATTTATACTGTACAAGAATAGTGACATTCCCCATGTCTCCAGGTATTTATTCTTGTCTAAGCGGCAATACATCAGCCTGCATGTACTCAAAGACTGAAGGCGCACTCAATACGCCATATATGGCCCTCAAAGGCTCAGTCATTGCCAATTGCAAAATAACAACCTGCAGGTGTGCAGACCCTCCGGGTATCATATCGCAAAACTATGGAGAAGCTGTATCTCTGATAGATAGACATTCATGCAATGTCTTATCATTAGATGGGATAACTCTGAGGCTCAGCGGGGAGTTTGATTCAACTTATCAAAAGAATATCTCAATACTAGATTCTCAAGTCATCGTGACAGGCAACCTTGATATATCAACTGAGCTTGGAAGTGTCAACAATTCAATAAGCAATGCCCTGGAAAGGTTAGCAGAAAGTAACAGCAAATTAGACAAGGTCAATGTCAAATTAACCAGCACATCTGCTCTCATTACCTATATCGTTCTAACTGTCATATCTCTTGTTTTCGGTACACTTAGCTTGGTTCTAGCATGCTACTTGATGTACAAACAAAAGGCGCAACAAAAGACTTTACTATGGCTCGGGAACAATACTCTCGATCAGATGAGAGCCACTACAAGAACATGA
>JX901332
ATGGGCTCCAAACCCTCCACTAGGATCCTGGCACCTTTGATACTGATCACCCGAATTACTCTGATACTGAGCTGCATCTGCCTGACGAGCTCTCTTGATGGCAGGCCTCTTGCAGCTGCGGGGATTGTGGTAACAGGAGAGAAAGTGATCAATATATACACCTCATCTCAGACAGGGTCAATCATAGTCAAGTTACTCCCGAATATGCCCAAGGACAAAGAGGCATGTGCAAAAGCCCCGTTAGAGGCATACAACAGAACACTGACCACTTTACTCACCCCCCTTGGTGATTCCATCCGCAGGATACAAGGGTCTGTGTCCACATCGGGAGTAAGGAGAAAGAAGCGCTTTATAGGTGCCATTATAGGCAGTGTAGCTCTTGGGGTTGCAACATCGGCACAGATAACAGCGGCTGCGGCCCTAATACAAGCCAATCAGAATGCTGCCAACATCCTCCGGCTTAAGGAGAGCATCGCTGCAACCAATGAGGCTGTGCACGAGGTCACCGACGGATTATCACAACTAGCAGTAGCAGTTGGGAAGATGCAACAGTTTGTCAATGACCAGTTTAATAATACAGCGCGAGAATTGGACTGTATAAAAATTGCACAACAAGTCGGTGTAGAACTCAACCTATACCTAACTGAACTGACTACAGTGTTCGGGCCACAAATTACTTCCCCTGCTCTAACTCAGCTGACCATCCAAGCGCTTTACAATTTAGCTGGCGGCAACATGGATTACTTGTTGACTAAATTAGGTATAGGGAACAGTCATCTCAGCTCATTAATAGGTAGTGGCTTGATCACAGGCAACCCTATACTGTATGACTCACAGACTCAAATCCTGGGCATCCAGGTAAATTTACCTTCAGTAGGGAACCTTAATAATATGCGTGCCACCTATTTGGATACCTTATCTGTAAGCACAACTAAAGGGTTTGCCTCAGCACTTGTCCCGAAGGTAGTGACACAAGTCGGCTCTGTGATAGAAGAACTCGACACCTCATACTGTATAGAGTCTGATCTGGATTTATATTGTACAAGAATAGTGACACTCCCCATGTCTCCAGGTATTTATTCTTGTCTGAGCGGCAATACATCAGCCTGCATGTACTCAAAGACTGAAGGCGCACTCAATACGCCATATATGGCCCTCAAAGGCTCAGTCATTGCCAATTGCAAAATAACAACCTGCAGGTGTGCAGACCCCCCGGGGATCATATCGCAAAACTATGGAGAAGCCGTATCTCTGATAGATAGACATTCATGCAATGTCTTATCATTAGATGGGATAACTCTGAGGCTCAGCGGGGAGTTTGATGCAACTTATCAGAAGAATATCTCAATACTAGATTCTCAAGTCATCGTGACAGGCAACCTTGATATATCAACCGAGCTTGGAAGTGTCAACAATTCAATAAGCAATGCCCTAGACAGGTTAGCAGAAAGTAACAGCAAATTAGACAAAGTCAATGTCAGATTAACCAGCACATCTGCTCTCATTACCTATATCGTTCTAACTGTCATATCTCTTGTTTTCGGTACACTTAGCTTGGTTCTAGCATGCTACTTGATGTACAAACAAAAGGCACAACAAAAGACTTTACTATGGCTTGGGAACAATACCCTCGATCAGATGAGAGCCACTACAAGAACATGA
>JX901333
ATGGGCTCCAAACCCTCCACCAGGATCCTGGCACCTCTGATGCTGATCACCCGAATTACTCTGATACTGAGCTGCATCTGCCTGACGAGCTCTCTTGATGGCAGGCCTCTTGCAGCTGCGGGGATTGTGGTAACAGGAGAGAAAGTGATCAATATATACACCTCATCTCAGACAGGGTCAATCATAGTCAAGTTGCTCCCTAATATGCCCAAGGACAAAGAGGCATGTGCAAAAGCCCCGTTAGAGGCATACAACAGAACACTGACCACTTTACTCACCCCCCTTGGTGATTCCATTCGCAGGATACAAGGGTCTGTGTCCACATCAGGAGTAAGGAGAAAGAAGCGCTTTATAGGTGCCATTATAGGCAGTGTAGCTCTTGGGGTTGCAACATCGGCACAGATAACAGCGGCTGCGGCCCTAATACAAGCCAATCAGAATGCTGCCAACATCCTCCGGCTTAAGGAGAGCATCGCTGCAACCAATGAGGCTGTGCACGAGGTCACTGACGGATTATCACAACTAGCAGTAGCAGTTGGGAAGATGCAACAGTTTGTCAATGACCAGTTTAATAATACAGCGCGAGAATTGGACTGTATAAAAATTGCACAACAAGTCGGTGTAGAACTCAACCTATACCTAACTGAACTGACTACAGTGTTCGGGCCACAAATTACTTCCCCTGCTCTAACTCAGCTGACCATCCAAGCGCTTTACAATTTAGCTGGCGGCAACATGGATTACTTGTTGACTAAATTAGGTATAGGGAACAGTCATCTCAGCTCATTAATAGGTAGTGGCTTGATCACAGGCAACCCTATACTGTATGACTCACAGACTCAAATCCTGGGCATCCAGGTAAATTTACCTTCAGTAGGGAACCTTAATAATATGCGTGCCACCTATTTGGAGACCTTATCTGTAAGCACAACTAAAGGGTTTGCCTCACCACTTGTCCCGAAGGTAGTGACACAAGTCGGTTCTGTGATAGAAGAACTCGACACCTCATACTGTATAGAGTCTGATCTGGATTTATATTGTACAAGAATAGTGACACTCCCCATGTCTCCAGGTATTTATTCTTGTCTGAGCGGCAATACATCAGCTTGCATGTACTCAAAGACTGAAGGCGCACTCAATACGCCATATATGGCCCTCAAAGGCTCAGTCATTGCCAATTGCAAAATAACAACCTGCAGGTGTGCAGACCCCCCGGGTATCATATCGCAAAACTATGGAGAAGCCGTATCTCTGATAGATAGACATTCATGCAATGTCCTATCATTAGATGGGATAACTCTGAGGCTCAGCGGGGAGTTTGATGCAACTTATCAAAAGAATATCTCAATACTAGATTCTCAAGTCATCGTGACAGGCAACCTTGATATATCAACCGAGCTTGGAAGTGTCAACAATTCAATAAGCAATGCCCTGGACAGGTTAGCAGAAAGTAACAGCAAATTAGGCAAAGTCAATGTCAAATTAACCAGCACATCTGCTCTCATTACCTATATCGTTCTAACTGTCATATCTCTTGTTTTCGGTACACTTAGCTTGGTTCTATCATGCTACTTGATGTACAAACAAAAGGCACAACAAAAGACTTTACTATGGCTTGGGAACAATACCCTCGATCAGATGAGAGCCACTACAAGAACATGA
>JX901334
ATGGGCTCCAAACCCTCCACCAGGATCCTGGCACCTCTGATGCTGATCACCCGAATTACTCTGATACTGAGCTGCGTCTGCCTGACGAGCTCTCTTGATGGCAGGCCTCTTGCAGCTGCGGGGATTGTGGTAACAGGAGAGAAAGTGATCAATATATACACCTCATCTCAGACAGGGTCAATCATAGTCAAGTTGCTCCCGAATATGCCCAAGGACAAAGAGGCATGTGCAAAAGCCCCGTTAGAGGCATACAACAGAACACTGACCACTTTACTCACCCCCCTTGGTGATTCCATCCGCAGGATACAAGGGTCTGTGTCCACATCAGGAGTAAGGAGAAAGAAGCGCTTTATAGGTGCCATTATAGGCAGTGTAGCTCTTGGGGTTGCAACATCGGCACAGATAACAGCGGCTGCGGCCCTAATACAAGCCAATCAGAATGCTGCCAACATCCTCCGGCTTAAGGAGAGCATCGCTGCAACCAATGAGGCTGTGCATGAGGTCACTGACGGATTATCACAACTAGCAGTAGCAGTCGGGAAGATGCAACAGTTTGTCAATGACCAGCTTAATAATACAGCGCGAGAATTGGACTGTATAAAAATTGCACAACAAGTCGGTGTAGAACTCAACCTATACCTAACTGAACTAACTACAGTGTTCGGGCCACAAATTACTTCCCCTGCTCTAACTCAGCTGACCATCCAAGCGCTTTACAATTTAGCTGGCGGCAACATGGATTACTTGTTGACTAAATTAGGTATAGGGAACAGTCATCTCAGCTCATTAATAGGTAGTGGCTTGATCACAGGCAACCCTATACTGTATGACTCACAGACTCAAATCCTGGGCATCCAGGTAAATTTACCTTCAGTAGGGAACCTTAATAATATGCGTGCCACCTATTTGGAGACCTTATCTGTAAGCACAACTAAAGGGTTTGCCTCAGCACTTGTCCCGAAGGTAGTGACACAGGTCGGCTCTGTGATAGAAGAACTCGACACCTCATACTGTATAGAGTCTGATCTGGATTTATATTGTACAAGAATAGTGACATTCCCTATGTCTCCAGGTATTTATTCTTGTCTGAGCGGCAATACATCAGCCTGCATGTACTCAAAGACTGAAGGCGCACTCAATACGCCATATATGGCCCTCAAAGGCTCAGTCATTGCCAATTGCAAAATAACAACCTGCAGGTGTGCAGACCCCCCGGGTATCATATCGCAAAACTATGGAGAAGCCGTATCTCTGATAGATAGACATTCATGCAATGTCTTATCATTAGATGGGATAACTCTGAGGCTCAGCGGGGAGTTTGATGCAACTTATCAAAAGAATATCTCAATACTAGATTCTCAAGTCATCGTGACAGGCAACCTTGATATATCAACCGAGCTTGGAAGTGTCAACAATTCAATAAGCAATGCCCTGGACAGGTTAGCAGAAAGTAACAGCAAATTAGACAAAGTCAATGTCAAATTAACCAGCACATCTGCTCTCATTACCTATATCGTTCTAACTGTCATATCTCTTGTTTTCGGTACACTTAGCTTGGTTCTATCATGCTACTTGATGTACAAACAAAAGGCACAACAAAAGACTTTACTATGGCTTGGGAACAATACCCTCGATCAGATGAGAGCCACTACAAGAACATGA
>JX901335
ATGGGCTCCAAACCCTACACCAGGATCCTGGCACCTTTGATGCTGATCACCCGAATTGCTCTGATACTGAGCTGCATCTGCCTTACGAGCTCTCTTGATGGCAGGCCTCTTGCAGCTGCGGGGATTGTAGTAACAGGAGAGAAAGTGATCAATATATACACCTCATCTCAGACAGGGTCAATCATAGTCAAGTTACTCCCGAATATGCCCGAGGACAAAGAGGCATGTGCAAGAGCCCCGTTAGAAGCATACAACAGAACGCTAACCACTTTACTCACCCCCCTTGGTGATTCCATCCGTAGGATACAAGGGTCCGTGTCCACATCAGGAGTAAGGAGAAAGAAGCGCTTTATAGGTGCCATTATAGGCAGTGTAGCTCTTGGGGTTGCAACATCGGCACAGATAACAGCGGCTGCGGCCCTAATACAAGCCAATCAGAATGCTGCCAACATCCTCCGGCTTAAGGAGAGCATCGCTGCAACCAATGAGGCTGTGCACGAGGTCACCGACGGATTATCACAACTAGCAGTAGCAGTTGGGAAGATGCAACAGTTTGTCAATGACCAGTTTAATAATACAGCGCGAGAATTGGACTGTATAAAAATTGCACAACAAGTCGGTGTAGAACTCAACCTATACCTAACTGAACTGACTACAGTGTTCGGGCCACAAATTACTTCCCCTGCTCTAACTCAGCTGACTATCCAAGCGCTTTACAATTTAGCTGGCGGCAACATGGATTACTTGTTGACTAAATTAGGTATAGGGAACAGTCATCTCAGCTCATTAATAGGTAGTGGCTTGATCACAGGCAACCCTATACTGTATGACTCACAGACTCAAATCCTGGGCATCCAGGTAAATTTACCTTCAGTAGGGAACCTTAATAATATGCGTGCCACCTATTTGGAGACCTTATCTGTAAGCACAACTAAAGGGTTTGCCTCAGCACTTGTCCCGAAGGTAGTGACACAAGTCGGCTCTGTGATAGAAGAACTCGACACCTCATACTGTATAGAGTCTGATCTGGATTTATATTGTACAAGAATAGTGACACTCCCCATGTCTCCAGGTATTTATTCTTGTCTGAGCGGCAATACATCAGCCTGCATGTACTCAAAGACTGAAGGCGCACTCAATACGCCATATATGGCCCTCAAAGGCTCAGTCATTGCCAATTGCAAAATAACAACCTGCAGGTGTGCAGACCCCCCGGGGATCATATCGCAAAACTATGGAGAAGCCGTATCTCTGATAGATAGACATTCATGCAATGTCTTATCATTAGATGGGATAACTCTGAGGCTCAGCGGGGAGTTTGATGCAACTTATCAGAAGAATATCTCAATACTAGATTCTCAAGTCATCGTAACAGGCAACCTTGATATATCAACCGAGCTTGGAAGTGTCAACAATTCAATAAGCAATGCCCTAGACAGGTTAGCAGAAAGTAACAGCAAATTAGACAAAGTCAATGTCAAATTAACCAGCACATCTGCTCTCATTACCTATATCGTTCTAACTGTCATATCTCTTGTTTTCGGTACACTTAGCTTGGTTCTAGCATGCTACTTGATGTACAAACAAAAGGCACAACAAAAGACTTTACTATGGCTTGGGAACAATACCCTCGATCAGATGAGAGCCACTACAAGAACATGA
>JX901336
ATGGGCTCCAAACCCTCCACCAGGATCCTGGCACCTCTGATGCTGATCACCCGAATTACTCTGATACTGAGCTGCATCTGCCTGACGAGTTCTCTTGATGGCAGGCCTCTTGCAGCTGCGGGGATTGTGGTAACAGGAGAAAAAGTGATCAATATATATACCTCATCTCAGACAGGGTCAATCATAGTCAAGTTGCTCCCGAATATGCCCAAGGACAAAGAGGTATGTGCAAAAGCCCCGTTAGAGGCATACAACAGAACACTGACCACTTTACTCACCCCCCTTGGTGATTCCATCCGCAGGATACAAGGGTCTGTGTCCACATCAGGAGTAAGGAGGAAGAAGCGCTTTATAGGTGCCATTATAGGCAGTATAGCTCTTGGGGTTGCAACATCGGCACAGATAACAGCGGCTGCGGCCCTAATACAAGCCAACCAGAATGCCGCCAACATCCTCCGGCTCAAGGAGAGTATCGCTGCAACCAATGAAGCTGTGCACGAGGTCACCGACGGATTATCGCAACTAGCAGTAGCAGTTGGGAAGATGCAACAGTTTGTCAATGACCAATTTAATAATACAGCGCGAGAATTGGACTGTATAAAAATTGCACAACAAGTCGGTGTAGAACTCAACCTATACCTAACTGAACTGACTACAGTGTTCGGGCCACAAATTACTTCCCCTGCTCTAACTCAGCTGACCATCCAAGCGCTTTACAATTTAGCTGGCGGCAACATAGATTACTTGTTGGCTAAATTAGGTATAGGGAACAGTCATCTCAGCTCATTAATAGGTAGTGGCTTGATCACGGGCAACCCTATACTGTATGACTCACAGACTCAAATCCTGGGCATCCAGGTAAATTTACCTTCAGTAGGGAACCTTAATAATATGCGTGCCACCTACTTGGAAACTTTGTCTGTAAGCACAACTAAAGGGTTTGCCTCAGCACTTGTCCCGAAGGTAGTGACACAAGTCGGCTCTGTGATAGAAGAACTCGACACCTCATACTGTATAGAGTCTAATCTGGATTTATACTGTACAAGAATAGTGACATTCCCCATGTCTCCAGGTATTTATTCTTGTCTGAGCGGCAATACATCAGCCTGCATGTACTCAAAGACTGAAGGCGCACTCAATACGCCATATATGGCCCTCAAAGGCTCAGTCATTGCCAATTGCAAAATAACAACCTGCAGGTGTGCAGACCCTCCGGGTATCATATCGCAAAACTATGGAGAAGCTGTATCTCTGATAGATAGACATTCATGCAATGTCTTATCATTAGATGGGATAACTCTGAGGCTCAGCGGGGAGTTTGATTCAACTTATCAAAAGAATATCTCAATACTAGATTCTCAAGTCATCGTGACAGGCAACCTTGATATATCAACTGAGCTTGGAAGTGTCAACAATTCAATAAGCAATGCCCTGGACAGGTTAGCAGAAAGTAACAGCAAATTAGACAAGGTCAATGTCAAATTAACCAGCACATCTGCTCTCATTACCTACATCGTTCTAACTGTCATATCTCTTGTTTTCGGTATACTTAGCTTGGTTCTAGCATGCTACTTGATGTACAAACAAAAGGCACAACAAAAGACTTTACTATGGCTCGGGAACAATACTCTCGATCAGATGAGAACCACTACAAGAACATGA
>JX901337
ATGGGCTCCAAACCCTCCACCAGGATCCTGGCACCTCTGATGCTGATCACCCGAATTACTCTGATACTGAGCTGCATCTGCCTGACGAGCTCTCTTGATGGCAGGCCTCTTGCAGCTGCGGGGATTGTGGTAACAGGAGAAAAAGTGATCAATATATACACCTCATCTCAGACAGGGTCAATCATAGTCAAGTTGCTCCCGAATATGCCCAAGGACAAAGAGGCATGTGCAAAAGCCCCGTTAGAGGCATACAACAGAACACTGACCACTCTACTCACCCCCCTTGGTGATTCCATCCGCAGGATACAAGGGTCTGTGTCCACATCAGGGGTAAGGAGAAAGAAGCGCTTTATAGGTGCCATTATAGGCAGTGTAGCTCTTGGGGTTGCAACATCGGCACAGATAACAGCAGCTGCGGCCCTAATACAAGCTAATCAGAATGCTGCCAACATCCTCCGGCTTAAGGAGAGCATCGCTGCAACTAATGAGGCTGTGCACGAGGTCACCGACGGATTATCACAACTAGCAGTAGCAGTTGGGAAGATGCAACAGTTTGTCAATGACCAGTTTAATAATACAGCGCGAGAATTGGACTGCATAAAAATTGCACAACAAGTCGGTGTAGAACTCAACCTATACCTAACTGAACTGACTACAGTGTTCGGGCCACAAATTACTTCCCCTGCTCTAACTCAGCTGACCATCCAAGCGCTTTACAATTTAGCTGGCGGCAACATGGATTACTTGTTGACTAAATTAGGTATAGGGAACAGTCATCTCAGCTCATTAATAGGTAGTGGCTTGATCACAGGCAACCCTATACTGTATGACTCACAGACTCAAATCCTGGGGATCCAGGTAAATTTACCTTCAGTAGGGAACCTTAATAATATGCGTGCCACCTACTTGGAGACCTTATCTGTAAGCACAACTAAAGGGTTTGCCTCAGCACTTGTCCCGAAGGTAGTGACACAAGTCGGCTCTGTGATAGAAGAACTCGACACCTCATACTGTATAGAGTCTGATCTGGATTTATATTGTACAAGAATAGTGACATTCCCCATGTCTCCAGGTATTTATTCTTGTCTGAGCGGCAATACATCAGCCTGCATGTACTCAAAGACTGAAGGCGCACTCAATACGCCATACATGGCCCTCAAAGGCTCAGTCATTGCCAATTGCAAAATAACAACCTGCAGGTGTGCAGACCCCCCGGGTATCATATCGCAAAACTATGGAGAAGCCGTATCTCTGATAGATAGACATTCATGCAATGTCTTATCATTAGATGGGATAACTCTGAGGCTCAGCGGGGAGTTTGACGCAACTTATCAAAAGAATATCTCAATACTAGATTCTCAAGTCATTGTGACAGGCAACCTTGATATATCAACCGAGCTTGGAAGTGTCAACAATTCAATAAGCAATGCCCTGGACAGGTTAGCAGAAAGTAACAGCAAATTAGACAAAGTCAATGTCAAATTAACCAGCACATCTGCTCTCATTACCTATATCGTTCTAACTGTCATATCTCTTGTTTTCGGTACACTTAGCTTGGTTCTAGCATGCTACTTGATGTACAAACAAAAGGCACAACAAAAGACTTTACTATGGCTTGGGAACAATACCCTCGATCAGATGAGAGCCACTACAAGAACATGA
>JX901338
ATGGGCTCCAAACCCTCCACTAGGATCCTGGCACCTTTGATACTGATCACCCGAATTACTCTGATACTGAGCTGCATCTGCCTGACGAGCTCTCTTGATGGCAGGCCTCTTGCAGCTGCGGGGATTGTGATAACAGGAGAGAAAGTGATCAATATATACACCTCATCTCAGACAGGGTCAATCATAGTCAAGTTACTCCCGAATATGCCCAAGGACAAAGAGGCATGTGCAAAAGCCCCGTTAGAGGCATACAACAGAACACTGACCACTTTACTCACCCCCCTTGGTGATTCCATCCGCAGGATACAAGGGTCTGTGTCCACATCGGGAGTAAGGAGAAAGAAGCGTTTTATAGGTGCCATTATAGGCAGTGTAGCTCTTGGGGTTGCAACATCGGCACAGATAACAGCGGCTGCGGCCCTAATACAAGCCAATCAGAATGCTGCCAACATCCTCCGGCTTAAGGAGAGCATCGCTGCAACCAATGAGGCTGTGCACGAGGTCACCGACGGATTATCACAACTAGCAGTAGCAGTTGGGAAGATGCAACAGTTTGTCAATGACCAGTTTAATAATACAGCGCGAGAATTGGACTGTATAAAAATTGCACAACAAGTCGGTGTAGAACTCAACCTATACCTAACTGAACTGACTACAGTATTCGGGCCACAAATTACTTCCCCTGCTCTAACTCAGCTGACCATCCAAGCGCTTTACAATTTAGCTGGCGGCAACATGGATTACTTGTTGACTAAATTAGGTATAGGGAACAGTCATCTCAGCTCATTAATAGGTAGTGGCTTGATCACAGGCAACCCTATACTGTATGACTCACAGACTCAAATCCTGGGCATCCAGGTAAATTTACCTTCAGTAGGGAACCTTAATAATATGCGTGCCACCTATTTGGAGACCTTATCTGTAAGCACAACTAAAGGGTTTGCCTCAGCACTTGTCCCGAAGGTAGTGACACAAGTCGGCTCTGTGATAGAAGAACTCGACACCTCATACTGTATAGAGTCTGATCTGGATTTATATTGTACAAGAATAGTGACACTCCCCATGTCTCCAGGTATTTATTCTTGTCTGAGCGGCAATACATCAGCCTGCATGTACTCAAAGACTGAAGGCGCACTCAATACGCCATATATGGCCCTCAAAGGCTCAGTCATTGCCAATTGCAAAATAACAACCTGCAGGTGTGCAGACCCCCCGGGGATCATATCGCAAAACTATGGAGAAGCCGTAGCTCTGATAGATAGACATTCATGCAATGTCTTATCATTAGATGGGATAACTCTGAGGCTCAGCGGGGAGTTTGATGCAACTTATCAGAAGAATATCTCAATACTAGATTCTCAAGTCATCGTGACAGGCAATCTTGATATATCAACCGAGCTTGGAAGTGTCAACAATTCAATAAGCAATGCCCTGGACAGGTTAGCAGAAAGTAACAGCAAATTAGACAAAGTCAATGTCAGATTAACCAGCACGTCTGCTCTCATTACCTATATCATTCTAACTGTCATATCTCTTGTTTTCGGTACACTTAGCTTGGTTCTAGCATGCTACTTGATGTACAAACAAAAGGCACAACAAAAGACTTTACTATGGCTTGGGAACAATACCCTCGATCAGATGAGAGCCACTACAAGAACATGA
>JX901339
ATGGGCTCCAAACCCTCCACCAGGATCCTGGCACCTCTGATGCTGATCACCCGAATTACTCTGATACTGAGCTGCATCTGCCTGACGAGCTCTCTTGATGGCAGGCCTCTTGCAGCTGCGGGGATTGTGGTAACAGGAGAAAAAGTGATCAATATATACACCTCATCTCAGACAGGGTCAATCATAGTCAAGTTGCTCCCGAATATGCCCAAGGACAAAGAGGCATGTGCAAAAGCCCCGTTAGAGGCATACAACAGAACACTGACCACTCTACTCACCCCCCTTGGTGATTCCATCCGCAGGATACAAGGGTCTGTGTCCACATCAGGGGTAAGGAGAAAGAAGCGCTTTATAGGTGCCATTATAGGCAGTGTAGCTCTTGGGGTTGCAACATCGGCACAGATAACAGCAGCCGCGGCCCTAATACAAGCTAATCAGAATGCTGCCAACATCCTCCGGCTTAAGGAGAGCATCGCTGCAACTAATGAGGCTGTGCACGAGGTCACCGACGGATTATCACAACTAGCAGTAGCAGTTGGGAAGATGCAACAGTTTGTCAATGACCAGTTTAATAATACAGCGCGAGAATTGGACTGCATAAAAATTGCACAACAAGTCGGTGTAGAACTCAACCTATACCTAACTGAACTGACTACAGTGTTCGGGCCACAAATTACTTCCCCTGCTCTAACTCAGCTGACCATCCAAGCGCTTTACAATTTAGCTGGCGGCAACATGGATTACTTGTTGACTAAATTAGGTATAGGGAACAGTCATCTCAGCTCATTAATAGGTAGTGGCTTGATCACAGGCAACCCTATACTGTATGACTCACAGACTCAAATCCTGGGGATCCAGGTAAATTTACCTTCAGTAGGGAACCTTAATAATATGCGTGCCACCTACTTGGAGACCTTATCTGTAAGCACAACTAAAGGGTTTGCCTCAGCACTTGTCCCGAAGGTAGTGACACAAGTCGGCTCTGTGATAGAAGAACTCGACACCTCATACTGTATAGAGTCTGATCTGGATTTATATTGTACAAGAATAGTGACATTCCCCATGTCTCCAGGTATTTATTCTTGTCTGAGCGGCAATACATCAGCCTGCATGTACTCAAAGACTGAAGGCGCACTCAATACGCCATACATGGCCCTCAAAGGCTCAGTCATTGCCAATTGCAAAATAACAACCTGCAGGTGTGCAGACCCCCCGGGTATCATATCGCAAAACTATGGAGAAGCCGTATCTCTGATAGATAGACATTCATGCAATGTCTTATCATTAGATGGGATAACTCTGAGGCTCAGCGGGGAGTTTGACGCAACTTATCAAAAGAATATCTCAATACTAGATTCTCAAGTCATTGTGACAGGCAACCTTGATATATCAACCGAGCTTGGAAGTGTCAACAATTCAATAAGCAATGCCCTGGACAGGTTAGCAGAAAGTAACAGCAAATTAGACAAAGTCAATGTCAAATTAACCAGCACATCTGCTCTCATTACCTATATCGTTCTAACTGTCATATCTCTTGTTTTCGGTACACTTAGCTTGGTTCTAGCATGCTACTTGATGTACAAACAAAAGGCACAACAAAAGACTTTACTATGGCTTGGGAACAATACCCTCGATCAGATGAGAGCCACTACAAGAACATGA
>JX901340
ATGGGCTCCAAACCCTCCACCAGGATCCTGGCACCTCTGATGCTGATCACCCGAATTACTCTGATACTGAGCTGCGTCTGCCTGACGAGCTCTCTTGATGGCAGGCCTCTTGCAGCTGCGGGGATTGTGGTAACAGGAGAGAAAGTGATCAATATATACACCTCATCTCAGACAGGGTCAATCATAGTCAAGTTGCTCCCGAATATGCCCAAGGACAAAGAGGCATGTGCAAAAGCCCCGTTAGAGGCATACAACAGAACACTGACCACTTTACTCACCCCCCTTGGTGATTCCATCCGCAGGATACAAGGGTCTGTGTCCACATCAGGAGTAAGGAGAAAGAAGCGCTTTATAGGTGCCATTATAGGCAGTGTAGCTCTTGGGGTTGCAACATCGGCACAGATAACAGCGGCTGCGGCCCTAATACAAGCCAATCAGAATGCTGCCAACATCCTCCGGCTTAAGGAGAGCATCGCTGCAACCAATGAGGCTGTGCACGAGGTCACTGACGGATTATCACAACTAGCAGTAGCAGTCGGGAAGATGCAACAGTTTGTCAATGACCAGCTTAATAATACAGCGCGAGAATTGGACTGTATAAAAATTGCACAACAAGTCGGTGTAGAACTCAACCTATACCTAACTGAACTGACTACAGTGTTCGGGCCACAAATTACTTCCCCTGCTCTAACTCAGCTGACCATCCAAGCGCTTTACAATTTAGCTGGCGGCAACATGGATTACTTGTTGACTAAATTAGGTATAGGGAACAGTCATCTCAGCTCATTAATAGGTAGTGGCTTGATCACAGGCAACCCTATACTGTATGACTCACAGACTCAAATCCTGGGCATCCAGGTAAATTTACCTTCAGTAGGGAACCTTAATAATATGCGTGCCACCTATTTGGAGACCTTATCTGTAAGCACAACTAAAGGGTTTGCCTCAGCACTTGTCCCGAAGGTAGTGACACAAGTCGGCTCTGTGATAGAAGAACTCGACACCTCATACTGTATAGAGTCTGATCTGGATTTATATTGTACAAGAATAGTGACATTCCCTATGTCTCCAGGTATTTATTCTTGTCTGAGCGGCAATACATCAGCCTGCATGTACTCAAAGACTGAAGGCGCACTCAATACGCCATATATGGCCCTCAAAGGCTCAGTCATTGCCAATTGCAAAATAACAACCTGCAGGTGTGCAGACCCCCCGGGTATCATATCGCAAAACTATGGAGAAGCCGTATCTCTGATAGATAGACATTCATGCAATGTCTTATCATTAGATGGGATAACTCTGAGGCTCAGCGGGGAGTTTGATGCAACTTATCAAAAGAATATCTCAATACTAGATTCTCAAGTCATCGTGACAGGCAACCTTGATATATCAACCGAGCTTGGAAGTGTCAACAATTCAATAAGCAATGCCCTGGACAGGTTAGCAGAAAGTAACAGCAAATTAGACAAAGTCAATGTCAAATTAACCAGCACATCTGCTCTCATTACCTATATCGTTCTAACTGTCATATCTCTTGTTTTCGGTACACTTAGCTTGGTTCTATCATGCTACTTGATGTACAAACAAAAGGCACAACAAAAGACTTTACTATGGCTTGGGAACAATACCCTCGATCAGATGAGAGCCACTACAAGAACATGA
>JX901344
ATGGGCTCCAAACCCTCCACCAGGATCCTGGCACCTCTGATGCTGATCACCCGAATTACTCTGATACTGAGCTGCATCCGCCTGACGAGCTCTCTTGATGGCAGGCCTCTTGCAGCTGCGGGGATTGTGGTAACAGGAGAGAAAGTGATCAATATATACACCTCATCTCAGACAGGGTCAATCATAGTCAAGTTGCTCCCGAATATGCCCAAGGACAAAGAGGCATGTGCAAAAGCCCCGTTAGAGGCATACAACAGAACACTGACCACTTTACTCACCCCCCTTGGTGATTCCATCCGCAGGATACAAGGGTCTGTGTCTACATCAGGAGTAAGGAGAAAGAAGCGCTTTATAGGTGCCATTATAGGCAGTGTAGCTCTTGGGGTTGCAACATCGGCACAGATAACAGCGGCTGCGGCTCTAATACAAGCCAATCAGAATGCTGCCAACATCCTCCGGCTTAAGGAGAGCATCGCTGCAACCAATGAGGCTGTGCATGAGGTCACCGACGGATTATCACAACTAGCAGTAGCAGTTGGGAAGATGCAACAGTTTGTCAATGACCAGTTTAATAATACAGCGCGAGAATTGGACTGTATAAAAATTGCACAACAAGTCGGTGTAGAACTCAACCTGTACCTAACTGAACTGACTACGGTGTTCGGGCCACAAATTACTTCCCCTGCTCTAACTCAGCTGACCATCCAAGCGCTTTACAGTTTAGCTGGCGGCAACATGGATTACTTGTTGACTAAATTAGGTATAGGGAACAATCATCTCAGCTCATTAATAGGTAGTGGCTTGATCACAGGCAACCCTATACTGTATGACTCACAGACTCAAATCCTGGGCATCCAGGTAAATTTACCTTCAGTAGGGAACCTTAATAATATGCGTGCCACCTACTTGGAGACCTTATCTGTAAGCACAACTAAAGGGTTTGCCTCAGCACTTGTCCCGAAGGTAGTGACACAAGTCGGCTCTGTGATAGAAGAACTCGACACCTCATACTGTATAGAGTCTGATCTGGATTTATATTGTACAAGAATAGTGACATTCCCCATGTCTCCAGGTATTTATTCTTGTCTGAGCGGCAATACATCAGCCTGCATGTACTCAAAGACTGAAGGCGCACTCAATACGCCATATATGGCCCTCAAAGGCTCAGTCATTGCCAATTGCAAAATAACAACCTGCAGGTGTGCAGACCCCCCAGGTATCATATCGCAAAACTATGGAGAAGCCGTCTCTCTGATAGATAGACATTCATGCAATGTCTTGTCATTAGATGGGATAACTCTGAGGCTCAGCGGGGAGTTTGATGCAACTTATCAAAAGAATATCTCAATACTAGATTCTCAAGTCATCGTGACAGGCAACCTTGATATATCAACCGAGCTTGGAAGTGTCAACAATTCAATAAGCAATGCCCTGGACAGGTTAGCAGAAAGTAACAGCAAATTAGACAAAGTCAATGTCAAATTAACCAGCACATCTGCTCTCATCACCTATATCATTTTAACTGTCATATCTCTTGTTTTCGGTACACTTAGCTTGGTTCTAGCATGCTACTTGATGTACAAACAAAAGGCACAACAAAAGACTTTACTATGGCTTGGGAACAATGCCCTCGATCAGATGAGAGCCACTACAAGAACATAA
>JX901346
ATGGGCTCCAAACCCTCCACTAGGATCCTGGCACCTTTGATACTGATCACCCGAATTACTCTGATACTGAGCTGCATCTGCCTGACGAGCTCTCTTGATGGCAGGCCTCTTGCAGCTGCGGGGATTGTGGTAACAGGAGAGAAAGTGATCAATATATACACCTCATCTCAGACAGGGTCAATCATAGTCAAGTTACTCCCGAATATGCCCAAGGACAAAGAGGCATGTGCAAAAGCCCCGTTAGAGGCATACAACAGAACACTGACCACTTTACTCACCCCCCTTGGTGATTCCATCCGCAGGATACAAGGGTCTGTGTCCACATCGGGAGTAAGGAGAAAGAAGCGCTTTATAGGTGCCATTATAGGCAGTGTAGCTCTTGGGGTTGCAACATCGGCACAGATAACAGCGGCTGCGGCCCTAATACAAGCCAATCAAAATGCTGCCAACATCCTCCGGCTTAAGGAGAGCATCGCTGCAACCAATGAGGCTGTGCACGAGGTCACCGACGGATTATCACAACTAGCAGTAGCAGTTGGGAAGATGCAACAGTTTGTCAATGACCAGTTTAATAATACAGCGCGAGAATTGGACTGTATAAAAATTGCACAACAAGTCGGTGTAGAACTCAACCTATACCTAACTGAACTGACTACAGTGTTCGGGCCACAAATTACTTCCCCTGCTCTAACTCAGCTGACCATCCAAGCGCTTTACAATTTAGCTGGCGGCAACATGGATTACTTGTTGACTAAATTAGGTATAGGGAACAGTCATCTCAGCTCATTAATAGGTAGTGGCTTGATCACAGGCAACCCTATACTGTATGACTCACAGACCCAAATCCTGGGCATCCAGGTAAATTTACCTTCAGTAGGGAACCTTAATAATATGCGTGCCACCTATTTGGAGACCTTATCTGTAAGCACAACTAAAGGGTTTGCCTCAGCACTTGTCCCGAAGGTAGTGACACAAGTCGGCTCTGTGATAGAAGAACTCGACACCTCATACTGTATAGAGTCTGATCTGGATTTATATTGTACAAGAATAGTGACACTCCCCATGTCTCCAGGTATTTATTCTTGTCTGAGCGGCAATACATCAGCCTGCATGTACTCAAAGACTGAAGGCGCACTCAATACGCCATATATGGCCCTCAAAGGCTCAGTCATTGCCAATTGCAAAATAACAACCTGCAGGTGTGCAGACCCCCCGGGGATCATATCGCAAAACTATGGAGAAGCCGTATCTCTGATAGATAGACATTCATGCAATGTCTTATCATTAGATGGGATAACTCTGAGGCTCAGCGGGGAGTTTGATGCAACTTATCAGAAGAATATCTCAATACTAGATTCTCAAGTCATCGTGACAGGCAACCTTGATATATCAACCGAGCTTGGAAGTGTCAACAATTCAATAAGCAATGCCCTGGACAGGTTAGCAGAAAGTAACAGCAAATTAGACAAAGTCAATGTCAGATTAACCAGCACATCTGCTCTCATTACCTATATCGTTCTAACTGTCATATCTCTTGTTTTCGGTACACTGAGCTTGGTTCTAGCATGCTACTTGATGTACAAACAAAAGGCACAACAAAAGACTTTACTATGGCTTGGGAACAATACCCTCGATCAGATGAGAGCCACTACAAGAACATGA
>JX901347
ATGGGCTCCGAACCCTCCACCAGGATCCTGGCACCTCTGATGCTGATCACCCGGATTACTCTGATACTGAACTGCATCTGCCTGACGAGTTCTCTTGATGGCAGGCCTCTTGCAGCTGCGGGGATTGTGGTAACAGGAGATAAAGTGATCAATATATACACCTCATCTAAGACAGGGTCAATCATAGTCAAGTTGCTCCCGAATATGCCCAAGGACAAAGAGGCATGTGCAAAAGCCCCGTTAGAGGCATACAACACAACACTGACCACTTTACTCACCCCCCTTGGTGATTCCATCCGCAGGATACAAGGGTCTGTGTCCACATCAGGAGTAAGGAGGAAGAAGCGCTTTATAGGTGCCATTATAGGCAGTGTAGCTCTTGGGGTTGCAACCTCGGCACAGATAACAGCGGCTGCGGCCCTAATACAAGCCAATCAGAATGCTGCCAACATCCTCCGGCTCAAGGAGAGCATCGCTGCAACCAATGAAGCTGTGCACGAGGTCACCGACGGATTATCGCAACTAGCAGTAGCAGTTGGGAAGATGCAACAGTTTGTTAATGACCAATTTAATAATACAGCGCGAGAATTGGACTGTATAAAAATTGCACAACAAGTCGGTGTAAAACTCAATCTATACCTAACTGAACTAACTACAGTATTCGGGCCACAAATTACTTCCCCTGCTTTAACTCAGCTGACCGTCCAAGCGCTTTACAATTTAGCCGGCGGCAACATAGATTACTTGTTGACTAAATTAGGTATAGGGAACAGTCATCTCAGCTCATTAATAGGTAGTGGCTTGATCACGGGCAACCCTATACTGTATGACTCACAGACTCAAATCCTGGGCATCCAGGTAAATTTACCTTCAGTAGGGAACCTTAATAATATGCGTGCCACCTACTTGGAGACTTTGTCTGTAAGCACAACTAAAGGGTTTGCCTCAGCACTTGTCCCAAAGGTAGTGACACAAGTCGGCTCTGTGATAGAAGAACTCGACACCTCATACTGTATAGAGTCTGATCTGGATTTATACTGTACAAGAATAGTGACATTCCCTATGTCTCCAGGTATTTATTCTTGTCTAAGCGGCAATACATCAGCCTGCATGTACTCAAAGACTGAAGGCGCACTCAATACGCCATATATGGCCCTCAAAGGCTCAGTCATTGCCAATTGCAAAATAACAACCTGCAGGTGTGCAGACCCTCCGGGTATCATATCGCAAAACTATGGAGAAGCTGTATCTCTGATAGATAGACATTCATGCAATGTCTTATCATTAGATGGGATAACTCTGAGGCTCAGCGGGGAGTTTGATTCAACTTATCAAAAGAATATCTCAATACTAGATTCTCAAGTCATCGTGACAGGCAACCTTGATATATCAACTGAGCTTGGAAGTGTCAACAATTCAATAAGCAATGCCCTGGAAAGGTTAGCAGAAAGTAACAGCAAATTAGACAAAGTCAATGTCAAATTAACCAGCACATCTGCTCTCATTACCTATATCGTTCTAACTGTCATATCTCTTGTTTTCGGTACACTTAGCTTGGTTCTAGCATGCTACTTGATGTACAAACAAAAGGCGCAACAAAAGACTTTACTATGGCTCGGGAACAATACTCTCGATCAGATGAGAGCCACTACAAGAACATGA
>JX901348
ATGGGCTCCAAACCCTACACCAGGATCCCGGCACCTTTGATGCTGATCACCCGAATTGCTCTGATACTGAGCTGCATCTGCCTTACGAGCTCTCTTGATGGCAGGCCTCTTGCAGCTGCGGGGATTGTAGTAACAGGAGAGAAAGTGATCAATATATACACCTCATCTCAGACAGGGTCAATCATAGTCAAGTTACTCCCGAATATGCCCAAGGACAAAGAGGCATGTGCAAGAGCCCCGTTAGAAGCATACAACAGAACGCTAACCACTTTACTCACCCCCCTTGGTGATTCCATCCGTAGGATACAAGGGTCCGTGTCCACATCAGGAGTAAGGAGAAAGAAGCGCTTTATAGGTGCCATTATAGGCAGTGTAGCTCTTGGGGTTGCAACATCGGCACAGATAACAGCGGCTGCGGCCCTAATACAAGCCAATCAGAATGCTGCCAACATCCTCCGGCTTAAGGAGAGCATCGCTGCAACCAATGAGGCTGTGCACGAGGTCACCGACGGATTATCACAACTAGCAGTAGCAGTTGGGAAGATGCAACAGTTTGTCAATGACCAGTTTAATAATACAGCGCGAGAATTGGACTGTATAAAAATTGCACAACAAGTCGGTGTAGAACTCAACCTATACCTAACTGAACTGACTACAGTGTTCGGGCCACAAATTACTTCCCCTGCTCTAACTCAGCTGACTATCCAAGCGCTTTACAATTTAGCTGGCGGCAACATGGATTACTTGTTGACTAAATTAGGTATAGGGAACAGTCATCTCAGCTCATTAATAGGTAGTGGCTTGATCACAGGCAACCCTATACTGTATGACTCACAGACTCAAATCCTGGGCATCCAGGTAAATTTACCTTCAGTAGGGAACCTTAATAATATGCGTGCCACCTATTTGGAGACCTTATCTGTAAGCACAACTAAAGGGTTTGCCTCAGCACTTGTCCCGAAGGTAGTGACACAAGTCGGCTCTGTGATAGAAGAACTCGACACCTCATACTGTATAGAGTCTGATCTGGATTTATATTGTACAAGAATAGTGACACTCCCCATGTCTCCAGGTATTTATTCTTGTCTGAGCGGCAATACATCAGCCTGCATGTACTCAAAGACTGAAGGCGCACTCAATACGCCATATATGGCCCTCAAAGGCTCAGTCATTGCCAATTGCAAAATAACAACCTGCAGGTGTGCAGACCCCCCGGGGATCATATCGCAAAACTATGGAGAAGCCGTATCTCTGATAGATAGACATTCATGCAATGTCTTATCATTAGATGGGATAACTCTGAGGCTCAGCGGGGAGTTTGATGCAACTTATCAGAAGAATATCTCAATACTAGATTCTCAAGTCATCGTAACAGGCAACCTTGATATATCAACCGAGCTTGGAAGTGTCAACAATTCAATAAGCAATGCCCTAGACAGGTTAGCGGAAAGTAACAGCAAATTAGACAAAGTCAATGTCAAATTAACCAGCACATCTGCTCTCATTACCTATATCGTTCTAACTGTCATATCTCTTGTTTTCGGTACACTTAGCTTGGTTCTAGCATGCTACTTGATGTACAAACAAAAGGCACAACAAAAGACTTTACTATGGCTTGGGAACAATACCCTCGATCAGATGAGAGCCACTACAAGAACATGA
>JX901349
ATGGGCTCCAAACCCTCCACCAGGATCCTGGCACCTCTGATGCTGATCACCCGAATTACTCTGATACTGAGCTGCATCTGCCTGACGAGCTCTCTTGATGGCAGGCCTCTTGCAGCTGCGGGGATTGTGGTAACAGGAAAGAAAGTGATCAATATATACACCTCATCTCAGACAGGGTCAATCATAGTCAAGTTGCTCCCGAATATGCCTAAGGACAAAGAGGCATGTGCAAAAGCCCCGTTAGAGGCATACAACAGAACACTGACCACTTTACTCACCCCCCTTGGTGATTCCATCCGCAGGATACAGGGGTCTGTGTCCACATCAGGAGTAAGGAGAAAGAAGCGCTTTATAGGTGCCATTATAGGCAGTGTAGCTCTTGGGGTTGCAACATCGGCACAGATAACAGCGGCTGCGGCCCTAATACAAGCCAATCAGAATGCTGCCAACATCCTCCGGCTTAAGGAGAGCATCGCTGCAACCAATGAGGCTGTGCACGAGGTCACTGACGGATTATCACAACTAGCAGTAGCAGTTGGGAAGATGCAACAGTTTGTCAATGACCAGTTTAATAATACAGCGCGAGAATTGGACTGTATAAAAATTGCACAACAAGTCGGTGTAAAACTCAACCTATACCTAACTGAACTGACTACAGTGTTCGGGCCACAAATTACTTCCCCTGCTCTAACTCAGCTGACCATCCAAGCGCTTTACAATTTAGCTGGCGGCAACATGGATTACTTGTTGACTAAATTAGGTATAGGGAACAGTCATCTCAGCTCATTAATAGGTAGTGGCTTGATCACAGGCAACCCTATCCTGTATGACTCACAGACTCAAATCCTGGGCATCCAGGTAAATTTACCTTCAGTAGGGAACCTTAATAATATGCGTGCCACCTATTTGGAGACCTTATCTGTAAGCACAACTAAAGGGTTTGCCTCAGCACTTGTCCCGAAGGTAGTGACACAAGTCGGTTCTGTGATAGAAGAACTCGACACCTCATACTGTATAGAGTCTGATCTGGATTTATATTGTACAAGAATAGTGACACTCCCCATGTCTCCAGGTATTTATTCTTGTCTGAGCGGCAATACATCAGCCTGCATGTACTCAAAGACTGAAGGCGCACTCAATACGCCATATATGGCCCTCAAAGGCTCAGTCATTGCCAATTGCAAAATAACAACCTGCAGGTGTGCAGACCCCCCGGGTATCATATCGCAAAACTATGGAGAAGCCGTATCTCTGATAGATAGACATTCATGCAATGTCCTATCATTAGATGGGATAACTCTGAGGCTCAGCGGGGAGTTTGATGCAACTTATCAAAAGAATATCTCAATACTAGATTCTCAAGTCATTGTGACAGGCAACCTTGATATATCAACCGAGCTTGGAAGTGTCAACAATTCAATAAGCAATGCCCTGAACAGGTTAGCAGAAAGTAACAGCAAATTAGACAAAGTCAATGTCAAATTAACCAGCACATCTGCTCTCATTACCTATATCGTTCTAACTGTCATATCTCTTGTTTTCGGTACACTTAGCTTGGTTCTATCATGCTATTTGATGTACAAACAAAAGGCACAACAAAAGACTTTACTATGGCTTGGGAACAATACCCTCGATCAGATGAGAGCCACTACAAGAACATGA
>JX901350
ATGGGCTCCAAACCCTCCACCAGGATCCTGGCACCTCTGATGCTGATCACCCGAATTACTCTGATACTGAGCTGCATCTGCCTGACGAGCTCTCTTGATGGCAGGCCTCTTGCAGCTGCGGGGATTGTGGTAACAGGAAAGAAAGTGATCAATATATACACCTCATCTCAGACAGGGTCAATCATAATCAAGTTGCTCCCGAATATGCCCAAGGACAAAGAGGCATGTGCAAAAGCCCCGTTAGAGGCATACAACAGAACACTGACCACTTTACTCACCCCCCTTGGTGATTCCATCCGCAGGATACAAGGGTCTGTGTCCACATCAGGAGTAAGGAGAAAGAAGCGCTTTATAGGTGCCATTATAGGCAGTGTAGCTCTTGGGGTTGCAACATCGGCACAGATAACAGCGGCTGCGGCCCTAATACAAGCCAATCAGAATGCTGCCAACATCCTCCGGCTTAAGGAGAGCATCGCTGCAACCAATGAGGCTGTGCACGAGGTCACTGGCGGATTATCACAACTAGCAGTAGCAGTTGGGAAGATGCAACAGTTTGTCAATGACCAGTTTAATAATACAGCGCGAGAATTGGACTGTATAAAAATTGCACAACAAGTCGGTGTAGAACTCAACCTATACCTAACTGAACTGACTACAGTGTTCGGGCCACAAATTACTTCCCCTGCTCTAACTCAGCTGACCATCCAAGCGCTTTACAATTTAGCTGGCGGCAACATGGATTACTTGTTGACTAAATTAGGTATAGGGAACAGTCATCTCAGCTCATTAATAGGTAGTGGCTTGATCACAGGCAACCCTATACTGTATGACTCACAGACTCAAATCCTGGGCATCCAGGTAAATTTACCTTCAGTAGGGAACCTTAATAATATGCGTGCCACCTATTTGGAGACCTTATCTGTAAGCACAACTAAAGGGTTTGCCTCAGCACTTGTCCCGAAGGTAGTGACACAAGTCGGTTCTGTGATAGAAGAACTTGACACCTCATACTGTATAGAGTCTGATCTGGATTTATATTGTACAAGAATAGTGACACTCCCCATGTCTCCAGGTATTTATTCTTGTCTGAGCGGCAATACGTCAGCCTGCATGTACTCAAAGACTGAAGGCGCACTCAATACGCCATATATGGCCCTCAAAGGCTCAGTCATTGCCAATTGCAAAATAACAACCTGCAGGTGTGCAGACCCCCCGGGTATCATATCGCAAAACTATGGAGAAGCCGTATCTCTGATAGATAGACATTCATGCAATGTCCTATCATTAGATGGGATAACTCTGAGGCTCAGCGGGGAGTTTGATGCAACTTATCAAAAGAATATCTCAATACTAGATTCTCAAGTCATCGTGACAGGCAACCTTGATATATCAACCGAGCTTGGAAGTGTCAACAATTCAATAAGCAATGCCCTGGACAGGTTAGCGGAAAGTAACAGCAAATTAGACAAAGTCAATGTCAAATTAACCAGCACATCTGCTCTCATTACCTATATCGTTCTAACTGTCATATCTCTTGTTTTCGGTACACTTAGCTTGGTTCTATCATGCTACTTGATGTACAAACAAAAGGCGCAACAAAAGACTTTACTATGGCTTGGGAACAATACCCTCGATCAGATGAGAGCCACTACAAGAACATGA
>JX901351
ATGGGCTCCAAACCCTCCACCAGGATCCTGGCACCTCTGATGCTGATCACCCGAATTACTCTGATACTGAGCTGCATCTGCCTGACGAGCTCTCTTGATGGCAGGCCTCTTGCAGCTGCGGGGATTGTGGTAACAGGAGAGAAAGTGATCAATATATACACCTCATCTCAGACAGGGTCAATCATAGTCAAGTTGCTCCCTAATATGCCCAAGGACAAAGAGGCATGTGCAAAAGCCCCGTTAGAGGCATACAACAGAACACTGACCACTTTACTCACCCCCCTTGGTGATTCCATCCGCAGGATACAAGGGTCTGTGTCCACATCAGGAGTAAGGAGAAAGAAGCGCTTTATAGGTGCCATTATAGGCAGTGTAGCTCTTGGGGTTGCAACATCGGCACAGATAACAGCGGCTGCGGCCCTAATACAAGCCAATCAGAATGCTGCCAACATCCTCCGGCTTAAGGAGAGCATTGCTGCAACCAATGAGGCTGTGCACGAGGTCACTGACGGATTATCACAACTAGCAGTAGCAGTTGGGAAGATGCAACAGTTTGTCAATGACCAGTTTAATAATACAGCGCGAGAATTGGACTGTATAAAAATTGCACAACAAGTCGGTGTAGAACTCAACCTATACCTAACTGAACTGACTACAGTGTTCGGGCCACAAATTACTTCCCCTGCTCTAACTCAGCTGACCATCCAAGCGCTTTACAATTTAGCTGGCGGCAACATGGATTACTTGTTGACTAAATTAGGTATAGGGAACAGTCATCTCAGCTCATTAATAGGTAGTGGCTTGATCACAGGCAACCCTATACTGTATGACTCACAGACTCAAATCCTGGGCATCCAGGTAAATTTACCTTCAGTAGGGAACCTTAATAATATGCGTGCCACCTATTTGGAGACCTTATCTGTAAGCACAACTAAAGGGTTTGCCTCAGCACTTGTCCCGAAGGTAGTGACACAAGTCGGTTCTGTGATAGAAGAACTCGACACCTCATACTGTATAGAGTCTGATCTGGATTTATATTGTACAAGAATAGTGACACTCCCCATGTCTCCAGGTATTTATTCTTGTCTGAGCGGCAATACATCAGCCTGCATGTACTCAAAGACTGAAGGCGCACTCAATACGCCATATATGGCCCTCAAAGGCTCAGTCATTGCCAATTGCAAAATAACAACCTGCAGGTGTGCAGACCCCCCGGGTATCATATCGCAAAACTATGGAGAAGCCGTATCTCTGATAGATAGACATTCATGCAATGTCCTATCATTAGATGGGATAACTCTGAGGCTCAGCGGGGAGTTTGATGCAACTTATCAAAAGAATATCTCAATACTAGATTCTCAAGTCATCGTGACAGGCAACCTTGATATATCAACCGAGCTTGGAAGTGTCAACAATTCAATAAGCAATGCCCTGGACAGGTTAGCAGAAAGTAACAGCAAATTAGACAAAGTCAATGTCAAATTAACCAGCACATCTGCTCTCATTACCTATATCGTTCTAACTGTCATATCTCTTGTTTTCGGTACACTTAGCTTGGTTCTATCATGCTACTTGATGTACAAACAAAAGGCACAACAAAAGACTTTACTATGGCTTGGGAACAATACCCTCGATCAGATGAGAGCCACCACAAGAACATGA
>JX901352
ATGGGCTCCAAACCCTCCACCAGGATCCCGGCACCCCTGATACTGATCACCCGAATTACTCTGATACTGAGCTGCATCTGCCTGACGAGCTCTCTTGATGGCAGGCCTCTTGCAGCTGCGGGGATTGTGGTAACAGGAGAGAAAGTGATCAATATATACACCTCATCTCAGACAGGGTCAATCATAGTCAAGTTACTCCCGAATATGCCCAAGGACAAAGATGCATGTGCAAAAGCCCCGTTAGAGGCATACAACAGAACACTGACCACTTTACTCACCCCCCTTGGTGATTCCATCCGCAGGATACAAGGGTCTGTGTCCACATCAGGAGTAAGGAGAAAGAAGCGCTTTATAGGTGCCATTATAGGCAGTGTAGCTCTTGGGGTTGCAACATCGGCACAGATAACAGCGGCTGCGGCCCTAATACAAGCCAATCAGAATGCTGCCAACATCCTCCGGCTTAAGGAGAGCATCGCTGCAACCAATGAGGCTGTGCACGAGGTCACCGACGGATTATCACAACTAGCAGTAGCAGTTGGGAAGATGCAACAGTTTGTCAATGACCAGTTTAATAATACAGCGCGAGAATTGGACTGTATAAAAATTGCACAACAAGTCGGTGTAAAACTCAACCTATACCTAACTGAACTGACTACAGTGTTCGGGCCACAAATTACTTCCCCTGCTCTAACTCAGCTGACCATCCAAGCGCTTTACAATTTAGCTGGCGGCAACATGGATTACTTGTTGACTAAATTAGGTATAGGGAACAGTCATCTCAGCTCATTAATAGGTAGTGGCTTGATCACAGGCAACCCTATACTGTATGACTCACAGACCCAAATCCTGGGCATCCAGGTAAATTTACCTTCAGTAGGGAACCTTAATAATATGCGTGCCACCTATTTGGAGACCTTATCTGTAAGCACAACTAAAGGGTTTGCCTCAGCACTTGTCCCGAAGGTAGTGACACAAGTCGGCTCTGTGATAGAAGAACTCGACACCTCATACTGTATAGAGTCTGATCTGGATTTATATTGTACAAGAATAGTGACACTCCCCATGTCTCCAGGTATTTATTCTTGTCTGAGCGGCAATACATCAGCCTGCATGTACTCAAAGACTGAAGGCGCACTCAATACGCCATATATGGCCCTCAAAGGCTCAGTCATTGCCAATTGCAAAATAACAACCTGCAGGTGTGCAGACCCCCCGGGGATCATATCGCAAAACTATGGAGAAGCCGTATCTCTGATAGATAGACATTCATGCAATGTCTTATCATTAGATGGGATAACTCTGAGGCTCAGCGGGGAGTTTGATGCAACATATCAGAAGAATATCTCAATACTAGATTCTCAAGTCATCGTGACAGGCAACCTTGATATATCAACTGAGCTTGGAAGTGTCAACAATTCAATAAGCAATGCCCTGAACAGGTTAGCAGAAAGTAACAGCAAATTAGACAAAGTCAATGTCAGATTAACCAGCACATCTGCTCTCATTACCTATATCGTTCTAACTGTCATATCTCTTGTTTTCGGTACACTTAGCTTGGTTCTAGCATGCTACTTGATGTACAAACAAAAGGCACAACAAAAGACTTTACTATGGCTTGGGAACAATACCCTCGATCAGATGAGAGCCACTACAAGAACATGA
>JX901353
ATGGGCTCCAAACCCTCCACTAGGATCCTGGCACCTTTGATACTGATCACCCGAATTACTCTGATACTGAGCTGCATCTGCCTGACGAGCTCTCTTGATGGCAGGCCTCTTGCAGCTGCGGGGATTGTGGTAACAGGAGAGAAAGTGATCAATATATACACCTCATCTCAGACAGGGTCAATCATAGTCAAGTTACTCCCGAATATGCCCAAGGACAAAGAGGCATGTGCAAAAGCCCCGTTAGAGGCATACAACAGAACACTGACCACTTTACTCACCCCCCTTGGTGATTCCATCCGCAGGATACAAGGGTCTGTGTCCACATCAGGAGTAAGGAGAAAGAAGCGCTTTATAGGTGCCATTATAGGCAGTGTAGCTCTTGGGGTTGCAACATCGGCACAGATAACAGCGGCTGCGGCCCTAATACAAGCCAATCAGAATGCTGCCAACATCCTCCGGCTTAAGGAGAGCATCGCTGCAACCAATGAGGCTGTGCACGAGGTCACCGACGGATTATCACAACTAGCAGTAGCAGTTGGGAAGATGCAACAGTTTGTCAATGACCAGTTTAATAATACAGCGCGAGAATTGGACTGTATAAAAATTGCACAACAAGTCGGTGTAGAACTCAACCTATACCTAACTGAACTGACTACAGTGTTCGGGCCACAAATTACTTCCCCTGCTCTAACTCAGCTGACCATCCAAGCACTTTACAATTTAGCTGGCGGCAACATGGATTACTTGTTGACTAAATTAGGTATAGGGAACAGTCATCTCAGCTCATTAATAGGTAGTGGCTTGATCACAGGCAACCCTATACTGTATGACTCACAGACCCAAATCCTGGGCATCCAGGTAAATTTACCTTCAGTAGGGAACCTTAATAATATGCGTGCCACCTATTTGGAGACCTTATCTGTAAGCACAACTAAAGGGTTTGCCTCAGCACTTGTCCCGAAGGTAGTGACACAAGTCGGCTCTGTGATAGAAGAACTCGACACCTCATACTGTATAGAGTCTGATCTGGATTTATATTGTACAAGAATAGTGACACTCCCCATGTCTCCAGGTATTTATTCTTGTCTGAGCGGCAATACATCAGCCTGCATGTACTCAAAGACTGAAGGCGCACTCAATACGCCATATATGGCCTTCAAAGGCTCAGTCATTGCCAATTGCAAAATAACAACCTGCAGGTGTGCAGACCCCCCGGGGATCATATCGCAAAACTATGGAGAAGCCGTATCTCTGATAGATAGACATTCATGCAATGTCTTATCATTAGATGGGATAACTCTGAGGCTCAGCGGGGAGTTTGATGCAACTTATCAGAAGAATATCTCAATACTAGATTCTCAAGTCATCGTGACAGGCAACCTTGATATATCAACTGAGCTTGGAAGTGTCAACAATTCAATAAGCAATGCCCTGGACAGGTTAGCAGAAAGTAACAGCAAATTAGACAAAGTCAATGTCAGATTAACCAGCACATCTGCTCTCATTACCTATATCGTTCTAACTGTCATATCTCTTGTTTTCGGTACACTTAGCTTGGTTCTAGCATGCTACTTGATGTACAAACAAAAGGCACAACAAAAGACTTTACTATGGCTTGGGAACAATACCCTCGATCAGATGAGAGCCACTACAAGAACATGA
>JX901354
ATGGGCTCCAAACCCTCCACCAGGATCCTGGCACCTTTGATGCTGATCACCCGAATTACTCTGATACTGAGCTGCATCTGCCTGACGAGCTCTCTTGATGGCAGGCCTCTTGCAGCTGCGGGGATTGTGGTAACAGGAGAGAAAGTGATCAATATATACACCTCATCTCAGACAGGGTCAATCATAGTCAAGTTACTCCCGAATATGCCCAAGGACAAAGAGGCATGTGCAAAAGCCCCGTTAGAGGCATACAACAGAACACTGACCACTTTACTCACTCCCCTTGGTGATTCCATCCGCAGGATACAGGGGTCTGTGTCCACGTCGGGAGTAAGGAGAAAGAAGCGCTTTATAGGTGCCATTATAGGCAGTGTAGCTCTTGGGGTTGCAACATCGGCACAGATAACAGCGGCTGCGGCCCTAATACAAGCCAATCAGAATGCTGCCAACATCCTCCGGCTTAAGGAGAGCATCGCTGCAACCAATGAGGCTGTGCACGAGGTCACCGACGGATTATCACAACTAGCAGTAGCAGTTGGGAAGATGCAACAGTTTGTCAATGACCAGTTTAATAATACAGCGCGAGAATTGGACTGTATAAAAATTGCACAACAAGTCGGTGTAGAACTCAACCTATACCTAACTGAACTGACTACAGTGTTCGGGCCACAAATTACTTCCCCTGCTCTAACTCAGCTGACCATCCAAGCGCTTTACAATTTAGCTGGCGGCAACATGGATTACTTGTTGACTAAATTAGGTATAGGGAACAGTCATCTCAGCTCATTAATAGGTAGTGGCTTGATCACAGGCAACCCTATACTGTATGACTCACAGACTCAAATCCTGGGCATCCAGGTAAATTTACCTTCAGTAGGGAACCTTAATAATATGCGTGCCACCTATTTGGAGACCTTATCTGTAAGCACAACTAAAGGGTTTGCCTCAGCACTTGTCCCGAAGGTAGTGACACAAGTCGGCTCTGTGATAGAAGAACTCGACACCTCATACTGTATAGAGTCTGATCTGGATTTATATTGTACAAGAATAGTGACACTCCCCATGTCTCCAGGTATTTATTCTTGTCTGAGCGGCAATACATCAGCCTGCATGTACTCAAAGACTGAAGGCGCACTCAATACGCCATATATGGCCCTCAAAGGCTCAGTCATTGCCAATTGCAAAATAACAACCTGCAGGTGTGCAGACCCCCCGGGGATCATATCGCAAAACTATGGAGAAGCCGTATCTCTGATAGATAGACATTCATGCAATGTCTTATCATTAGATGGGATAACTCTGAGGCTCAGCGGGGAGTTTGATGCAACTTATCAGAAGAATATCTCAATACTAGATTCTCAAGTCATCGTAACAGGCAACCTTGATATATCAACCGAGCTTGGAAGTGTCAACAATTCAATAAGCAATGCCCTGGACAGGTTAGCAGAAAGTAACAGCAAATTAGACAAAGTCAATGTCAAATTAACCAGCACATCTGCTCTCATTACCTATATCGTTCTAACTGTCATATCTCTTGTTTTCGGTACACTTAGCTTGGTTCTAGCATGCTACTTGATGTACAAACAAAAGGCACAACAAAAGACTTTACTATGGCTTGGGAACAATACCCTCGATCAGATGAGAGCCACTACAAGAACATGA
>JX901355
ATGGGCTCCGAACCCTCCACCAGGATCCTGGCACCTCTGATGCTGATCACCCGGATTACTCTGATACTGAGCTGCATCTGCCTGACGAGTTCTCTTGATGGCAGGCCTCTTGCAGCTGCGGGGATTGTGGTAACAGGAGATAAAGTGATCAATATATACACCTCATCTCAGACAGGGTCAATCATAGTCAAGTTGCTCCCGAATATGCCCAAGGACAAAGAGGCATGTGCAAAAGCCCCGTTAGAGGCATACAACAGAACACTGACCACTTTACTCACCCCCCTTGGTGATTCCATCCGCAGGATACAAGGGTCTGTGTCCACATCAGGAGTAAGGAGGAAGAAGCGCTTTATAGGTGCCATTATAGGCAGTGTAGCTCTTGGGGTTGCAACCTCGGCACAGATAACAGCGGCTGCGGCCCTAATACAAGCCAATCAGAATGCTGCCAACATCCTCCGGCTCAAGGAGAGCATCGCTGCAACCAATGAAGCTGTGCACGAGGTCACCGACGGATTATCGCAACTAGCAGTAGCAGTTGGGAAGATGCAACAGTTTGTTAATGACCAATTTAATAATACAGCGCGAGAATTGGACTGTATAAAAATTGCACAACAAGTCGGTGTAGAACTCAATCTATACCTAACTGAACTAACTACAGTATTCGGGCCACAAATTACTTCCCCTGCTTTAACTCAGCTGACCGTCCAAGCGCTTTACAATTTAGCCGGCGGCAACATAGATTACTTGTTGACTAAATTAGGTATAGGGAACAGTCATCTCAGCTCATTAATAGGTAGTGGCTTGATCACGGGCAACCCTATACTGTATGACTCACAGACTCAAATCCTGGGCATCCAGGTAAATTTACCTTCAGTAGGGAACCTTAATAATATGCGTGCCACCTACTTGGAGACTTTGTCTGTAAGCACAACTAAAGGGTTTGCCTCAGCACTTGTCCCGAAGGTAGTGACACAAGTCGGCTCTGTGATAGAAGAACTCGACACCTCATACTGTATAGAGTCTGATCTGGATTTATACTGTACAAGAATAGTGACATTCCCCATGTCTCCAGGTATTTATTCTTGTCTAAGCGGCAATACATCAGCCTGCATGTACTCAAAGACTGAAGGCGCACTCAATACGCCATATATGGCCCTCAAAGGCTCAGTCATTGCCAATTGCAAAATAACAACCTGCAGGTGTGCGGACCCTCCGGGTATCATATCGCAAAACTATGGAGAAGCTGTATCTCTGATAGATAGACATTCATGCAATGTCTTATCATTAGATGGGATAACTCTGAGGCTCAGCGGGGAGTTTGATTCAACTTATCAAAAGAATATCTCAATACTAGATTCTCAAGTCATCGTGACAGGCAACCTTGATATATCAACTGAGCTTGGAAGTGTCAACAATTCAATAAGCAATGCCCTGGAAAGGTTAGCAGAAAGTAACAGCAAATTAGACAAGGTCAATGTCAAATTAACCAGCACATCTGCTCTCATTACCTATATCGTTCTAACTGTCATATCTCTTGTTTTCGGTACACTTAGCTTGGTTCTAGCATGCTACTTGATGTACAAACAAAAGGCGCAACAAAAGACTTTACTATGGCTCGGGAACAATACTCTCGATCAGATGAGAGCCACTACAAGAACATGA
>JX901356
ATGGGCTCCAAACCCTACACCAGGATCCTGGCACCTTTGATGCTGATCACCCGAATTGCTCTGATACTGAGCTGCATCTGCCTTACCAGCTCTCTTGATGGCAGGCCTCTTGCAGCTGCGGGGATTGTAGTAACAGGAGAGAAAGTGATCAATATATACACCTCATCTCAGACAGGGTCAATCATAGTCAAGTTACTCCCGAATATGCCCGAGGACAAAGAGGCATGTGCAAGAGCCCCGTTAGAAGCATACAACAGAACGCTAACCACTTTACTCACCCCCCTTGGTGATTCCATCCGTAGGATACAAGGGTCCGTGTCCACATCAGGAGTAAGGAGAAAGAAGCGCTTTATAGGTGCCATTATAGGCAGTGTAGCTCTTGGGGTTGCAACATCGGCACAGATAACAGCGGCTGCGGCCCTAATACAAGCCAATCAGAATGCTGCCAACATCCTCCGGCTTAAGGAGAGCATCGCTGCAACCAATGAGGCTGTGCACGAGGTCACTGACGGATTATCACAACTAGCAGTAGCAGTTGGGAAGATGCAACAGTTTGTCAATGACCAGTTTAATAATACAGCGCGAGAATTGGACTGTATAAAAATTGCACAACAAGTCGGTGTAGAACTCAACCTATACCTAACTGAACTGACTACAGTGTTCGGGCCACAAATTACTTCCCCTGCTCTAACTCAGCTGACTATCCAAGCGCTTTACAATTTAGCTGGCGGCAACATGGATTACTTGTTGACTAAATTAGGTATAGGGAACAGTCATCTCAGCTCATTAATAGGTAGTGGCTTGATCACAGGCAACCCTATACTGTATGACTCACAGACTCAAATCCTGGGCATCCAGGTAAATTTACCTTCAGTAGGGAACCTTAATAATATGCGTGCCACCTATTTGGAGACCTTATCTGTAAGCACAACTAAAGGGTTTGCCTCAGCACTTGTCCCGAAGGTAGTGACACAAGTCGGCTCTGTGATAGAAGAACTCGACACCTCATACTGTATAGAGTCTGATCTGGATTTATATTGTACAAGAATAGTGACACTCCCCATGTCTCCAGGTATTTATTCTTGTCTGAGCGGCAATACATCAGCCTGCATGTACTCAAAGACTGAAGGCGCACTCAATACGCCATATATGGCCCTCAAAGGCTCAGTCATTGCCAATTGCAAAATAACAACCTGCAGGTGTGCAGACCCCCCGGGGATCATATCGCAAAACTATGGAGAAGCCGTATCTCTGATAGATAGACATTCATGCAATGTCTTATCATTAGATGGGATAACTCTGAGGCTCAGCGGGGAGTTTGATGCAACTTATCAGAAGAATATCTCAATACTAGATTCTCAAGTCATCGTAACAGGCAACCTTGATATATCAACCGAGCTTGGAAGTGTCAACAATTCAATAAGCAATGCCCTAGACAGGTTAGCAGAAAGTAACAGCAAATTAGACAAAGTCAATGTCAAATTAACCAGCACATCTGCTCTCATTACCTATATCGTTCTAACTGTCATATCTCTTGTTTTCGGTACACTCAGCTTGGTTCTAGCATGCTACTTGATGTACAAACAAAAGGCACAACAAAAGACTTTACTATGGCTTGGGAACAATACCCTCGATCAGATGAGAGCCACTACAAGAACATGA
>JX901357
ATGGGCTCCAAACCCTACACCAGGATCCTGGCACCTTTGATGCTGATCACCCGAATTGCTCTGATACTGAGCTGCATCTGCCTTACGAGCTCTCTTGATGGCAGGCCTCTTGCAGCTGCGGGGATTGTAGTAACAGGAGAGAAAGTGATCAATATATACACCTCATCTCAGACAGGGTCAATCATAGTCAAGTTACTCCCGAATATGCCCAAGGACAAAGAGGCATGTGCAAGAGCCCCGTTAGAAGCATACAACAGAACGCTAACCACTTTACTCACCCCCCTTGGTGATTCCATCCGTAGGATACAAGGGTCCGTGTCCACATCAGGAGTAAGGAGAAAGAAGCGCTTTATAGGTGCCATTATAGGCAGTGTAGCTCTTGGGGTTGCAACATCGGCACAGATAACAGCGGCTGCGGCCCTAATACAAGCCAATCAGAATGCTGCCAACATCCTCCGGCTTAAGGAGAGCATCGCTGCAACCAATGAGGCTGTGCACGAGGTCACCGACGGATTATCACAACTAGCAGTAGCAGTTGGGAAGATGCAACAGTTTGTCAATGACCAGTTTAATAATACAGCGCGAGAATTGGACTGTATAAAAATTGCACAACAAGTCGGTGTAGAACTCAACCTATACCTAACTGAACTGACTACAGTGTTCGGGCCACAAATTACTTCCCCTGCTCTAACTCAGCTGACTATCCAAGCGCTTTACAATTTAGCTGGCGGCAACATGGATTACTTGTTGACTAAATTAGGTATAGGGAACAGTCATCTCAGCTCATTAATAGGTAGTGGCTTGATCACAGGCAACCCTATACTGTATGACTCACAGACTCAAATCCTGGGCATCCAGGTAAATTTACCTTCAGTAGGGAACCTTAATAATATGCGTGCCACCTATTTGGAGACCTTATCTGTAAGCACAACTAAAGGGTTTGCCTCAGCACTTGTCCCGAAGGTAGTGACACAAGTCGGCTCTGTGATAGAAGAACTCGACACCTCATACTGTATAGAGTCTGATCTGGATTTATATTGTACAAGAATAGTGACACTCCCCATGTCTCCAGGTATTTATTCTTGTCTGAGCGGCAATACATCAGCCTGCATGTACTCAAAGACTGAAGGCGCACTCAATACGCCATATATGGCCCTCAAAGGCTCAGTCATTGCCAATTGCAAAATAACAACCTGCAGGTGTGCAGACCCCCCGGGGATCATATCGCAAAACTATGGAGAAGCCGTATCTCTGATAGATAGACATTCATGCAATGTCTTATCATTAGATGGGATAACTCTGAGGCTCAGCGGGGAGTTTGATGCAACTTATCAGAAGAATATCTCAATACTAGATTCTCAAGTCATCGTAACAGGCAACCTTGATATATCAACCGAGCTTGGAAGTGTCAACAATTCAATAAGCAATGCCCTAGACAGGTTAGCAGAAAGTAACAGCAAATTAGACAAAGTCAATGTCAAATTAACCAGCACATCTGCTCTCATTACCTATATCGTTCTAACTGTCATATCTCTTGTTTTCGGTACACTTAGCTTGGTTCTAGCATGCTACTTGATGTACAAACAAAAGGCACAACAAAAGACTTTACTATGGCTTGGGAACAATACCCTCGATCAGATGAGAGCCACTACAAGAACATGA
>JX901358
ATGGGCTCCAAACCCTACACCAGGATCCTGGCACCTTTGATGCTGATCACCCGAATTGCTCTGATACTGAGCTGCATCTGCCTTACAAGCTCTCTTGATGGCAGGCCTCTTGCAGCTGCGGGGATTGTAGTAACAGGAGAGAAAGTGATCAATATATACACCTCATCTCAGACAGGGTCAATCATAGTCAAGTTACTCCCGAATATGCCCAAGGACAAAGAGGCATGTGCAAGAGCCCCGTTAGAAGCATACAACAGAACGCTAACCACTTTACTCACCCCCCTTGGTGATTCCATCCGTAGGATACAAGGGTCCGTGTCCACATCAGGAGTAAGGAGAAAGAAGCGCTTTATAGGTGCCATTATAGGCAGTGTAGCTCTTGGGGTTGCAACATCGGCACAGATAACAGCGGCTGCGGCCCTAATACAAGCCAATCAGAATGCTGCCAACATCCTCCGGCTTAAGGAGAGCATCGCTGCAACCAATGAGGCTGTGCACGAGGTCACCGACGGATTATCACAACTAGCAGTAGCAGTTGGGAAGATGCAACAGTTTGTCAATGACCAGTTTAATAATACAGCGCGAGAATTGGACTGTATAAAAATTGCACAACAAGTCGGTGTAGAACTCAACCTATACCTAACTGAACTGACTACAGTGTTCGGGCCACAAATTACTTCCCCTGCTCTAACTCAGCTGACTATCCAAGCGCTTTACAATTTAGCTGGCGGCAACATGGATTACTTGTTGACTAAATTAGGTATAGGGAACAGTCATCTCAGCTCACTAATAGGTAGTGGCTTGATCACAGGCAACCCTATACTGTATGACTCACAGACTCAAATCCTGGGCATCCAGGTAAATTTACCTTCAGTAGGGAACCTTAATAATATGCGTGCCACCTATTTGGAGACCTTATCTGTAAGCACAACTAAAGGGTTTGCCTCAGCACTTGTCCCGAAGGTAGTGACACAAGTCGGCTCTGTGATAGAAGAACTCGACACCTCATACTGTATAGAGTCTGATCTGGATTTATATTGTACAAGAATAGTGACACTCCCCATGTCTCCAGGTATTTATTCTTGTCTGAGCGGCAATACATCAGCCTGCATGTACTCAAAGACTGAAGGCGCACTCAATACGCCATATATGGCCCTCAAAGGCTCAGTCATTGCCAATTGCAAAATAACAACCTGCAGGTGTGCAGACCCCCCGGGGATCATATCGCAAAACTATGGAGAAGCCGTATCTCTGATAGATAGACGTTCATGCAATGTCTTATCATTAGATGGGATAACTCTGAGGCTCAGCGGGGAGTTTGATGCAACTTATCAGAAGAATATCTCAATACTAGATTCTCAAGTCATCGTAACAGGCAACCTTGATATATCAACCGAGCTTGGAAGTGTCAACAATTCAATAAGCAATGCCCTAGACAGGTTAGCAGAAAGTAACAGCAAATTAGACAAAGTCAATGTCAAATTAACCAGCACATCTGCTCTCATTATCTATATCGTTCTAACTGTCATATCTCTTGTTTTCGGTACACTTAGCTTGGTTCTAGCATGCTACTTGATGTACAAACAAAAGGCACAACAAAAGACTTTACTATGGCTTGGGAACAATACCCTCGATCAGATGAGAGCCACTACAAGAACATGA
>JX901359
ATGGGCTCCAAACCCTCCACTAGGATCCTGGCACCTTTGATACTGATCACCCGAATTACTCTGATACTGAGCTGCATCTGCCTGACGAGCTCTCTTGATGGCAGGCCTCTTGCAGCTGCGGGGATTGTGGTAACAGGAGAGAAAGTGATCAATATATACACCTCATCTCAGACAGGGTCAATCATAGTCAAGTTACTCCCGAATATGCCCAAGGACAAAGAGGCATGTGCAAAAGCCCCGTTAGAGGCATACAACAGAACACTGACCACTTTACTCACCCCCCTTGGTGATTCCATCCGCAGGATACAAGGGTCTGTGTCCACATCGGGAGTAAGGAGAAAGAAACGCTTTATAGGTGCCATTATAGGCAGTGTAGCTCTTGGGGTTGCAACATCGGCACAGATAACAGCGGCTGCGGCCCTAATACAAGCCAATCAGAATGCTGCCAACATCCTCCGGCTTAAGGAGAGCATCGCTGCAACCAATGAGGCTGTGCACGAGGTCACCGACGGATTATCACAACTAGCAGTAGCAGTTGGGAAGATGCAACAGTTTGTCAATGACCAGTTTAATAATACAGCGCGAGAATTGGACTGTATAAAAATTGCACAACAAGTCGGTGTAGAACTCAACCTATACCTAACTGAACTGACTACAGTGTTCGGGCCACAAATTACTTCCCCTGCTCTAACTCAGCTGACCATCCAAGCGCTATACAATTTAGCTGGCGGCAACATGGATTACTTGTTGACTAAATTAGGTATAGGGAACAGTCATCTCAGCTCATTAATAGGTAGTGGCTTGATCACAGGCAACCCTATACTGTATGACTCACAGACCCAAATCCTGGGCATCCAGGTAAATTTACCTTCAGTAGGGAACCTTAATAATATGCGTGCCACCTATTTGGAGACCTTATCTGTAAGCACAACTAAAGGGTTTGCCTCAGCACTTGTCCCGAAGGTAGTGACACAAGTCGGCTCTGTGATAGAAGAACTCGACACCTCATACTGTATAGAGTCTGATCTGGATTTATATTGTACAAGAATAGTGACACTCCCCATGTCTCCAGGTATTTATTCTTGTCTGAGCGGCAATACATCAGCCTGCATGTACTCAAAGACTGAAGGCGCACTCAATACGCCATATATGGCCCTCAAAGGCTCAGTCATTGCCAATTGCAAAATAACAACCTGCAGGTGTGCAGACCCCCCGGGGATCATATCGCAAAACTATGGAGAAGCCGTATCTCTGATAGATAGACATTCATGCAATGTCTTATCATTAGATGGGATAACTCTGAGGCTCAGCGGGGAGTTTGACGCAACTTATCAGAAGAATATCTCAATACTAGATTCTCAAGTCATCGTGACAGGCAACCTTGATATATCAACCGAGCTTGGAAGTGTCAACAATTCAATAAGCAATGCCCTGGACAGGTTAGCAGAAAGTAACAGCAAATTAGACAAAGTCAATGTCAGATTAACCAGCACATCTGCTCTCATTACCTATATCGTTCTAACTGTCATATCTCTTGTTTTCGGTACACTTAGCTTGGTTCTAGCATGCTACTTGATGTACAAACAAAAGGCACAACAAAAGACTTTACTATGGCTTGGGAACAATACCCTCGATCAGATGAGAGCCACTACAAGAACATGA
>JX901360
ATGGGCTCCAAACCCTCCACCAGGATCCTGGCACCTCTGATGCTGATCACCCGAATTACTCTGATACTGAGCTGCATCTGCCTGACGAGCTCTCTTGATGGCAGGCCTCTTGCAGCTGCGGGGATTGTGGTAACAGGAGAGAAAGTGATCAATATATACACCTCATCTCAGACAGGGTCAATCATAGTCAAGTTGCTCCCGAATATGCCCAAGGACAAAGAGGCATGTGCAAAAGCCCCGTTAGAGGCATACAACAGAACACTGACCACTTTACTCACCCCCCTTGGTGATTCCATCCGCAGGATACAAGGGTCTGTGTCCACATCAGGAGTAAGGAGAAAGAAGCGCTTTATAGGTGCCATTATAGGCAGTGTAGCTCTTGGGGTTGCAACATCAGCACAAATAACAGCGGCTGCGGCCCTAATACAAGCCAATCATAATGCTGCCAACATCCTCCGGCTTAAGGAGAGCATCGCTGCAACCAATGAGGCTGTGCACGAGGTCACTGACGGATTATCACAACTAGCAGTAGCAGTTGGGAAGATGCAACATTTTGTCAATGACCAGTTTAATAATACAGCGCGAGAATTGGACTGTATAAAAATTGCACAACAAGTCGGTGTAGAACTCAACCTATACCTAACTGAACTGACTACAGTGTTCGGGCCACAAATTACTTCCCCTGCTCTAACTCAGCTGACCATCCAAGCGCTTTACAATTTAGCTGGCGGCAACATGGATTACTTGTTGACTAAATTAGGTATAGGGAACAGTCATCTCAGCTCATTAATAGGTAGTGGCTTGATCACAGGTAACCCTATACTGTATGACTCACAGACTCAAATCCTGGGCATCCAGGTAAATTTACCTTCAGTAGGGAACCTTAATAATATGCGTGCCACCTATTTGGAGACCTTATCTGTAAGCACAACTAAAGGGTTTGCCTCAGCACTTGTCCCGAAGGTAGTGACACAAGTCGGTTCTGTGATAGAAGAACTCGACACCTCATACTGTATAGAGTCTGATCTGGATTTATATTGTACAAGAATAGTGACACTCCCCATGTCTCCAGGTATTTATTCTTGTCTGAGCGGCAATACATCAGCCTGCATGTACTCAAAGACTGAAGGCGCACTCAATACACCATATATGGCCCTCAAAGGCTCAGTCATTGCCAATTGCAAAATAACAACCTGCAGGTGTGCAGACCCCCCGGGTATCATATCGCAAAACTATGGAGAAGCCGTATCTCTGATAGATAGACATTCATGCAATGTCCTATCATTAGATGGGATAACTCTGAGGCTCAGCGGGGAGTTTGATGCAACTTATCAAAAGAATATCTCAATACTAGATTCTCAAGTCATCGTGACAGGCAACCTTGATATATCAACCGAGCTTGGAAGTGTCAACAATTCAATAAGCAATGCCCTGGACAGGTTAGCAGAAAGTAACAGCAAATTAGACAAAGTCAATGTCAAATTAACCAGCACATCTGCTCTCATTACCTATATCGTTCTAACTGTCATATCTCTTGTTTTCGGTACACTTAGCTTGGTTCTATCATGCCACTTGATGTACAAACAAAAGGCACAACAAAAGACTTTACTATGGCTTGGGAACAATACCCTCGATCAGATGAGAGCCACTACAAGAACATGA
>JX901361
ATGGGCTCCAAACCCTCCACCAGGATCCCGGCACCCCTGATACTGATCACCCGAATTACTCTGATACTGAGCTGCATCTGCCTGACGAGCTCTCTTGATGGCAGGCCTCTTGCAGCTGCGGGGATTGTGGTAACAGGAGAGAAAGTGATCAATATATACACCTCATCTCAGACAGGGTCAATCATAGTCAAGTTACTCCCGAATATGCCCGAGGACAAAGATGCATGTGCAAAAGCCCCGTTAGAGGCATACAACAGAACACTGACCACTTTACTCACCCCCCTTGGTGATTCCATCCGCAGGATACAAGGGTCTGTGTCCACATCGGGAGTAAGGAGAAAGAAGCGCTTTATAGGTGCCATTATAGGCAGTGTAGCTCTTGGGGTTGCAACATCGGCACAGATAACAGCGGCTGCGGCCCTAATACAAGCCAATCAGAATGCTGCCAACATCCTCCGGCTTAAGGAGAGCATCGCTGCAACCAATGAGGCTGTGCACGAGGTCACCGACGGATTATCACAACTAGCAGTAGCAGTTGGGAAGATGCAACAGTTTGTCAATGACCAGTTTAATAATACAGCGCGAGAATTGGACTGTATAAAAATTGCACAACAAGTCGGTGTAGAACTCAACCTATACCTAACTGAACTGACTACAGTGTTCGGGCCACAAATTACTTCCCCTGCTCTAACTCAGCTGACCATCCAAGCGCTTTACAATTTAGCTGGCGGCAACATGGATTACTTGTTGACTAAATTAGGTATAGGGAACAGTCATCTCAGCTCATTAATAGGTAGTGGCTTGATCACAGGCAACCCTATACTGTATGACTCACAGACCCAAATCCTGGGCATCCAGGTAAATTTACCTTCAGTAGGGAACCTTAATAATATGCGTGCCACCTATTTGGAGACCTTATCTGTAAGCACAACTAAAGGGTTTGCCTCAGCACTTGTCCCGAAGGTAGTGACACAAGTCGGCTCTGTGATAGAAGAACTCGACACCTCATACTGTATAGAGTCTGATCTGGATTTATATTGTACAAGAATAGTGACACTCCCCATGTCTCCAGGTATTTATTCTTGTCTGAGCGGCAATACATCAGCCTGCATGTACTCAAAGACTGAAGGCGCACTCAATACGCCATATATGGCCCTCAAAGGCTCAGTCATTGCCAATTGCAAAATAACAACCTGCAGGTGTGCAGACCCCCCGGGGATCATATCGCAAAACTATGGAGAAGCCGTATCTCTGATAGATAGACATTCATGCAATGTCTTATCATTAGATGGGATAACTCTGAGGCTCAGCGGGGAGTTTGATGCAACATATCAGAAGAATATCTCAATACTAGATTCTCAAGTCATCGTGACAGGCAACCTTGATATATCAACTGAGCTTGGAAGTGTCAACAATTCAATAAGCAATGCCCTGAACAGGTTAGCAGAAAGTAACAGCAAATTAGACAAAGTCAATGTCAGATTAACCAGCACATCTGCTCTCATTACCTATATCGTTCTAACTGTCATATCTCTTGTTTTCGGTACACTTAGCTTGGTTCTAGCATGCTACTTGATGTACAAACAAAAGGCACAACAAAAGACTTTACTATGGCTTGGGAACAATACCCTCGATCAGATGAGAGCCACTACAAGAACATGA
>JX901362
ATGGGCTCCGAACCCTCCACCAGGATGCTGGCACCTCTGATGCTGATCACCCGGATTACTCTGATACTGAGCTGCATCTGCCTGACGAGTTCTCTTGATGGCAGGCCTCTTGCAGCTGCGGGGATTGTGGTAACAGGAGATAAAGTGATCAATATATACTCCTCATCTCAAACAGGGTCAATCATAGTCAAGTTGCTCCCGAATATGCCCGAGGACAAAGAGGCATGTGCAAAAGCCCCGTTAGAGGCATACAACAGAACACTGACCACTTTACTCACCCCCCTTGGTGATTCCATCCGCAGGATACAAGGGTCTGTGTCCACATCAGGAGTAAGGAGGAAGAAGCGCTTTATAGGTGCCATTATAGGCGGTGTAGCTCTTGGGGTTGCAACCTCGGCACAGATAACAGCGGCTGCGGCCCTAATACAAGCCAATCATAATGCTGCCAACATCCTCCGGCTCAAGGAGAGCATCGCTGCAACCAATGAAGCTGTGCACGAGGTCACCGACGGATTATCGCAACTAGCAGTAGCAGTTGGGAAGATGCAACAGTTTGTTAATGACCAATTTAATAATACAGCGCGAGAATTGGACTGTATAAAAATTGCACAACAAGTCGGTGTAGAACTCAATCTATACCTAACTGAACTAACTACAGTATTCGGGCCACAAATTACTTCCCCTGCTTTAACTCAGCTGACCGTCCAAGCGCTTTACAATTTAGCCGGCGGCAACATAGATTACTTGTTGACTAAATTAGGTATAGGGAACAGTCATCTCACCTCATTAATAGGTAGTGGCTTGATCACGGGCAACCCTATACTGTATGACTCACAGACTCAAATCCTGGGCATCCAGGTAAATTTACCTTCAGTAGGGAACCTTAATAATATGCGTGCCACCTACTTGGAGACTTTGTCTGTAAGCACAACTAAAGGGTTTGCCTCACCACTTGTCCCGAAGGTAGTGACACAAGTCGGCTCTGTGATAGAAGAACTCGACACCTCATACTGTATAGAGTCTGATCTGGATTTATACTGTACAAGAATAGTGACATTCCCCATGTCTCCAGGTATTTATTCTTGTCTAAGCGGCAATACATCAGCCTGCATGTACTCAAAGACTGAAGGCGCACTCAATACGCCATATATGGCCCTCAAAGGCTCAGTCATTGCCAATTGCAAAATAACAACCTGCAGGTGTGCGGACCCTCCGGGTATCATATCGCAAAACTATGGAGAAGCTGTATCTCTGATAGATAGACATTCATGCAATGTCTTATCATTAGATGGGATAACTCTGAGGCTCAGCGGGGAGTTTGATTCAACTTATCAAAAGAATATCTCAATACTAGATTCTCAAGTCATCGTGACAGGCAACCTTGATATATCAACTGAGCTTGGAAGTGTCAACAATTCAATAAGCAATGCCCTGGAAAGGTTAGCAGAAAGTAACAGCAAATTAGACAAGGTCAATGTCAAATTAACCAGCACATCTGCTCTCATTACCTATATCGTTCTAACTGTCATATCTCTTGTTTTCGGTACACTTAGCTTGGTTCTAGCATGCTACTTGATGTACAAACAAAAGGCGCAACAAAAGACTTTACTATGGCTCGGGAACAATACTCTCGATCAGATGAGAGCCACTACAAGAACATGA
>JX901363
ATGGGCTCCAAACCCTCCACCAGGATCCTGGCACCTCTGATGCTGATCACCCGAATTACTCTGATACTGAGCTGCGTCTGCCTGACGAGCTCTCTTGATGGCAGGCCTCTTGCAGCTGCAGGGATTGTGGTAACAGGAGAGAAAGTGATCAATATATACACCTCATCTCAGACAGGGTCAATCATAGTCAAGTTGCTCCCGAATATGCCCAAGGACAAAGAGGCATGTGCAAAAGCCCCGTTAGAGGCATACAACAGAACACTGACCACTTTACTCACCCCCCTTGGTGATTCCATCCGCAGGATACAAGGGTCTGTGTCCACATCAGGAGTAAGGAGAAAGAACCGCTTTATAGGTGCCATTATAGGCAGTGTAGCTCTTGGGGTTGCAACATCGGCACAGATAACAGCGGCTGCGGCCCTAATACAAGCCAATCAGAATGCTGCCAACATCCTCCGGCTTAAGGAGAGCATCGCTGCAACCAATGAGGCTGTGCATGAGGTCACTGACGGATTATCACAACTAGCAGTAGCAGTCGGGAAGATGCAACAGTTTGTCAATGACCAGCTTAATAATACAGCGCGAGAATTAGACTGTATAAAAATTGCACAACAAGTCGGTGTAGAACTCAACCTATACCTAACTGAACTGACTACAGTGTTCGGGCCACAAATTACTTCCCCTGCTCTAACTCAGCTGACCATCCAAGCGCTTTACAATTTAGCTGGCGGCAACATGGATTACTTGTTGACTAAATTAGGTATAGGGAACAGTCATCTCAGCTCATTAATAGGTAGTGGCTTGATCACAGGCAACCCTATACTGTATGACTCACAGACTCAAATCCTGGGCATCCAGGTAAATTTACCTTCAGTAGGGAACCTTAATAATATGCGTGCCACCTATTTGGAGACCTTATCTGTAAGCACAACTAAAGGGTTTGCCTCACCACTTGTCCCGAAGGTAGTGACACAAGTCGGCTCTGTGATAGAAGAACTCGACACCTCATACTGTATAGAGTCTGATCTGGATTTATATTGTACAAGAATAGTGACATTCCCTATGTCTCCAGGTATTTATTCTTGTCTGAGCGGCAATACATCAGCCTGCATGTACTCAAAGACTGAAGGCGCACTCAATACGCCATATATGGCCCTCAAAGGCTCAGTCATTGCCAATTGCAAAATAACAACCTGCAGGTGTGCAGACCCCCCGGGTATCATATCGCAAAACTATGGAGAAGCCGTATCTCTGATAGATAGACATTTATGCAATGTCTTATCATTAGATGGGATAACTCTGAGGCTCAGCGGGGAGTTTGATGCAACTTATCAAAAGAATATCTCAATACTAGATTCTCAAGTCATCGTGACAGGCAACCTTGATATATCAACCGAGCTTGGAAGTGTCAACAATTCAATAAGCAATGCCCTGGACAGGTTAGCAGAAAGTAACAGCAAATTAGACAAAGTCAATGTCAAATTAACCAGCACATCTGCTCTCATTACCTATATCGTTCTAACTGTCATATCTCTTGTTTTCGGTACACTTAGCTTGGTTCTATCATGCTACTTGATGTACAAACAAAAGGCACAACAAAAGACTTTACTATGGCTTGGGAACAATACCCTCGATCAGATGAGAGCCACTACAAGAACATGA
>JX901364
ATGGGCTCCAAACCCTCCACTAGGATCCTGGCACCTTTGATACTGATCACCCGAATTACTCTGATACTGAGCTGCATCTGCCTGACGAGCTCTCTTGATGGCAGGCCTCTTGCAGCTGCGGGGATTGTGGTAACAGGAGAGAAAGTGATCAATATATACACCTCATCTCAGACAGGGTCAATCATAGTCAAGTTACTCCCGAATATGCCCAAGGACAAAGAGGCATGTGCAAAAACCCCGTTAGAGGCATACAACAGAACACTGACCACTTTACTCACCCCCCTTGGTGATTCCATCCGCAGGATACAAGGGTCTGTGTCCACATCAGGAGTAAGGAGAAAGAAGCGCTTTATAGGTGCCATTATAGGCAGTGTAGCTCTTGGGGTTGCAACATCGGCACAGATAACAGCGGCTGCGGCCCTAATACAAGCCAATCAGAATGCTGCCAACATCCTCCGGCTTAAGGAGAGCATCGCTGCAACCAATGAGGCTGTGCACGAGGTCACCGACGGATTATCACAACTAGCAGTAGCAGTTGGGAAGATGCAACAGTTTGTCAATGACCAGTTTAATAATACAGCGCGAGAATTGGACTGTATAAAAATTGCACAACAAGTCGGTGTAGAACTCAACCTATACCTAACTGAACTGACTACAGTGTTCGGGCCACAAATTACTTCCCCTGCTCTAACTCAGCTGACCATCCAAGCGCTTTACAATTTAGCTGGCGGCAACATGGATTACTTGTTGACTAAATTAGGTATAGGGAACAGTCATCTCAGCTCATTAATAGGTAGTGGCTTGATCACAGGCAACCCTATACTGTATGACTCACAGACCCAAATCCTGGGCATCCAGGTAAATTTACCTTCAGTAGGGAACCTTAATAATATGCGTGCCACCTATTTGGAGACCTTATCTGTAAGCACAACTAAAGGGTTTGCCTCAGCACTTGTCCCGAAGGTAGTGACACAAGTCGGCTCTGTGATAGAAGAACTCGACACCTCATACTGTATAGAGTCTGATCTGGATTTATATTGTACAAGAATAGTGACACTCCCCATGTCTCCAGGTATTTATTCTTGTCTGAGCGGCAATACATCAGCCTGCATGTACTCAAAGACTGAAGGCGCACTCAATACGCCATATATGGCCCTCAAAGGCTCAGTCATTGCCAATTGCAAAATAACAACCTGCAGGTGTGCAGACCCCCCGGGGATCATATCGCAAAACTATGGAGAAGCCGTATCTCTGATAGATAGACATTCATGCAATGTCTTATCATTAGATGGGATAACTCTGAGGCTCAGCGGGGAGTTTGATGCAACTTATCAGAAGAATATCTCAATACTAGATTCTCAAGTCATCGTGACAGGCAACCTTGATATATCAACCGAGCTTGGAAGTGTCAACAATTCAATAAGCAATGCCCTGGACAGGTTAGCGGAAAGTAACAGCAAATTAGACAAAGTCAATGTCAGATTAACCAGCACATCTGCTCTCATTACCTATATCGTTCTAACTGTCATATCTCTTGTTTTCGGTACACTGAGCTTGGTTCTAGCATGCTACTTGATGTACAAACAAAAGGCACAACAAAAGACTTTACTATGGCTTGGGAACAATACCCTCGATCAGATGAGAGCCACTACAAGAACATGA
>JX901365
ATGGGCTCCAAACCCTCCACCAGGATCCTGGCACCTTTGATGCTGATCACCCGAATCACTCTGATACTGAGCTGCATCTGCCTGACGAGCTCTCTTGATGGCAGGCCTCTTGCAGCTGCGGGGATTGTGGTAACAGGAGAGAAAGTGATCAATATATACACCTCATCTCAGACAGGGTCAATCATAGTCAAGTTACTCCCGAATATGCCCAAGGACAAAGAGGCATGTGCAAAAGCCCCGTTAGAGGCATACAACAGAACACTGACCACTTTACTCACTCCCCTTGGTGATTCCATCCGCAGGATACAAGGGTCTGTGTCCACATCGGGAGTAAGGAGAAAGAAGCGCTTTATAGGTGCCATTATAGGCAGTGTAGCTCTTGGGGTTGCAACATCGGCACAGATAACAGCGGCTGCGGCCCTAATACAAGCCAATCAGAATGCTGCCAACATCCTCCGGCTTAAGGAGAGCATCGCTGCAACCAATGAGGCTGTGCACGAGGTCACCGACGGATTATCACAACTAGCAGTAGCAGTTGGGAAGATGCAACAGTTTGTCAATGACCAGTTTAATAATACAGCGCGAGAATTGGACTGTATAAAAATTGCACAACAAGTCGGTGTAGAACTCAACCTATACCTAACTGAACTGACTACAGTGTTCGGGCCACAAATTACTTCCCCTGCTCTAACTCAGCTGACCATCCAAGCGCTTTACAATTTAGCTGGCGGCAACATGGATTACTTGTTGACTAAATTAGGTATAGGGAACAGTCATCTCAGCTCATTAATAGGTAGTGGCTTGATCACAGGCAACCCTATACTGTATGACTCACAGACTCAAATCCTGGGCATCCAGGTAAATTTACCTTCAGTGGGGAACCTTAATAATATGCGTGCCACCTATTTGGAGACCTTATCTGTAAGCACAACTAAAGGGTTTGCCTCAGCACTTGTCCCGAAGGTAGTGACACAAGTCGGCTCTGTGATAGAAGAACTCGACACCTCATACTGTATAGAGTCTGATCTGGATTTATATTGTACAAGAATAGTGACACTCCCCATGTCTCCAGGTATTTATTCTTGTCTGAGCGGCAATACATCAGCCTGCATGTACTCAAAGACTGAAGGCGCACTCAATACGCCATATATGGCCCTCAGAGGCTCAGTCATTGCCAATTGCAAAATAACAACCTGCAGGTGTGCAGACCCCCCGGGGATCATATCGCAAAACTATGGAGAAGCCGTATCTCTGATAGATAGACATTCATGCAATGTCTTATCATTAGATGGGATAACTCTGAGGCTCAGCGGGGAGTTTGATGCAACTTATCAGAAGAATATCTCAATACTAGATTCTCAAGTCATCGTAACAGGCAACCTTGATATATCAACCGAGCTTGGAAGTGTCAACAATTCAATAAGCAATGCCCTGGACAGGTTAGCAGAAAGTAACAGCAAATTAGACAAAGTCAATGTCAAATTAACCAGCACATCTGCTCTCATTACCTATATCGTTCTAACTGTCATATCTCTTGTTTTCGGTACACTTAGCTTGGTTCTAGCATGCTACTTGATGTACAAACAAAAGGCACAACAAAAGACTTTACTATGGCTTGGGAACAATACCCTCGATCAGATGAGAGCCACTACAAGAACATGA
>JX901366
ATGGGCTCCAAACCCTCCACCAGGATCCTGGCACCTCTGATGCTGATCACCCGAATTACTCTGATACTGAGCTGTATCTGCCTGACGAGCTCTCTTGATGGCAGGCCTCTTGCAGCTGCGGGGATTGTGATAACAGGAGAGAAAGTGATCAATATATACACTTCATCTCAGACAGGGTCAATCATAGTCAAGTTGCTCCCGAATATGCCCAAGGACAAAGAGGCATGTGCAAAAGCCCCGTTAGAGGCATACAACAGAACACTGACCACTTTACTCACCCCCCTTGGTGATTCCATCCGCAGGATACAAGGGTCTGTGTCCACATCAGGAGTAAGGAGAAAGAAGCGCTTTATAGGTGCCATTATAGGCAGTGTAGCTCTTGGGGTTGCAACATCGGCACAGATAACAGCGGCTGCGGCCCTAATACAAGCCAATCAGAATGCTGCCAACATCCTCCGGCTTAAGGAGAGCATCGCTGCAACCAATGAGGCCGTGCACGAGGTCACTGACGGATTATCACAACTAGCAGTAGCAGTTGGGAAGATGCAACAGTTTGTCAATGACCAGTTTAATAATACAGCGCGAGAATTGGACTGTATAAAAATTGCACAACAAGTCGGTGTAGAACTCAACCTATACCTAACTGAACTGACTACAGTGTTCGGGCCACAAATTACTTCCCCTGCTCTAACTCAGCTGACCATCCAAGCGCTTTACAATTTAGCTGGCGGCAACATGGATTACTTGTTGACTAAATTAGGTATAGGGAACAGTCATCTCAGCTCATTAATAGGTAGTGGCTTGATCACAGGCAACCCTATACTGTATGACTCACAGACTCAAATCCTGGGCATCCAGGTAAATTTACCTTCAGTAGGGAACCTTAATAATATGCGTGCCACCTATTTGGAGACCTTATCTGTAAGCACAACTAAAGGGTTTGCCTCAGCACTTGTCCCGAAGGTAGTGACACAAGTCGGCTCTGTGATAGAAGAACTTGACACCTCATACTGTATAGAGTCTGATCTGGATTTATATTGTACGAGAATAGTGACACTCCCCATGTCTCCAGGTATTTATTCTTGTCTGAGCGGCAATACATCAGCCTGCATGTACTCAAAGACTGAAGGCGCACTCAATACGCCATATATGGCCCTCAAAGGCTCAGTCATTGCCAATTGCAAAATAACAACCTGCAGGTGTGCAGACCCCCCGGGTATCATATCGCAAAACTATGGAGAAGCCGTATCTCTGATAGATAGACATTCGTGCAATGTCCTATCATTGGATGGGATAACTCTGAGGCTCAGCGGGGAGTTTGATGCAACTTATCAAAAGAATATCTCAATACTAGATTCTCAAGTCATCGTGACAGGCAACCTTGATATATCAACCGAGCTTGGAAGTGTCAACAATTCAATAAGCAATGCCCTGGACAGGTTAGCAGAAAGTAACAGCAAATTAGACAAAGTCAATGTCAAATTAACCAGCACATCTGCTCTCATTACCTATATCGTTCTAACTGTCATATCTCTTGTTTTCGGTACACTTAGCTTGGTTCTATCATGCCACTTGATGTACAAACAAAAGGCACAACAAAAGACTTTACTATGGCTTGGGAACAATACCCTCGATCAGATGAGAGCCACTACAAGAACATGA
>JX901367
ATGGGCTCCAAACCCTCCACCAGGATCCTGGCACCTCTGATGCTGATCACCCGAATTACTCTGATACTGAGCTGCATCTGCCTGACGAGCTCTCTTGATGGCAGGCCTCTTGCAGCTGCGGGGATTGTGGTAACAGGAGAGAAAGTGATCAATATATACACCTCATCTCAGACAGGGTCAATCATAGTCAAGTTGCTCCCGAATATGCCCAAGGACAAAGAGGCATGTGCAAAAGCCCCGTTAGAGGCATACAACAGAACACTGACCACTTTACTCACCCCCCTTGGTGATTCCATCCGCAGGATACAAGGGTCTGTGTCCACATCAGGAGTAAGGAGAAAGAAGCGCTTTATAGGTGCCATTATAGGCAGTGTAGCTCTTGGGGTTGCAACATCGGCACAGATAACAGCGGCTGCGGCCCTAATACAAGCCAATCAGAATGCTGCCAACATCCTCCGGCTTAAGGAGAGCATCGCTGCAACCAATGAGGCTGTGCACGAGGTCACTGACGGATTATCACAACTAGCAGTAGCAGTTGGGAAGATGCAACAGTTTGTCAATGACCAGTTTAATAATACAGCGCGAGAATTGGACTGTATAAAAATTGCACAACAAGTCGGTGTAGAACTCAACCTATACCTAACTGAACTGACTACAGTGTTCGGGCCACAAATTACTTCCCCTGCTCTAACTCAGCTGACCATCCAAGCGCTTTACAATTTAGCTGGCGGCAACATGGATTACTTGTTGACTAAATTAGGTATAGGGAATAGTCATCTCAGCTCATTAATAGGTAGTGGCTTGATCACAGGCAACCCTATACTGTATGACTCACAGACTCAAATCCTGGGCATCCAGGTAAATTTACCTTCAGTAGGGAACCTTAATAATATGCGTGCTACCTATTTGGAGACCTTATCTGTAAGCACAACTAAAGGGTTTGCCTCAGCACTTGTCCCGAAGGTAGTGACACAAGTCGGTTCTGTGATAGAAGAACTCGACACCTCATACTGTATAGAGTCTGATCTGGATTTATATTGTACAAGAATAGTGACACTCCCCATGTCTCCAGGTATTTATTCTTGTCTGAGCGGCAATACATCAGCCTGCATGTACTCAAAGACTGAAGGCGCACTCAATACGCCATATATGGCCCTCAAAGGCTCAGTCATTGCCAATTGCAAAATAACAACCTGCAGGTGTGCAGACCCCCCGGGTATCATATCGCAAAACTATGGAGAAGCCGTATCTCTGATAGATAGACATTCATGCAATGTCCTATCATTAGATGGGATAACTCTGAGGCTCAGCGGGGAGTTTGATGCAACTTATCAAAAGAATATCTCAATACTAGATTCTCAAGTCATCGTGACAGGCAACCTTGATATATCAACCGAGCTTGGAAGTGTCAACAATTCAATAAGCAATGCCCTGGACAGGTTAGCAGAAAGTAACAGCAAATTAGACAAAGTCAATGTCAAATTAACCAGCACATCTGCTCTCATTACCTATATCGTTCTAACTGTCATGTCTCTTGTTTTCGGTACACTTAGCTTGGTTCTATCATGCTACTTGATGTACAAACAAAAGGCACAACAAAAGACTTTACTATGGCTTGGGAACAATACCCTCGATCAGATGAGAGCCACTACAAGAACATGA
>JX901368
ATGGGCTCCAAACCCTCCACTAGGATCCTGGCACCTTTGATACTGATCACCCGAATTACTCTGATACTGAGCTGCATCTGCCTGACGAGCTCTCTTGATGGCAGGCCTCTTGCAGCTGCGGGGATTGTGGTAACAGGAGAGAAAGTGATCAATATATACACCTCATCTCAGACAGGGTCAATCATAGTCAAGTTACTCCCGAATATGCCCAAGGACAAAGAGGCATGTGCAAAAGCCCCGTTAGAGGCATACAACAGAACACTGACCACTTTACTCACCCCCCTTGGTGATTCCATCCGCAGGATACAAGGGTCTGTGTCCACATCAGGAGTAAGGAGAAAGAAGCGCTTTATAGGTGCCATTATAGGCAGTGTAGCTCTTGGGGTTGCAACATCGGCACAGATAACAGCGGCTGCGGCCCTAATACAAGCCAATCAGAATGCTGCCAACATCCTCCGGCTTAAGGAGAGCATCGCTGCAACCAATGAGGCTGTGCACGAGGTCACCGACGGATTATCACAACTAGCAGTAGCAGTTGGGAAGATGCAACAGTTTGTCAATGACCAGTTTAATAATACAGCGCGAGAATTGGACTGTATAAAAATTGCACAACAAGTCGGTGTAGAACTCAACCTATACCTAACTGAACTGACTACAGTGTTCGGGCCACAAATTACTTCCCCTGCTCTAACTCAGCTGACCATCCAAGCGCTTTACAATTTAGCTGGCGGCAACATGGATTACTTGTTGACTAAATTAGGTATAGGGAACAGTCATCTCAGCTCATTAATAGGTAGTGGCTTGATCACAGGCAACCCTATACTGTATGACTCACAGACCCAAATCCTGGGCATCCAGGTAAATTTACCTTCAGTAGGGAACCTTAATAATATGCGTGCCACCTATTTGGAGACCTTATCTGTAAGCACAACTAAAGGGTTTGCCTCAGCACTTGTCCCGAAGGTAGTGACACAAGTCGGCTCTGTGATAGAAGAACTCGACACCTCATACTGTATAGAGTCTGATCTGGATTTATATTGTACAAGAATAGTGACACTCCCCATGTCTCCAGGTATTTATTCTTGTCTGAGTGGCAATACATCAGCCTGCATGTACTCAAAGACTGAAGGCGCACTCAATACGCCATATATGGCCCTCAAAGGCTCAGTCATTGCCAATTGCAAAATAACAACCTGCAGGTGTGCAGACCCCCCGGGGATCATATCGCAAAACTATGGAGAAGCCGTATCTCTGATAGATAGACATTCATGCAATGTCTTATCATTAGATGGGATAACTCTGAGGCTCAGCGGGGAGTTTGATGCAACTTATCAGAGGAATATCTCAATACTAGATTCTCAAGTCATCGTGACAGGCAACCTTGATATATCAACCGAGCTTGGAAGTGTCAACAATTCAATAAGCAATGCCCTGGACAGGTTAGCAGAAAGTAACAGCAAATTAGACAAAGTCAATGTCAGATTAACCAGCACATCTGCTCTCATTACCTATATCGTTCTAACTGTCATATCTCTAGTTTTCGGTACACTTAGCTTGGTTCTAGCATGCTACTTGATGTACAAACAAAAGGCACAACAAAAGACTTTACTATGGCTTGGGAACAATACCCTCGATCAGATGAGAGCCACTACAAGAACATGA
>JX901369
ATGGGCTCCAAACCCTCCACCAGGATCCTGGCACCTCTGATGCTGATCACCCGAATTACTCTGATACTGAGCTGCATCTGCCTGACGAGCTCTCTTGATGGCAGGCCTCTTGCAGCTGCGGGGATTGTGGTAACAGGAGAGAAAGTGATCAATATATACACCTCATCTCAGACAGGGTCAATCATAGTCAAGTTGCTCCCGAATATGCCCAAGGACAAAGAGGCATGTGCAAAAGCCCCGTTAGAGGCATACAACAGAACACTGACCACTTTACTCACCCCCCTTGGTGATTCCATCCGCAGGATACAAGGGTCTGTGTCCACATCAGGAGTAAGGAGAAAGAAGCGCTTTATAGGTGCCATTATAGGCAGTGTAGCTCTTGGGGTTGCAACATCGGCACAGATAACAGCGGCTGCGGCCCTAATACAAGCCAATCAGAATGCTGCCAACATCCTCCGGCTTAAGGAGAGCATCGCTGCAACCAATGAGGCTGTGCACGAGGTCACTGACGGATTATCACAACTAGCAGTAGCAGTTGGGAAGATGCAACAGTTTGTCAATGACCAGTTTAATAATACAGCGCGAGAATTGGACTGTATAAAAATTGCACAACAAGTCGGTGTAGAACTCAACCTATACCTAACTGAACTGACTACAGTGTTCGGGCCACAAATTACTTCCCCTGCTCTAACTCAGCTGACCATCCAAGCGCTTTACAATTTAGCTGGCGGCAACATGGATTACTTGTTGACTAAATTAGGTATAGGGAACAGTCATCTCAGCTCATTAATAGGTAGTGGCTTGATCACAGGTAACCCTATACTGTATGACTCACAGACTCAAATCCTGGGCATCCAGGTAAATTTACCTTCAGTAGGGAACCTTAATAATATGCGTGCCATCTATCTGGAGACCTTATCTGTAAGCACAACTAAAGGGTTTGCCTCAGCACTTGTCCCGAAGGTAGTGACACAAGTCGGTTCTGTGATAGAAGAACTCGACACCTCATACTGTATAGAGTCTGATCTGGATTTATATTGTACAAGAATAGTGACACTCCCCATGTCTCCAGGTATTTATTCTTGTCTGAGCGGCAATACATCAGCCTGCATGTACTCAAAGACTGAAGGCGCACTCAATACACCATATATGGCCCTCAAAGGCTCAGTCATTGCCAATTGCAAAATAACAACCTGCAGGTGTGCAGACCCCCCGGGTATCATATCGCAAAACTATGGAGAAGCCGTATCTCTGATAGATAGACATTCATGCAATGTCCTATCATTAGATGGGATAACTCTGAGGCTCAGCGGGGAGTTTGATGCAACTTATCAAAAGAATATCTCAATACTAGATTCTCAAGTCATCGTGACAGGCAACCTTGATATATCAACCGAGCTTGGAAGTGTCAACAATTCAATAAGCAATGCCCTGGACAGGTTAGCAGAAAGTAACAGCAAATTAGATAAAGTCAATGTCAAATTAACCAGCACATCTGCTCTCATTACCTACATCGTTCTAACTGTCATATCTCTTGTTTTCGGTACACTTAGCTTGGTTCTATCATGCCACTTGATGTACAAACAAAAGGCACAACAAAAGACTTTACTATGGCTTGGGAACAATACCCTCGATCAGATGAGAGCCACTACAAGAACATGA
>JX901373
ATGGGCTCCAAACCCTCCACCAGGATCCCGGCACCTCTGATGCTGATCACCCGAATTACTCTGATACTGAGCTGCATCCGCCTGACGAGCTCTCTTGATGGCAGGCCTCTTGCAGCTGCGGGGATTGTGGTAACAGGAGAGAAAGTGATCAATATATACACCTCATCTCAGACAGGGTCAATCATAGTCAAGTTGCTCCCTAATATGCCCAAGGACAAAGAGGCATGTGCAAAAGCCCCGTTAGAGGCATACAACAGAACACTGACCACTTTACTCACCCCCCTTGGTGATTCCATCCGCAGAATACAAGGGTCTGTGTCCACATCAGGAGTAAGGAGAAAGAAGCGCTTTATAGGTGCCATTATAGGCAGTGTAGCTCTTGGGGTTGCAACATCGGCACAGATAACAGCGGCTGCGGCCCTAATACAAGCCAATCAGAATGCTGCCAACATCCTCCGGCTTAAGGAGAGCATTGCTGCAACCAATGAGGCTGTGCACGAGGTCACTGACGGATTATCACAACTAGCAGTAGCAGTTGGGAAGATGCAACAGTTTGTCAATGACCAGTTTAATAATACGGCGCGAGAATTGGACTGTATAAAAATTGCACAACAAGTCGGTGTAGAACTCAACCTATACCTAACTGAATTGACTACAGTGTTCGGGCCACAAATTACTTCCCCTGCTCTAACTCAGCTGACCATCCAAGCGCTTTACAATTTAGCTGGCGGCAACATGGATTACTTGTTGACTAAATTAGGTATAGGGAACAGTCATCTCAGCTCATTAATAGGTAGTGGCTTGATCACAGGCAACCCTATACTGTATGACTCACAGACTCAAATCCTGGGCATCCAGGTAAATTTACCTTCAGTAGGGAACCTTAATAATATGCGTGCCACCTATTTGGAGACCTTATCTGTAAGCACAACTAAAGGGTTTGCCTCAGCACTTGTCCCAAAGGTAGTGACACAAGTCGGTTCTGTGATAGAAGAACTCGACACCTCATACTGTATAGAGTCTGATCTGGATTTATATTGTACAAGAATAGTGACACTCCCCATGTCTCCAGGTATTTATTCTTGTCTGAGCGGCAATACATCAGCCTGCATGTACTCAAAGACTGAAGGCGCACTCAATACGCCATATATGGCCCTCAAAGGCTCAGTCATTGCCAATTGCAAAATAACAACCTGCAGGTGTGCAGACCCCCCGGGTATCATATCGCAAAACTATGGAGAAGCCGTATCTCTGATAGATAGACATTCATGCAATGTCCTATCATTAGATGGGATAACTCTGAGACTCAGCGGGGAGTTTGATGCAACTTATCAAAAGAATATCTCAATACTAGATTCTCAAGTCATCGTGACAGGCAACCTTGATATATCAACCGAGCTTGGAAGTGTCAACAATTCAATAAGCAATGCCCTGGACAGGTTAGCAGAAAGTAACAGCAAATTAGACAAAGTCAATGTCAAATTAACCAGCACATCTGCTCTCATTACCTATATCGTTCTAACTGTCATATCTCTTGTTTTCGGTACACTTGGCTTGGTTCTATCATGCTACTTGATGTACAAACAAAAGGCACAACAAAAGACTTTACTATGGCTTGGGAACAATACCCTCGATCAGATGAGAGCCACCACAAGAACATGA
>JX901374
ATGGGCTCCAAACCATCCACCAGGATCCTGGCACCTCTGATGCTGATCACCCGAATTACTCTGATACTGAGCTGCATCTGCCTGACGAGTTCTCTTGATGGCAGGCCTCTTGCAGCTGCGGGGATTGTGGTAACAGGAGAAAAAGTGATCAATATATATACCTCATCTCAGACAGGGTCAATCATAGTCAAGTTGCTCCCAAACATGCCCAAGGACAAAGAGGTATGCGCAAAAGCCCCGTTAGAGGCATACAACAGAACACTGACCACTTTGCTCACCCCCCTTGGTGATTCCATCCGCAGGATACAAGGGTCTGTGTCCACATCAGGAATAAGGAGGAAGAAGCGCTTTATAGGTGCCATTATAGGCAGTATAGCTCTTGGGGTTGCAACATCGGCACAGATAACAGCGGCTGCGGCCCTAATACAAGCCAATCAGAATGCTGCCAACATCCTCCGGCTCAAGGAGAGTATCGCTGCAACCAATGAAGCTGTGCACGAGGTCACCGACGGATTATCGCAACTAGCAGTAGCAGTTGGGAAGATGCAACAGTTTGTCAATGACCAATTTAATAATACAGCGCGAGAATTGGACTGTATAAAAATTGCACAACAAGTCGGTGTAGAACTCAACCTATACCTAACTGAACTGACTACAGTGTTCGGGCCACAAATTACTTCCCCTGCTCTAACTCAGCTGACCATCCAAGCGCTTTACAATCTAGCTGGCAGCAACATAGACTACTTGTTGGCCAAATTAGGTATAGGGAACAGTCATCTCAGCTCATTAATAGGTAGCGGCTTGATCACGGGCAACCCTATACTGTATGACTCACAGACTCAAATCCTGGGCATCCAGGTAAATTTACCTTCAGTAGGGAACCTTAATAATATGCGTGCCACCTACTTGGAGACTTTGTCTGTAAGCACGACTAAAGGGTTTGCCTCAGCACTTGTCCCGAAGGTAGTGACACAAGTCGGCTCTGTGATAGAAGAACTCGACACCTCATACTGTATAGAGTCTGATCTGGATTTATACTGTACAAGAATAGTGACATTCCCCATGTCTCCAGGTATTTATTCTTGTCTGAGCGGCAATACATCAGCCTGCATGTACTCAAAGACTGAAGGCGCACTCAATACGCCATATATGGCCCTCAAAGGCTCAGTCATTGCCAATTGCAAAATAACAACCTGCAGGTGTGCAGACCCTCCGGGTATCATATCGCAAAACTATGGAGAAGCTGTATCTCTGATAGATAGACATTCATGCAATGTCTTATCATTAGATGGGATAACTCTGAGGCTCAGCGGGGAGTTTGATTCAACTTATCAAAAGAATATCTCAATACTAGATTCTCAAGTCATCGTGACAGGCAACCTTGATATATCAACTGAGCTTGGAAATGTCAACAATTCAATAAGCAATGCCCTGGACAGGTTAGCAGAAAGTAACAGCAAATTAGACAAGGTCAATGTCAAATTAACCAGCACATCTGCTCTCATTACCTACATCGTTCTAACTGCCATATCTCTTGTTTTCGGTACACTTAGCTTGGTTCTAGCATGCTACTTGATGTACAAACAAAAGGCACAACAAAAGACTTTACTATGGCTCGGGAACAATACTCTCGATCAGATGAGAACCACTACAAGAACATGA
>JX901375
ATGGGCTCCAAACCCTCCACCAGGATCCTGGCACCTCTGATGCTGATCACCCGAATTACTCTGATAATGAGCTGCATCTGCCTGACGAGCTCTCTTGATGGCAGGCCTCTTGCAGCTGCGGGGATTGTGGTAACAGGAGAGAAAGTGATCAATATATACACCTCATCTCAGACAGGGTCAATCATAGTCAAGTTGCTCCCGAATATGCCCAAGGACAAAGAGGCATGTGCAAAAGCCCCGTTAGAGGCATACAACAGGACACTGACCACTTTACTCACCCCCCTTGGTGATTCCATCCGCAGGATACAAGGGTCTGTGTCCACATCAGGAGTAAGGAGAAAGAAGCGCTTTATAGGTGCCATTATAGGCAGTGTAGCTCTTGGGGTTGCAACATCGGCACAGATAACAGCGGCTGCGGCCCTAATACAGGCCAATCAGAATGCTGCCAACATCCTCCGGCTTAAGGAGAGCATCGCTGCAACCAATGAGGCTGTGCACGAGGTCACTGACGGATTATCACAACTAGCAGTAGCAGTTGGGAAGATGCAACAGTTTGTCAATGACCAGTTTAATAATACAGCGCGAGAATTGGACTGTATAAAAATTGCACAACAAGTCGGTGTAGAACTCAACCTATACCTAACTGAACTGACTACAGTGTTCGGGCCACAAATTACTTCCCCTGCTCTAACTCAGCTGACCGTCCAAGCGCTTTACAATTTAGCTGGCGGCAACATGGATTACTTGTTGACTAAATTAGGTATAGGGAACAGTCATCTCAGCTCATTAATAGGTAGTGGCTTGATCACAGGCAACCCTATACTGTATGACTCACAGACTCAAATCCTGGGCATCCAGGTAAATTTACCTTCAGTAGGGAACCTTAATAATATGCGTGCCACCTATTTGGAGACCTTATCTGTAAGCACAACTAAAGGGTTTGCCTCAGCACTTGTCCCGAAGGTAGTGACACAAGTCGGTTCTGTGATAGAAGAACTCGACACCTCATACTGTATAGAGTCTGATCTGGATTTATATTGTACAAGAATAGTGACACTCCCCATGTCTCCAGGTATTTATTCTTGTCTGAGCGGCAATACATCAGCCTGCATGTACTCAAAGACTGAAGGCGCACTCAATACGCCATATATGGCCCTCAAAGGCTCAGTCATTGCCAATTGCAAAATAACAACCTGCAGGTGTGCAGATCCCCCGGGTATCATATCGCAAAACTATGGAGAAGCCGTATCTCTGATAGATAGACATTCGTGCAATGTCCTATCATTAGATGGGATAACTCTGAGGCTCAGCGGGGAGTTTGATGCAACTTATCAAAAGAATATCTCAATACTAGATTCTCAAGTCATCGTGACAGGCAACCTTGATATATCAACCGAGCTTGGAAGTGTCAACAATTCAATAAGCAATGCCCTGGACAGGTTAGCAGAAAGTAACAGCAAATTAGACAAAGTCAATGTCAAATTAACCAGCACATCTGCTCTCATTACCTATATCGTTCTAACTGTCATGTCTCTTGTTGTCGGTACACTTAGCTTGGTTCTATCATGCTACTTGATGTACAAACAAAAGGCACAACAAAAGACTTTACTATGGCTTGGGAACAATACCCTCGATCAGATGAGAGCCACTACAAGAACATGA
>JX901376
ATGGGCTCCAAACCCTCCACCAGGATCCCGGCACCTCTGATGCTGATCACCCGAATTACTCTGATACTGAGCTGCATCCGCCTGACGAGCTCTCTTGATGGCAGGCCTCTTGCAGCTGCGGGGATTGTGGTAACAGGAGAGAAAGTGATCAATATATACACCTCATCTCAGACAGGGTCAATCATAGTCAAGTTGCTCCCTAATATGCCCAAGGACAAAGAGGCATGTGCAAAAGCCCCGTTAGAGGCATACAACAGAACACTGACCACTTTACTCACCCCCCTTGGTGATTCCATCCGCAGGATACAAGGGTCTGTGTCCACATCAGGAGTAAGGAGAAAGAAGCGCTTTATAGGTGCCATTATAGGCAGTGTAGCTCTTGGGGTTGCAACATCGGCACAGATAACAGCGGCTGCGGCCCTAATACAAGCCAATCAGAATGCTGCCAACATCCTCCGGCTTAAGGAGAGCATTGCTGCAACCAATGAGGCTGTGCACGAGGTCACTGACGGATTATCACAACTAGCAGTAGCAGTTGGGAAGATGCAACAGTTTGTCAATGACCAGTTTAATAATACAGCGCGAGAATTGGACTGTATAAAAATTGCACAACAAGTCGGTGTAGAACTCAACCTATACCTAACTGAACTGACTACAGTGTTCGGGCCACAAATTACTTCCCCTGCTCTAACTCAGCTGACCATCCAAGCGCTTTACAATTTAGCTGGCGGCAACATGGATTACTTGTTGACTAAATTAGGTATAGGGAACAGTCATCTCAGCTCATTAATAGGTAGTGGCTTGATCACAGGCAACCCTATACTGTATGATTCACAGACTCAAATCCTGGGCATCCAGGTAAATTTACCTTCAGTAGGGAACCTTAATAATATGCGTGCCACCTATTTGGAGACCTTATCTGTAAGCACAACTAAAGGGTTTGCCTCAGCACTTGTCCCGAAGGTAGTGACACAAGTCGGTTCTGTGATAGAAGAACTCGACACCTCATACTGTATAGAGTCTGATCTGGATTTATATTGTACAAGAATAGTGACACTCCCCATGTCTCCAGGTATTTATTCTTGTCTGAGCGGCAATACATCAGCCTGCATGTACTCAAAGACTGAAGGCGCACTCAATACGCCATATATGGCCCTCAAAGGCTCAGTCATTGCCAATTGCAAAATAACAACCTGCAGGTGTGCAGACCCCCCGGGTATCATATCGCAAAACTATGGAGAAGCCGTATCTCTGATAGATAGACATTCATGCAATGTCCTATCATTAGATGGGATAACTCTGAGACTCAGCGGGGAGTTTGATGCAACTTATCAAAAGAATATCTCAATACTAGATTCTCAAGTCATCGTGACAGGCAACCTTGATATATCAACCGAGCTTGGAAGTGTCAACAATTCAATAAGCAATGCCCTGGACAGGTTAGCAGAAAGTAACAGCAAATTAGACAAAGTCAATGTCAAATTAACCAGCACATCTGCTCTCATTACCTATATCGTTCTAACTGTCATATCTCTTGTTTTCGGTACACTTAGCTTGGTTCTATCATGCTACTTGATGTACAAACAAAAGGCACAACAAAAGACTTTACTATGGCTTGGGAACAATACCCTCGATCAGATGAGAGCCACCACAAGAACATGA
>JX901377
ATGGGCTCCAAACCCTCCACCAGGATCCTGGCACCTCTGATGCTGATCACCCGAATTACTCTGATACTGAGCTGCATCTGCCTGACGAGCTCTCTTGATGGCAGGCCTCTTGCAGCTGCGGGGATCGTGGTAACAGGGGAGAAAGTGATCAATATATACACCTCATCTCAGACAGGGTCAATCATAGTCAAGTTGCTCCCGAATATGCCCAAGGACAAAGAGGCATGCGCAAAAGCCCCGTTAGAGGCATACAACAGAACACTGACCACTTTACTCACTCCCCTTGGTGACTCCATCCGCAGGATACAAGGGTCTGTGTCTACATCAGGAGTAAGGAGAAAGAAGCGCTTTATAGGTGCCATTATAGGCAGTGTAGCTCTTGGAGTTGCAACATCGGCACAGATAACAGCGGCTGCGGCCCTAATACAAGCCAATCAGAATGCTGCCAACATCCTCCGGCTTAAGGAGAGCATCGCTGCAACCAATGAGGCTGTGCACGAGGTCACCGACGGATTATCACAACTAGCAGTAGCAGTTGGGAAGATGCAACAGTTTGTCAATGACCAGTTTAATAATACAGCGCGAGAATTGGACTGTATAAAAGTCGCACAACAAGTCGGTGTAGAACTCAACCTATACTTAACTGAACTGACTACAGTGTTCGGGCCACAAATTACTTCCCCTGCTCTAACTCAGCTGACCATCCAAGCGCTTTACAATTTGGCTGGCGGCAACATGGATTACTTGTTGACCAAATTAGGTATAGGGAACAGTCATCTCAGCTCATTAATAGGTAGTGGCTTGATCACAGGCAACCCTATACTGTATGACTCACAAACTCAAATCCTGGGCATCCAGGTAAATTTACCTTCAGTAGGGAACCTTAATAATATGCGTGCCACCTACTTGGAGACCTTATCTGTAAGCACAACTAAAGGGTTTGCCTCAGCACTTGTCCCGAAGGTAGTGACACAAGTCGGCTCTGTGATAGAAGAACTCGACACCTCATACTGTATAGAGTCTGATCTGGACTTATATTGTACAAGAATATTGACATTCCCCATGTCTCCAGGTATTTATTCTTGTCTGAGCGGCAATACATCAGCCTGCATGTACTCAAAGACTGAAGGCGCACTCAATACGCCATATATGGCCCTCAAAGGCTCAGTCATTGCCAATTGCAAAATAACAACCTGCAGGTGTGCAGACCCCCCAGGTATCATATCGCAAAACTATGGAGAAGCCGTGTCTCTGATAGATAGACATTCATGCAATGTCTTATCATTAGATGGGATAACTCTGAGGCTCAGTGGGGAGTTTGATGCAACTTATCAAAAGAATATCTCAATACTAGATTCTCAAGTCATCGTGACAGGCAACCTTGATATATCAACCGAACTTGGAAGTGTCAACAATTCAATAAGCAATGCCCTGGACAAGTTAGCAGAAAGTAACAGCAAATTAGACAAAGTCAATGTCAAATTAACCAGCACATCCGCTCTCATTACCTATATCGTTCTAACTGTCATATCTCTTGTTTTCGGTACACTTAGCTTGGTTCTAGCATGCTACTTGATGTACAAACAAAAGGCACAACAAAAGACTTTACTATGGCTTGGGAACAATACCCTCGATCAGATGAGGGCCACTACAAGACCATGA
>KP780870
ATGGGCTCCAAACCCTCCACCAGGATCCCGGCACCTCTGATGCTGATCACCCGAATTACTCTGGTACTGAGCTGCATCTGCCTGACGAGCTCTCTTGATGGCAGGCCTCTTGCAGCCGCGGGGATTGTGGTAACAGGAGAGAAAGTGATCAATATATACACCTCATCCCAGACAGGGTCAATCATAGTCAAGTTGCTCCCGAATATGCCCAAGGACAAAGAGGCATGTGCAAAAGCCCCGTTAGAGGCATACAACAGAACACTGACTACTTTACTCACCCCCCTTGGTGATTCCATCCGCAGGATACAAGGGTCTGTGTCCACATCAGGAGTAAGGAGAAAGAAGCGCTTTATAGGTGCCATTATAGGCAGTGTAGCTCTTGGGGTTGCAACATCGGCACAGATAACAGCGGCTGCGGCCCTAATACAAGCCAATCAGAATGCTGCCAACATCCTCCGGCTTAAGGAGAGCATCGCTGCAACCAATGAGGCTGTGCACGAGGTCACTGACGGATTATCACAACTAGCAGTAGCAGTTGGGAAGATGCAACAGTTTGTCAATGACCAGTTTAATAATACAGCGCGAGAATTGGACTGTATAAAAATTGCACAACAAGTCGGTGTAGAACTCAACCTATATCTAACTGAACTGACTACAGTGTTCGGGCCACAAATTACCTCCCCTGCTCTAACTCAGCTGACCATCCAAGCACTTTACAATTTAGCTGGCGGCAACATGGATTACTTGTTGACTAAATTAGGTATAGGGAACAGTCATCTCAGCTCATTAATAGGTAGTGGCTTGATCACAGGCAACCCTATACTGTATGACTCACAGACTCAAATCCTGGGCATCCAGGTAAATCTACCTTCAGTAGGGAACCTTAATAATATGCGTGCCACCTATTTAGAGACCTTATCTGTAAGCACAACTAAAGGGTTTGCCTCAGCACTTGTCCCGAAGGTAGTGACACAAGTCGGCTCTGTGATAGAAGAACTCGACACCTCATACTGTATAGAGTCTGATCTGGATTTATATTGTACAAGAATAGTGACACTCCCCATGTCTCCAGGTATTTATTCTTGTCTGAGCGGCAATACATCAGCCTGCATGTACTCAAAGACTGAAGGCGCACTCAATACGCCATATATGGCCCTCAAAGGCTCAGTCATTGCCAATTGCAAAATAACAACCTGCAGGTGTGCAGACCCCCCGGGTATCATATCGCAAAACTATGGAGAAGCCGTATCTCTGATAGATAGACATTCATGCAATGTCCTATCATTAGATGGGATAACTCTGAGGCTCAGCGGGGAGTTTGATGCAACTTATCAGAAGAATATCTCAATACTAGATTCTCAAGTCATCGTGACAGGCAACCTTGATATATCAACCGAGCTTGGAAGCGTCAACAACTCAATAAGCAATGCCCTGGACAGGCTAGCAGAAAGCAACAGCAAATTAGACAAAGTCAATGTCAAATTAACTAGCACATCTGCTCTCATTACCTATATCGTTCTAACTGTCATGTCTCTTGTTTTTGGTACACTTAGCTTGGTTCTATCATGCTACTTGATGTACAAACAAAAGGCACAACAAAAGACTTTACTATGGCTTGGGAACAATACCCTCGATCAGATGAGAGCCGCTACAAGAACATGA
>KP780871
ATGGGCTCCAAACCCTCCACCAGGATCCCGGCACCTCTGATGCTGATCACCCGAATTACTCTGGTACTGAGCTGCATCTGCCTGACGAGCTCTCTTGATGGCAGGCCTCTTGCAGCCGCGGGGATTGTGGTAACAGGAGAGAAAGTGATCAATATATACACCTCATCCCAGACAGGGTCAATCATAGTCAAGTTGCTCCCGAATATGCCCAAGGACAAAGAGGCATGTGCAAAAGCCCCGTTAGAGGCATACAACAGAACACTGACTACTTTACTCACCCCCCTTGGTGATTCCATCCGCAGGATACAAGGGTCTGTGTCCACATCAGGAGTAAGGAGAAAGAAGCGCTTTATAGGTGCCATTATAGGCAGTGTAGCTCTTGGGGTTGCAACATCGGCACAGATAACAGCGGCTGCGGCCCTAATACAAGCCAATCAGAATGCTGCCAACATCCTCCGGCTTAAGGAGAGCATCGCTGCAACCAATGAGGCTGTGCACGAGGTCACTGACGGATTATCGCAACTAGCAGTAGCAGTTGGGAAGATGCAACAGTTTGTCAATGACCAGTTTAATAATACAGCGCGAGAATTGGACTGTATAAAAATTGCACAACAAGTCGGTGTAGAACTCAACCTATATCTAACTGAACTGACTACAGTGTTCGGGCCACAAATTACCTCCCCTGCTCTAACTCAGCTGACCATCCAAGCACTTTACAATTTAGCTGGCGGCAACATGGATTACTTGTTGACTAAATTAGGTATAGGGAACAGTCATCTCAGCTCATTAATAGGTAGTGGCTTGATCACAGGCAACCCTATACTGTATGACTCACAGACTCAAATCCTGGGCATCCAGGTAAATCTACCTTCAGTAGGGAACCTTAACAATATGCGTGCCACCTATTTAGAGACCTTATCTGTAAGCACAACTAAAGGGTTTGCCTCAGCACTTGTCCCGAAGGTAGTGACACAAGTCGGCTCTGTGATAGAAGAACTCGACACCTCATACTGTATAGAGTCTGATCTGGATTTATATTGTACAAGAATAGTGACACTCCCCATGTCTCCAGGTATTTATTCTTGTCTGAGCGGCAATACATCAGCCTGCATGTACTCAAAGACTGAAGGCGCACTCAATACGCCATATATGGCCCTCAAAGGCTCAGTCATTGCCAATTGCAAAATAACAACCTGCAGGTGTGCAGACCCCCCAGGTATCATATCGCAAAACTATGGAGAAGCCGTATCTCTGATAGATAGACATTCATGCAATGTCTTATCATTAGATGGGATAACTCTGAGGCTCAGCGGGGAGTTTGATGCAACTTATCAGAAGAATATCTCAATATTAGATTCTCAAGTCATCGTGACAGGCAACCTTGATATATCAACCGAGCTTGGAAGTGTCAACAACTCAATAAGCAATGCCCTGGACAGGCTAGCAGAAAGCAACAGCAAATTAGACAGAGTCAATGTCAAATTAACCAGCACATCTGCTCTCATTACTTATATCATTCTAACTGTCATGTCTCTTGTTTTCGGTACACTTAGCTTGGTTCTATCATGCTACTTGATGTACAAACAAAAGGCACAACAAAAGACTTTACTATGGCTTGGGAACAATACCCTCGATCAGATGAGAGCCACTACAAGAACATGA
>KP780872
ATGGGCTCCAAACCCTCCACCAGGATCCCGGCACCTCTGATGCTGATCACCCGAATTACTCTGGTACTGAGCTGCATCTGCCTGACGAGCTCTCTTGATGGCAGGCCTCTTGCAGCCGCGGGGATTGTGGTAACAGGAGAGAAAGTGATCAATATATACACCTCATCCCAGACAGGGTCAATCATAGTCAAGTTGCTCCCGAATATGCCCAAGGACAAAGAGGCATGTGCAAAAGCCCCGTTAGAGGCATACAACAGAACACTGACTACTTTACTCACCCCCCTTGGTGATTCCATCCGCAGGATACAAGGGTCTGTGTCCACATCAGGAGTAAGGAGAAAGAAGCGCTTTATAGGTGCCATTATAGGCAGTGTAGCTCTTGGGGTTGCAACATCGGCACAGATAACAGCGGCTGCGGCCCTAATACAAGCCAATCAGAATGCTGCCAACATCCTCCGGCTTAAGGAGAGCATCGCTGCAACCAATGAGGCTGTGCACGAGGTCACTGACGGATTATCGCAACTAGCAGTAGCAGTTGGGAAGATGCAACAGTTTGTCAATGACCAGTTTAATAATACAGCGCGAGAATTGGACTGTATAAAAATTGCACAACAAGTCGGTGTAGAACTCAACCTATATCTAACTGAACTGACTACAGTGTTCGGGCCACAAATTACCTCCCCTGCTCTAACTCAGCTGACCATCCAAGCACTTTACAATTTAGCTGGCGGCAACATGGATTACTTGTTGACTAAATTAGGTATAGGGAACAGTCATCTCAGCTCATTAATAGGTAGTGGCTTGATCACAGGCAACCCTATACTGTATGACTCACAGACTCAAATCCTGGGCATCCAGGTAAATCTACCTTCAGTAGGGAACCTTAACAATATGCGTGCCACCTATTTAGAGACCTTATCTGTAAGCACAACTAAAGGGTTTGCCTCAGCACTTGTCCCGAAGGTAGTGACACAAGTCGGCTCTGTGATAGAAGAACTCGACACCTCATACTGTATAGAGTCTGATCTGGATTTATATTGTACAAGAATAGTGACACTCCCCATGTCTCCAGGTATTTATTCTTGTCTGAGCGGCAATACATCAGCCTGCATGTACTCAAAGACTGAAGGCGCACTCAATACGCCATATATGGCCCTCAAAGGCTCAGTCATTGCCAATTGCAAAATAACAACCTGCAGGTGTGCAGACCCCCCAGGTATCATATCGCAAAACTATGGAGAAGCCGTATCTCTGATAGATAGACATTCATGCAATGTCCTATCATTAGATGGGATAACTCTGAGGCTCAGCGGGGAGTTTGATGCAACTTATCAGAAGAATATCTCAATATTAGATTCTCAAGTCATCGTGACAGGCAACCTTGATATATCAACCGAGCTTGGAAGTGTCAACAACTCAATAAGCAATGCCCTGGACAGGCTAGCAGAAAGCAACAGCAAATTAGACAGAGTCAATGTCAAATTAACCAGCACATCTGCTCTCATTACCTATATCATTCTAACTGTCATGTCTCTTGTTTTCGGTACACTTAGCTTGGTTCTATCATGCTACTTGATGTACAAACAAAAGGCACAACAAAAGACTTTACTATGGCTTGGGAACAATACCCTCGATCAGATGAGAGCCACTACAAGAACATGA
>KP780873
ATGGGCTCCAAACCCTCCACCAGGATCCCGGCACCTCTGATGCTGATCACCCGAATTACTCTGGTACTGAGCTGCATCTGCCTGACGAGCTCTCTTGATGGCAGGCCTCTTGCAGCCGCGGGGATTGTGGTAACAGGAGAGAAAGTGATCAATATATACACCTCATCCCAGACAGGGTCAATCATAGTCAAGTTGCTCCCGAATATGCCCAAGGACAAAGAGGCATGTGCAAAAGCCCCGTTAGAGGCATACAACAGAACACTGACTACTTTACTCACCCCCCTTGGTGATTCCATCCGCAGGATACAAGGGTCTGTGTCCACATCAGGAGTAAGGAGAAAGAAGCGCTTTATAGGTGCCATTATAGGCAGTGTAGCTCTTGGGGTTGCAACATCGGCACAGATAACAGCGGCTGCGGCCCTAATACAAGCCAATCAGAATGCTGCCAACATCCTCCGGCTTAAGGAGAGCATCGCTGCAACCAATGAGGCTGTGCACGAGGTCACTGACGGATTATCGCAACTAGCAGTAGCAGTTGGGAAGATGCAACAGTTTGTCAATGACCAGTTTAATAATACAGCGCGAGAATTGGACTGTATAAAAATTGCACAACAAGTCGGTGTAGAACTCAACCTATATCTAACTGAACTGACTACAGTGTTCGGGCCACAAATTACCTCCCCTGCTCTAACTCAGCTGACCATCCAAGCACTTTACAATTTAGCTGGCGGCAACATGGATTACTTGTTGACTAAATTAGGTATAGGGAACAGTCATCTCAGCTCATTAATAGGTAGTGGCTTGATCACAGGCAACCCTATACTGTATGACTCACAGACTCAAATCCTGGGCATCCAGGTAAATCTACCTTCAGTAGGGAACCTTAACAATATGCGTGCCACCTATTTAGAGACCTTATCTGTAAGCACAACTAAAGGGTTTGCCTCAGCACTTGTCCCGAAGGTAGTGACACAAGTCGGCTCTGTGATAGAAGAACTCGACACCTCATACTGTATAGAGTCTGATCTGGATTTATATTGTACAAGAATAGTGACACTCCCCATGTCTCCAGGTATTTATTCTTGTCTGAGCGGCAATACATCAGCCTGCATGTACTCAAAGACTGAAGGCGCACTCAATACGCCATATATGGCCCTCAAAGGCTCAGTCATTGCCAATTGCAAAATAACAACCTGCAGGTGTGCAGACCCCCCAGGTATCATATCGCAAAACTATGGAGAAGCCGTATCTCTGATAGATAGACATTCATGCAATGTCTTATCATTAGATGGGATAACTCTGAGGCTCAGCGGGGAGTTTGATGCAACTTATCAGAAGAATATCTCAATATTAGATTCTCAAGTCATCGTGACAGGCAACCTTGATATATCAACCGAGCTTGGAAGTGTCAACAACTCAATAAGCAATGCCCTGGACAGGCTAGCAGAAAGCAACAGCAAATTAGACAGAGTCAATGTCAAATTAACCAGCACATCTGCTCTCATTACCTATATCATTCTAACTGTCATGTCTCTTGTTTTCGGTACACTTAGCTTGGTTCTATCATGCTACTTGATGTACAAACAAAAGGCACAACAAAAGACTTTACTATGGCTTGGGAACAATACCCTCGATCAGATGAGAGCCACTACAAGAACATGA
>KP780874
ATGGGCTCCAAACCCTCCACCAGGATCCCGGCACCTCTGATGCTGATCACCCGAATTACTCTGGTACTGAGCTGCATCTGCCTGACGAGCTCTCTTGATGGCAGGCCTCTTGCAGCCGCGGGGATTGTGGTAACAGGAGAGAAAGTGATCAATATATACACCTCATCCCAGACAGGGTCAATCATAGTCAAGTTGCTCCCGAATATGCCCAAGGACAAAGAGGCATGTGCAAAAGCCCCGTTAGAGGCATACAACAGAACACTGACTACTTTACTCACCCCCCTTGGTGATTCCATCCGCAGGATACAAGGGTCTGTGTCCACATCAGGAGTAAGGAGAAAGAAGCGCTTTATAGGTGCCATTATAGGCAGTGTAGCTCTTGGGGTTGCAACATCGGCACAGATAACAGCGGCTGCGGCCCTAATACAAGCCAATCAGAATGCTGCCAACATCCTCCGGCTTAAGGAGAGCATCGCTGCAACCAATGAGGCTGTGCACGAGGTCACTGACGGATTATCGCAACTAGCAGTAGCAGTTGGGAAGATGCAACAGTTTGTCAATGACCAGTTTAATAATACAGCGCGAGAATTGGACTGTATAAAAATTGCACAACAAGTCGGCGTAGAACTCAACCTATATCTAACTGAACTGACTACAGTGTTCGGGCCACAAATTACCTCCCCTGCTCTAACTCAGCTGACCATCCAAGCACTTTACAATTTAGCTGGCGGCAACATGGATTACTTGTTGACTAAATTAGGTATAGGGAACAGTCATCTCAGCTCATTAATAGGTAGTGGCTTGATCACAGGCAACCCTATACTGTATGACTCACAGACTCAAATCCTGGGCATCCAGGTAAATCTACCTTCAGTAGGGAACCTTAACAATATGCGTGCCACCTATTTAGAGACCTTATCTGTAAGCACAACTAAAGGGTTTGCCTCAGCACTTGTCCCGAAGGTAGTGACACAAGTCGGCTCTGTGATAGAAGAACTCGACACCTCATACTGTATAGAGTCTGATCTGGATTTATATTGTACAAGAATAGTGACACTCCCCATGTCTCCAGGTATTTATTCTTGTCTGAGCGGCAATACATCAGCCTGCATGTACTCAAAGACTGAAGGCGCACTCAATACGCCATATATGGCCCTCAAAGGCTCAGTCATTGCCAATTGCAAAATAACAACCTGCAGGTGTGCAGACCCCCCAGGTATCATATCGCAAAACTATGGAGAAGCCGTATCTCTGATAGATAGACATTCATGCAATGTCCTATCATTAGATGGGATAACTCTGAGGCTCAGCGGGGAGTTTGATGCAACTTATCAGAAGAATATCTCAATATTAGATTCTCAAGTCATCGTGACAGGCAACCTTGATATATCAACCGAGCTTGGAAGTGTCAACAACTCAATAAGCAATGCCCTGGACAGGCTAGCAGAAAGCAACAGCAAATTAGACAGAGTCAATGTCAAATTAACCAGCACATCTGCTCTCATTACCTATATCATTCTAACTGTCATGTCTCTTGTTTTCGGTACACTTAGCTTGGTTCTATCATGCTACTTGATGTACAAACAAAAGGCACAACAAAAGACTTTACTATGGCTTGGGAACAATACCCTCGATCAGATGAGAGCCACTACAAGAACATGA
>KP780875
ATGGGCTCCAAACCCTCCACCAGGATCCCGGCACCTCTGATGCTGATCACCCGAATTACTCTGGTACTGAGCTGCATCTGCCTGACGAGCTCTCTTGATGGCAGGCCTCTTGCAGCCGCGGGGATTGTGGTAACAGGAGAGAAAGTGATCAATATATACACCTCATCCCAGACAGGGTCAATCATAGTCAAGTTGCTCCCGAATATGCCCAAGGACAAAGAGGCATGTGCAAAAGCCCCGTTAGAGGCATACAACAGAACACTGACTACTTTACTCACCCCCCTTGGTGATTCCATCCGCAGGATACAAGGGTCTGTGTCCACATCAGGAGTAAGGAGAAAGAAGCGCTTTATAGGTGCCATTATAGGCAGTGTAGCTCTTGGGGTTGCAACATCGGCACAGATAACAGCGGCTGCGGCCCTAATACAAGCCAATCAGAATGCTGCCAACATCCTCCGGCTTAAGGAGAGCATCGCTGCAACCAATGAGGCTGTGCACGAGGTCACTGACGGATTATCGCAACTAGCAGTAGCAGTTGGGAAGATGCAACAGTTTGTCAATGACCAGTTTAATAATACAGCGCGAGAATTGGACTGTATAAAAATTGCACAACAAGTCGGCGTAGAACTCAACCTATATCTAACTGAACTGACTACAGTGTTCGGGCCACAAATTACCTCCCCTGCTCTAACTCAGCTGACCATCCAAGCACTTTACAATTTAGCTGGCGGCAACATGGATTACTTGTTGACTAAATTAGGTATAGGGAACAGTCATCTCAGCTCATTAATAGGTAGTGGCTTGATCACAGGCAACCCTATACTGTATGACTCACAGACTCAAATCCTGGGCATCCAGGTAAATCTACCTTCAGTAGGGAACCTTAACAATATGCGTGCCACCTATTTAGAGACCTTATCTGTAAGCACAACTAAAGGGTTTGCCTCAGCACTTGTCCCGAAGGTAGTGACACAAGTCGGCTCTGTGATAGAAGAACTCGACACCTCATACTGTATAGAGTCTGATCTGGATTTATATTGTACAAGAATAGTGACACTCCCCATGTCTCCAGGTATTTATTCTTGTCTGAGCGGCAATACATCAGCCTGCATGTACTCAAAGACTGAAGGCGCACTCAATACGCCATATATGGCCCTCAAAGGCTCAGTCATTGCCCATTGCAAAATAACAACCTGCAGGTGTGCAGACCCCCCAGGTATCATATCGCAAAACTATGGAGAAGCCGTATCTCTGATAGATAGACATTCATGCAATGTCCTATCATTAGATGGGATAACTCTGAGGCTCAGCGGGGAGTTTGATGCAACTTATCAGAAGAATATCTCAATATTAGATTCTCAAGTCATCGTGACAGGCAACCTTGATATATCAACCGAGCTTGGAAGTGTCAACAACTCAATAAGCAATGCCCTGGACAGGCTAGCAGAAAGCAACAGCAAATTAGACAGAGTCAATGTCAAATTAACCAGCACATCTGCTCTCATTACCTATATCATTCTAACTGTCATGTCTCTTGTTTTCGGTACACTTAGCTTGGTTCTATCATGCTACTTGATGTACAAACAAAAGGCACAACAAAAGACTTTACTATGGCTTGGGAACAATACCCTCGATCAGATGAGAGCCACTACAAGAACATGA
>KP780876
ATGGGCTCCAAACCCTCCACCAGGATCCCGGCACCTCTGATGCTGATCACCCGAATTACTCTGGTACTGAGCTGCATCTGCCTGACGAGCTCTCTTGATGGCAGGCCTCTTGCAGCCGCGGGGATTGTGGTAACAGGAGAGAAAGTGATCAATATATACACCTCATCCCAGACAGGGTCAATCATAGTCAAGTTGCTCCCGAATATGCCCAAGGACAAAGAGGCATGTGCAAAAGCCCCGTTAGAGGCATACAACAGAACACTGACTACTTTACTCACCCCCCTTGGTGATTCCATCCGCAGGATACAAGGGTCTGTGTCCACATCAGGAGTAAGGAGAAAGAAGCGCTTTATAGGTGCCATTATAGGCAGTGTAGCTCTTGGGGTTGCAACATCGGCACAGATAACAGCGGCTGCGGCCCTAATACAAGCCAATCAGAATGCTGCCAACATCCTCCGGCTTAAGGAGAGCATCGCTGCAACCAATGAGGCTGTGCACGAGGTCACTGACGGATTATCGCAACTAGCAGTAGCAGTTGGGAAGATGCAACAGTTTGTCAATGACCAGTTTAATAATACAGCGCGAGAATTGGACTGTATAAAAATTGCACAACAAGTCGGCGTAGAACTCAACCTATATCTAACTGAACTGACTACAGTGTTCGGGCCACAAATTACCTCCCCTGCTCTAACTCAGCTGACCATCCAAGCACTTTACAATTTAGCTGGCGGCAACATGGATTACTTGTTGACTAAATTAGGTATAGGGAACAGTCATCTCAGCTCATTAATAGGTAGTGGCTTGATCACAGGCAACCCTATACTGTATGACTCACAGACTCAAATCCTGGGCATCCAGGTAAATCTACCTTCAGTAGGGAACCTTAACAATATGCGTGCCACCTATTTAGAGACCTTATCTGTAAGCACAACTAAAGGGTTTGCCTCAGCACTTGTCCCGAAGGTAGTGACACAAGTCGGCTCTGTGATAGAAGAACTCGACACCTCATACTGTATAGAGTCTGATCTGGATTTATATTGTACAAGAATAGTGACACTCCCCATGTCTCCAGGTATTTATTCTTGTCTGAGCGGCAATACATCAGCCTGCATGTACTCAAAGACTGAAGGCGCACTCAATACGCCATATATGGCCCTCAAAGGCTCAGTCATTGCCGATTGCAAAATAACGACCTGCAGGTGTGCAGACCCCCCAGGTATCATATCGCAAAACTATGGAGAAGCCGTATCTCTGATAGATAGACATTCATGCAATGTCCTATCATTAGATGGGATAACTCTGAGGCTCAGCGGGGAGTTTGATGCAACTTATCAGAAGAATATCTCAATATTAGATTCTCAAGTCATCGTGACAGGCAACCTTGATATATCAACCGAGCTTGGAAGTGTCAACAACTCAATAAGCAATGCCCTGGACAGGCTAGCAGAAAGCAACAGCAAATTAGACAGAGTCAATGTCAAATTAACCAGCACATCTGCTCTCATTACCTATATCATTCTAACTGTCATGTCTCTTGTTTTCGGTACACTTAGCTTGGTTCTATCATGCTACTTGATGTACAAACAAAAGGCACAACAAAAGACTTTACTATGGCTTGGGAACAATACCCTCGATCAGATGAGAGCCACTACAAGAACATGA
>KU059752
ATGGGCTCCAAACCCTCCACCAGGATCCTGGCACCTCTGATGCTGATCACCCGAATTACTCTGATACTGAGCTGCATCTGCCTGACGAGTTCTCTTGATGGCAGGCCTCTTGCAGCTGCGGGGATTGTGGTAACAGGAGATAAAGTGATCAATATATACACCTCATCTCAGACAGGGTCAATCATAGTCAAGTTGCTCCCGAATATGCCCAAGGACAAAGAGGCATGTGCAAAAGCCCCGTTAGAGGCATACAACAGAACACTGACCACTTTACTCACCCCCCTTGGTGATTCCATCCGCAGGATACAAGGGTCTGTGTCCACATCAGGAGTAAGGAGGAAGAAGCGCTTTATAGGTGCCATTATAGGCAGTGTAGCTCTTGGGGTTGCAACATCGGCACAGATAACAGCGGCTGCGGCCCTAATACAAGCCAATCAGAATGCTGCCAACATCCTCCGGCTTAAGGAGAGCATCGCTGCAACCAATGAAGCTGTGCACGAGGTCACCGACGGATTATCGCAACTAGCAGTAGCAGTTGGGAAGATGCAACAGTTTGTCAATGACCAATTTAATAATACAGCGCGAGAATTGGACTGTATAAAAATTGCACAACAAGTCGGTGTAGAACTCAACCTATACCTAACTGAACTGACTACAGTGTTCGGGCCACAAATTACTTCCCCTGCTCTAACTCAGCTGACCACCCAAGCGCTTTACAATTTAGCTGGCGGCAACATGGATTACTTGTTGACTAAATTAGGTATAGGGAACAGTCATCTCAGCTCATTAATAGGTAGTGGCTTGATCACAGGCAACCCTATACTGTATGACTCACAGACTCAAATCCTGGGCATCCAGGTAAATTTACCTTCAGTAGGGAACCTTAATAATATGCGTGCCACCTACTTGGAGACTTTATCTGTAAGCACAACTAAAGGGTTTGCCTCAGCACTTGTCCCGAAGGTAGTGACACAAGTCGGCTCTGTGATAGAAGAACTCGACACCTCATACTGTATAGAGTCTGATCTGGATTTATACTGTACAAGAATAGTGACATTCCCCATGTCTCCAGGTATTTATTCTTGTCTGAGCGGCAATACATCAGCCTGCATGTACTCAAAGACTGAAGGCACACTCAATACGCCATATATGGCCCTCAAAGGCTCAGTCATTGCCAATTGCAAAATAACAACCTGCAGGTGTGCAGACCCCCCGGGTATCATATCGCAAAACTATGGAGAAGCTGTATCTCTGATAGATAGACATTCATGCAATGTCTTATCATTAGATGGGATAACTCTGAGGCTCAGCGGGGAGTTTGATGCAACTTATCAAAAGAATATCTCAATACTAGATTCTCAAGTCATCGTGACAGGCAACCTTGATATATCAACTGAGCTTGGAAGTGTCAACAATTCAATAAGCAATGCCCTGGACAGGTTAGCAGAAAGTAACAGCAAATTAGACAAAGTCAATGTCAAATTAACCAGCACATCTGCTCTCATTACCTATATCGTTCTAACTGTCATATCTCTTGTTTTCGGTACACTTAGCTTGGTTCTAGCATGCTACTTGATGTACAAACAAAAGGCACAACAAAAGACTTTACTATGGCTTGGGAACAATACCCTCGATCAGATGAGAGCCACTACAAGAACATGA
>MG018201
ATGGGCTCTAAACCCTCCACCAGGATCCCGGCACCTCTGATGCTGATCACCCGAATTACTCTGGTACTGAGCTGCATCTGCCTGACGAGCTCTCTTGATGGCAGGCCTCTTGCAGCCGCGGGGATTGTGGTAACAGGAGAGAAAGTGATCAATATATACACCTCATCCCAGACAGGGTCAATCATAGTCAAGTTGCTCCCGAATATGCCCAAGGACAAAGAGGCATGTGCAAAAGCCCCGTTAGAGGCATACAACAGAACACTGACTACTTTACTCACCCCCCTTGGTGATTCCATCCGCAGGATACAAGGGTCTGTGTCCACATCAGGAGTAAGGAGAAAGAAGCGCTTTATAGGTGCCATTATAGGCAGTGTAGCTCTTGGGGTTGCAACATCGGCACAGATAACAGCGGCTGCGGCCCTAATACAAGCCAATCAGAATGCTGCCAACATCCTCCGGCTTAAGGAGAGCATCGCTGCAACCAATGAGGCTGTGCACGAGGTCACTGACGGATTATCACAACTAGCAGTAGCAGTTGGGAAGATGCAACAGTTTGTCAATGACCAGTTTAATAATACAGCGCGAGAATTGGACTGTATAAAAATTGCACAACAAGTCGGTGTAGAACTCAACCTATATCTAACTGAATTGACTACAGTGTTCGGGCCACAAATTACCTCCCCTGCTCTAACTCAGCTGACCATCCAAGCACTTTACAATTTAGCTGGCGGCAACATGGATTACTTGTTGACTAAATTAGGTATAGGGAACAGTCATCTCAGCTCATTAATAGGTAGTGGCTTGATCACAGGCAACCCTATACTGTATGACTCACAGACTCAAATCCTGGGCATCCAGGTAAATCTACCTTCAGTAGGGAACCTTAATAATATGCGTGCCACCTATTTAGAGACCTTATCTGTCAGCACAACTAAAGGGTTTGCCTCAGCACTTGTCCCGAAGGTAGTGACACAAGTCGGCTCTGTGATAGAAGAACTCGACACCTCATACTGTATAGAGTCTGATCTGGATTTATATTGTACAAGAATAGTGACACTCCCCATGTCTCCAGGTATTTATTCTTGTCTGAGCGGCAATACATCAGCCTGCATGTACTCAAAGACTGAAGGCGCACTCAATACGCCATATATGGCCCTCAAAGGCTCAGTCATTGCCAATTGCAAAATAACAACCTGCAGGTGTGCAGACCCCCCGGGTATCATATCGCAAAACTATGGAGAAGCCGTATCTCTGATAGATAGACATTCATGCAATGTCCTATCATTAGATGGGATAACTCTGAGGCTCAGCGGGGAGTTTGATGCAACTTATCAGAAGAATATCTCAATACTGGATTCTCAAGTCATCGTGACAGGCAACCTTGATATATCAACCGAGCTTGGAAGTGTCAACAACTCAATAAGCAATGCCCTGGACAGGCTAGCAGAAAGCAACAGCAAATTAGACAGAGTCAATGTCAAATTAACCAGCACATCTGCTCTCATTACCTATATCGTTCTAACTGTCATGTCTCTTGTTTTCGGTACACTTAGCTTGGTTCTATCATGCTACTTGATGTACAAACAAAAGGCACAACAAAAGACTTTACTATGGCTTGGGAACAATACCCTCGATCAGATGAGAGCCACTACAAGAACATGA
>MG018202
ATGGGCTCCAAACCCTCCACCAGGATCCCGGCACCTCTGATGCTGATCACCCGAATTACTCTGATACTGAGCTGCATCTGCCTGACGAGCTCTCTTGATGGCAGGCCCCTTGCAGCTGCGGGGATTGTGGTAACAGGAGAGAAAGTGATCAACATATACACCTCATCTCAGACAGGGTCAGTCATAGTCAAGTTGCTCCCGAATATGCCCAAGGACAAAGAGGCGTGTGCAAAAGCCCCGTTAGAGGCATACAACAGAACATTGACCACTTTACTCACCCCCCTTGGTGATTCCATCCGCAGGATACAAGGGTCTGTGTCCGCATCAGGAGTAAAGAGAAAGAAGCGCTTTATAGGTGCCATTATAGGCAGTGTAGCTCTTGGGGTTGCAACATCGGCACAGATAACAGCGGCTGCGGCCCTAATACAAGCCAATCAGAATGCTGCCAACATCCTCCGGCTTAAGGAGAGCATCGCTGCAACCAATGAGGCTGTGCACGAGGTCACTGACGGATTATCACAACTAGCAGTAGCAGTTGGGAAGATGCAACAGTTTGTCAATGACCAGTTTAATAATACAGCACGAGAATTGGACTGTATAAAAATTGCACAACAAGTCGGTGTCGAACTCAACCTATACCTAACTGAACTGACTACAGTGTTCGGGCCACAAATTACTTCCCCTGCTCTAACTCAGCTGACCATCCAAGCGCTTTACAATTTAGCTGGCGGCAACATGGATTACTTGTTGACTAAATTAGGTATAGGGAACAGTCATCTCAGCTCATTAATAGGCAGTGGCTTGATCACAGGCAACCCTATACTGTATGACTCACAGACTCAAATCCTGGGCATCCAGGTAAATTTACCTTCAGTAGGGAACCTCAATAATATGCGTGCCACCTACTTGGAGACCTTATCTGTAAGCACAACTAAAGGGTTTGCCTCAGCACTTGTCCCGAAGGTAGTGACACAAGTCGGCTCTGTGATAGAAGAACTCGACACCTCATACTGTATAGAGTCTGATCTGGATTTATATTGTACAAGAATAGTGACATTCCCCATGTCTCCAGGTATTTATTCTTGTCTGAGCGGCAATACATCAGCCTGCATGTACTCAAAGACTGAAGGCGCGCTCAATACACCATATATGGCCCTCAAAGGCTCAGTCATTGCCAATTGCAAAATAACAACCTGCAGGTGTGCAGACCCCCCGGGTATCATATCGCAAAACTATGGAGAAGCCGTATCTATGATAGATAGACATTCATGCAATGTCTTATCATTAGATGGAATAACTCTGAGGCTCAGCGGGGAGTTTGATGCAACTTATCAAAAGAATATCTCAATACTAGATTCTCAAGTCATCGTGACAGGCAACCTTGATATATCAACCGAGCTTGGAAGTGTCAACAATTCAATAAGCAATGCCCTGGACAGGTTAGCAGAAAGTAACAACAAATTAGACAAAGTCAATGTCAAATTAACCAGCACATCTGCTCTCATTACCTATATCGTTCTAACTGTCATATCTCTTGTTTTCGGTACACTTAGCTTGGTTCTAGCATGCTACTTGATGTATAAACAAAAGGCACAACAAAAGACTTTACTATGGCTTGGGAACAATACCCTCGATCAGATGAGAGCCACTACAAGAACATGA
>MG018218
ATGGGCTCCAAACCCTCCACCAGGATCCCGGCACCTCTGATGCTGATCACCCGAATTACTCTGGTACTGAGCTGCATCTGCCTGACGAGCTCTCTTGATGGCAGGCCTCTTGCAGCCGCGGGGATTGTGGTAACAGGAGAGAAAGTGATCAATATATACACCTCATCCCAGACAGGGTCAATCATAGTCAAGTTGCTCCCGAATATGCCCAAGGACAAAGAGGCATGTGCAAAAGCCCCGTTAGAGGCATACAACAGAACACTGACTACTTTACTCACCCCCCTTGGTGATTCCATCCGCAGGATACAAGGGTCTGTGTCCACATCAGGAGTAAGGAGAAAGAAGCGCTTTATAGGTGCCATTATAGGCAGTGTAGCTCTTGGGGTTGCAACATCGGCACAGATAACAGCGGCTGCGGCCCTAATACAAGCCAATCAGAATGCTGCCAACATCCTCCGGCTTAAGGAGAGCATCGCTGCAACCAATGAGGCTGTGCACGAGGTCACTGACGGATTATCGCAACTAGCAGTAGCAGTTGGGAAGATGCAACAGTTTGTCAATGACCAGTTTAATAATACAGCGCGAGAATTGGACTGTATAAAAATTGCACAACAAGTCGGTGTAGAACTCAACCTATATCTAACTGAACTGACTACAGTGTTCGGGCCACAAATTACCTCCCCTGCTCTAACTCAGCTGACCATCCAAGCACTTTACAATTTAGCTGGCGGCAACATGGATTACTTGTTGACTAAATTAGGTATAGGGAACAGTCATCTCAGCTCATTAATAGGTAGTGGCTTGATCACAGGCAACCCTATACTGTATGACTCACAGACTCAAATCCTGGGCATCCAGGTAAATCTACCTTCAGTAGGGAACCTTAACAATATGCGTGCCACCTATTTAGAGACCTTATCTGTAAGCACAACTAAAGGGTTTGCCTCAGCACTTGTCCCGAAGGTAGTGACACAAGTCGGCTCTGTGATAGAAGAACTCGACACCTCATACTGTATAGAGTCTGATCTGGATTTATATTGTACAAGAATAGTGACACTCCCCATGTCTCCAGGTATTTATTCTTGTCTGAGCGGCAATACATCAGCCTGCATGTACTCAAAGACTGAAGGCGCACTCAATACGCCATATATGGCCCTCAAAGGCTCAGTCATTGCCAATTGCAAAATAACAACCTGCAGGTGTGCAGACCCCCCGGGTATCATATCGCAAAACTATGGAGAAGCCGTATCTCTGATAGATAGACATTCATGCAATGTCCTATCATTAGATGGGATAACTCTGAGGCTCAGCGGGGAGTTTGATGCAACTTATCAGAAGAATATCTCAATACTAGATTCTCAAGTCATCGTGACAGGCAACCTTGATATATCAACCGAGCTTGGAAGTGTCAACAACTCAATAAGCAATGCCCTGGACAGGCTAGCAGAAAGCAACAGCAAATTAGACAGAGTCAATGTCAAATTAACCAGCACATCTGCTCTCATTACCTATATCGTTCTAACTGTCATGTCTCTTGTTTTCGGTACACTTAGCTTGGTTCTATCATGCTACTTGATGTACAAACAAAAGGCACAACAAAAGACTTTACTATGGCTTGGGAACAATACCCTCGATCAGATGAGAGCCACTACAAGAACATGA
>EU477188
ATGGGCTCCAAACCCTCCACCAGGATCCCGGCACCTCTAATGCTGATCACCCGAATCACTCTGATACTGAGCTGCATCTGCCTGACGAGCTCTCTTGATGGTAGGCCTCTTGCAGCTGCGGGGATTGTGGTAACAGGAGATAAAGTGATCAATATATACACCTCGTCTCAGACAGGGTCAATCATAGTCAAGTTGCTCCCGAATATGCCCAAGGACAAAGAGGCATGTGCAAAAGCCCCACTAGAGGCATACAACAGAACACTGACCACTCTACTCACCCCCCTTGGTGATTCCATCCGCAGGATACAAGGGTCTGTATCCACATCAGGAGTAAGGAGGAAGAAGCGCTTTATAGGTGCCATTATAGGCAGTGTAGCTCTTGGGGTTGCGACATCGGCACAGATAACAGCGGCTGCGGCCCTAATACAAGCCAATCAGAATGCTGCCAACATCCTCCGGCTTAAGGAGAGCATCGCTGCAACCAATGAGGCTGTGCACGAGGTCACCGACGGATTATCGCAACTAGCAGTAGCAGTTGGGAAGATGCAACAGTTTGTCAATGACCAATTTAATAATACAGCGCGAGAATTGGACTGTATAAAAATTGCACAACAAGTCGGTGTAGAACTCAACCTATACCTAACTGAACTGACTACAGTGTTCGGGCCACAAATTACTTCCCCTGCTCTAACTCAGCTGACCATCCAAGCGCTTTACAATTTAGCTGGCGGCAACATGGATTACTTGTTGACTAAATTAGGTATAGGGAACAGTCATCTCAGCTCATTAATAGGTAGTGGCTTGATCACAGGCAACCCTATACTGTATGACTCACAGACTCAAATCCTGGGCATCCAGGTAAATTTACCTTCAGTAGGGAACCTTAATAATATGCGTGCCACCTACTTGGAGACTTTATCTGTAAGCACGACCAAAGGGTTTGCCTCAGCACTTGTCCCGAAGGTAGTGACACAAGTCGGCTCCGTGATAGAAGAACTCGACACCTCATACTGTATAGAGTCTGATCTGGATTTATACTGTACAAGAATAGTGACATTCCCCATGTCTCCAGGTATTTATTCTTGTCTGAGCGGCAATACATCAGCCTGCATGTACTCAAAGACTGAAGGCGCACTCAATACGCCATATATGGCCCTCAAAGGCTCAGTCATTGCCAATTGCAAGATAACAACCTGCAGGTGTGCAGACCCCCCGGGTATCATATCGCAAAACTATGGAGAAGCTGTATCTCTGATAGATAGACATTCATGCAATGTCTTATCATTAGATGGGATAACTCTGAGGCTCAGTGGGGAGTTTGATGCAACTTATCAAAAGAATATCTCAATACTAGATTCTCAAGTCATCGTGACAGGCAACCTTGATATATCAACCGAGCTTGGAAGTGTCAACAATTCAATAAGCAATGCCCTGGACAGGTTAGCAGAAAGTAACAGCAAATTAGACAAAGTCAATGTCAAATTAACCAGCACATCTGCCCTCATTACCTATATCGCTCTAACTGTCATATCTCTTGTTTTCGGTACACTTAGCTTGGTTCTAGCCTGCTACTTGATGTACAAACAAAAGGCACAACAAAAGACTTTACTATGGCTTGGGAACAATACCCTCGATCAGATGAGAGCCACTACAAGAACATGA
>EU477190
ATGGGCTCCAAACCCTCCACCAGGATCCCGGCACCTCTAATGCTGATCACCCGAATCACTCTGATACTGAGCTGCATCTGCCTGACGAGCTCTCTTGATGGCAGGCCTCTTGCAGCTGCGGGGATTGTGGTAACAGGAGATAAAGTGATCAATATATACACCTCGTCTCAGACAGGGTCAATCATAGTCAAGTTGCTCCCGAATATGCCCAAGGACAAAGAGGCATGTGCAAAAGCCCCACTAGAGGCATACAACAGAACACTGACCACTCTACTCACCCCCCTTGGTGATTCCATCCGCAGGATACAAGGGTCTGTATCCACATCAGGAGTAAGGAGGAAGAAGCGCTTTATAGGTGCCATTATAGGCAGTGTAGCTCTTGGGGTTGCGACATCGGCACAGATAACAGCGGCTGCGGCCCTAATACAAGCCAATCAGAATGCTGCCAACATCCTCCGGCTTAAGGAGAGCATCGCTGCAACCAATGAGGCTGTGCACGAGGTCACCGACGGATTATCGCAACTAGCAGTGGCAGTTGGGAAGATGCAACAGTTTGTCAATGACCAATTTAATAATACAGCGCGAGAATTGGACTGTATAAAAATTGCACAACAAGTCGGTGTAGAACTCAACCTATACCTAACTGAACTGACTACAGTGTTCGGGCCACAAATTACTTCCCCTGCTCTAACTCAGCTGACCATCCAAGCGCTTTACAATTTAGCTGGCGGCAACATGGATTACTTGTTGACTAAATTAGGTATAGGGAACAGTCACCTCAGCTCATTAATAGGTAGTGGCTTGATCACAGGCAACCCTATACTGTATGACTCACAGACTCAAATCCTGGGCATCCAGGTAAATTTACCCTCAGTGGGGAACCTTAATAATATGCGTGCCACCTACTTGGAGACTTTATCTGTAAGCACGACCAAAGGGTTTGCCTCAGCACTTGTCCCGAAGGTAGTGACACAAGTCGGCTCCGTGATAGAAGAACTCGACACCTCATACTGTATAGAGTCTGATCTGGATTTATACTGTACAAGAATAGTGACATTCCCCATGTCTCCAGGTATTTATTCTTGTCTGAGCGGCAATACATCAGCCTGCATGTACTCAAAGACTGAAGGCGCACTCAATACGCCATATATGGCCCTCAAAGGCTCAGTCATTGCCAATTGCAAGATAACAACCTGCAGGTGTGCAGACCCCCCGGGTATCATATCGCAAAACTATGGAGAAGCTGTATCTCTGATAGATAGACATTCATGCAATGTCTTATCATTAGATGGGATAACTCTGAGGCTCAGTGGGGAGTTTGATGCAACTTATCAAAAGAATATCTCAATACTAGATTCTCAAGTCATCGTGACAGGCAACCTTGATATATCAACCGAGCTTGGAAGTGTCAACAATTCAATAAGCAATGCCCTGGACAGGTTAGCAGAAAGTAACAGCAAATTAGACAAAGTCAATGTCAAATTAACCGGCACATCTGCCCTCATTACCTATATCGCTCTAACTGTCATATCTCTTGTTTTCGGTACACTTAGCTTGGTTCTAGCCTGCTACTTGATGTACAAACAAAAGGCACAACAAAAGACTTTACTATGGCTTGGGAACAATACCCTCGATCAGATGAGAGCCACTACAAGAACATGA
>EU477191
ATGGGCTCCAAACCCTCCACCAGGATCCCAGCACCTCTAATGCTGATCACCCGAATCACTCTGATACTGAGCTGCATCTGCCTGACGAGCTCTCTTGATGGCAGGCCTCTTGCAGCTGCGGGGATTGTGGTAACAGGAGATAAAGTGATCAATATATACACCTCGTCTCAGACAGGGTCAATCATAGTCAAGTTGCTCCCGAATATGCCCAAGGACAAAGAGGCATGTGCAAAAGCCCCACTAGAGGCATACAACAGAACACTGACCACTTTACTCACCCCCCTTGGTGATTCCATCCGCAGGATACAAGGGTCTGTATCCACATCAGGAGTAAGGAGGAAGAAGCGCTTTATAGGTGCCATTATAGGCAGTGTAGCTCTTGGGGTTGCGACATCGGCACAGATAACAGCGGCTGCGGCCCTAATACAAGCCAATCAGAATGCTGCCAACATCCTCCGGCTTAAGGAGAGCATTGCTGCAACCAATGAGGCTGTGCACGAGGTCACCGACGGATTATCGCAACTAGCAGTAGCAGTTGGGAAGATGCAACAGTTTGTCAATGACCAATTTAATAATACAGCGCGAGAATTGGACTGTATAAAAATTGCACAACAAGTCGGTGTAGAACTCAACCTATACCTAACTGAACTGACTACAGTGTTCGGGCCACAAATTACTTCCCCTGCTCTAACTCAGCTAACCATCCAAGCGCTTTACAATTTAGCTGGCGGCAACATGGATTACTTGTTGACTAAATTAGGTATAGGGAACAGTCATCTCAGCTCATTAATAGGTAGTGGCTTGATCACAGGCAACCCTATACTGTATGACTCACAGACTCAAATCCTGGGCATCCAGGTAAATTTACCTTCAGTAGGGAACCTTAATAATATGCGTGCCACCTACTTGGAGACTTTATCTGTAAGCACGACCAAAGGGTTTGCCTCAGCACTTGTCCCGAAGGTAGTGACACAAGTCGGCTCCGTGATAGAAGAACTCGACACCTCATACTGTATAGAGTCTGATCTGGATTTATACTGTACAAGAATAGTGACATTCCCCATGTCTCCAGGTATTTATTCTTGTCTGAGCGGCAATACATCAGCCTGCATGTACTCAAAGACTGAAGGCGCACTCAATACGCCATATATGGCCCTCAAAGGCTCAGTCATTGCCAATTGCAAGATAACAACCTGCAGGTGTGCAGACCCCCCGGGTATCATATCGCAAAACTATGGAGAAGCTGTATCTCTGATAGATAGACATTCATGCAATGTTTTATCATTAGATGGGATAACTCTGAGGCTCAGTGGGGAATTTGATGCAACTTATCAAAAGAATATCTCAATACTAGATTCTCAAGTCATCGTGACAGGCAACCTTGATATATCAACCGAGCTTGGAAGTGTCAACAATTCAATAAGCAATGCCCTGGACAGGTTAGCAGAAAGTAACAGCAAATTAGACAAAGTCAATGTCAAATTAACCAGCACATCTGCCCTCATTACCTATATCGTTCTAACTGTCATATCTCTTGTTTTCGGTACACTTAGCTTGGTTCTAGCCTGCTACTTGATGTACAAACAAAAGGCACAACAAAAGACTTTACTATGGCTTGGGAACAATACCCTCGATCAGATGAGAGCCACTACAAGAACATGA
>EU477192
ATGGGCTCCAAACCCTCCACCAGGATCCCGGCACCTCTAATGCTGATCACCCGAATCACTCTGATACTGAGCTGCATCTGCCTGACGAGCTCTCTTGATGGCAGGCCTCTTGCAGCTGCGGGGATTGTGGTAACAGGAGATAAAGTGATCAATATATACACCTCGTCTCAGACAGGGTCAATCATAGTCAAGTTGCTCCCGAATATGCCCAAGGACAAAGAGGCATGTGCAAAGGCCCCACTAGAGGCATACAACAGAACACTGACCACTCTACTCACCCCCCTTGGTGATTCCATCCGCAGGATACAAGGGTCTGTATCCACATCAGGAGTAAGGAGGAAGAAGCGCTTTATAGGTGCCATTATAGGCAGTGTAGCTCTTGGGGTTGCGACATCGGCACAGATAACAGCGGCTGCGGCCCTAATACAAGCCAATCAGAATGCTGCCAACATCCTCCGGCTTAAGGAGAGCATCGCTGCAACCAATGAGGCTGTGCACGAGGTCACCGACGGATTATCGCAACTAGCAGTAGCAGTTGGGAAGATGCAACAGTTTGTCAATGACCAATTTAATAATACAGCGCGAGAATTGGACTGTATAAAAATTGCACAACAAGTCGGTGTAGAACTCAACCTATACCTAACTGAACTGACTACAGTGTTCGGGCCACAAATTACTTCCCCTGCTCTAACTCAGCTGACCATCCAAGCGCTTTACAATTTAGCTGGCGGCAACATGGATTACTTGTTGACTAAATTAGGTATAGGGAACAGTCACCTCAGCTCATTAATAGGTAGTGGCTTGATCACAGGCAACCCTATACTGTATGACTCACAGACTCAAATCCTGGGCATCCAGGTAAATTTACCTTCAGTAGGGAACCTTAATAATATGCGTGCCACCTACTTGGAGACTTTATCTGTAAGCACGACCAAAGGATTTGCCTCAGCACTTGTCCCGAAGGTAGTGACACAAGTCGGCTCCGTGATAGAAGAACTCGACACCTCATACTGTATAGAGTCTGATCTGGATTTATACTGTACAAGAATAGTGACATTCCCCATGTCTCCAGGTATTTATTCTTGTCTGAGCGGCAATACATCAGCCTGCATGTACTCAAAGACTGAAGGCGCACTCAATACGCCATATATGGCCCTCAAAGGCTCAGTCATTGCCAATTGCAAGATAACAACCTGCAGGTGTGCAGACCCCCCGGGTATCATATCGCAAAACTATGGAGAAGCTGTATCTCTGATAGATAGACATTCATGCAATGTCTTATCATTAGATGGGATAACTCTGAGGCTCAGTGGGGAGTTTGATGCAACTTATCAAAAGAATATCTCAATACTAGATTCTCAAGTCATCGTGACAGGCAACCTTGATATATCAACCGAGCTTGGAAGTGTCAACAATTCAATAAGCAATGCCCTGGACAGGTTAGCAGAAAGTAACAGCAAATTAGACAAAGTCAATGTCAAATTAACCAGCACATCTGCCCTCATTACCTATATCGCTCTAACTGTCATGTCTCTTGTCTTTGGTACACTTAGCTTGGTTCTAGCCTGCTACTTGATGTACAAACAAAAGGCACAACAAAAGACCTTACTATGGCTTGGGAACAATACCCTCGATCAGATGAGAGCCACTACAAGAACATGA
>EU477195
ATGGGCTCCAAACCCTCCACCAGGATCCCGGCACCTCTAATGCTGATCACCCGAATCACTCTGATACTGAGCTGCATCTGCCTGACGAGCTCTCTCGATGGCAGGCCTCTTGCAGCTGCAGGGATTGTGGTAACAGGAGATAAAGTGATCAATATATACACCTCGTCTCAGACAGGGTCAATCATAGTCAAGTTGCTCCCGAATATGCCCAAGGACAAAGAGGCATGTGCAAAAGCCCCACTAGAGGCATACAACAGAACACTGACCACTTTACTCACCCCCCTTGGTGATTCCATCCGCAGGATACAAGGGTCTGTATCCACATCAGGAGTAAGGAGGAAGAAGCGCTTTATAGGTGCCATTATAGGCAGTGTAGCTCTTGGGGTTGCGACATCGGCACAGATAACAGCGGCTGCGGCCCTAATACAAGCCAATCAGAATGCTGCCAACATCCTCCGGCTTAAGGAGAGCATCGCTGCAACCAATGAGGCTGTGCACGAGGTCACCGACGGATTGTCGCAACTAGCAGTAGCAGTTGGGAAGATGCAACAGTTTGTCAATGACCAATTTAATAATACAGCGCGAGAATTGGACTGTATAAAAATTGCACAACAAGTCGGTGTAGAACTCAACCTATACCTAACTGAACTGACTACAGTGTTCGGGCCACAAATTACTTCCCCTGCTCTAACTCAGCTGACCATCCAAGCGCTTTACAATTTAGCTGGCGGCAACATGGATTACTTGTTGACTAAATTAGGTATAGGGAACAGTCATCTCAGCTCATTAATAGGTAGTGGCTTGATCACAGGCAACCCTATACTGTATGACTCACAGACTCAAATCCTGGGCATCCAGGTAAATTTACCTTCAGTAGGGAACCTTAATAATATGCGTGCCACCTACTTGGAGACTTTATCTGTAAGCACGACCAAAGGGTTTGCCTCAGCACTTGTCCCGAAGGTAGTGACACAAGTCGGCTCCGTGATAGAAGAACTCGACACCTCATACTGTATAGAGTCTGATCTGGATTTATACTGTACAAGAATAGTGACATTCCCCATGTCTCCAGGTATTTATTCTTGTCTGAGCGGCAATACATCAGCCTGCATGTACTCAAAGACTGAAGGTGCACTCAATACGCCATATATGGCCCTCAAAGGCTCAGTCATTGCCAATTGCAAGATAACAACCTGCAGGTGTGCAGACCCCCCGGGTATCATATCGCAAAACTATGGAGAAGCTGTATCTCTGATAGATAGACATTCATGCAATGTTTTATCATTAGATGGGATAACTCTGAGGCTCAGTGGGGAATTTGATGCAACTTATCAAAAGAATATCTCAATACTAGATTCTCAAGTCATCGTGACAGGCAACCTTGATATATCAACCGAGCTTGGAAGTGTCAACAATTCAATAAGCAATGCCCTAGACAGGTTAGCAGAAAGTAACAGCAAATTAGACAAAGTCAATGTCAAATTAACCAGCACATCTGCCCTCATTACCTATATCGTTCTAACTGTCATATCTCTTGTTTTCGGTACACTTAGCTTGGTTCTAGCCTGCTACTTGATGTACAAACAAAAGGCACAACAAAAGACTTTACTATGGCTTGGGAACAATACCCTCGATCAGATGAGAGCCACTACAAGAACATGA
>JN872170
ATGGGTTCCAAACCCTCCACCAGGATCCCGGCACCTCTAATGCTGATCACCCGAATCACTCTGATACTGAGCTGCATTTGCCTGACGAGCTCTCTTGATGGCAGGCCTCTTGCAGCTGCGGGGATTGTGGTAACAGGAGACAAAGTGATCAATATATACACCTCGTCTCAGACAGGGTCAATCATAGTCAAGTTGCTCCCGAATATGCCCAAGGACAAAGAGGCATGTGCAAAAGCCCCACTAGAGGCATACAACAGAACACTGACCGCTTTACTCACCCCCCTTGGTGATTCCATCCGCAGGATACAAGGGTCTGTATCCACATCAGGAGTAAGGAGGAAGAAGCGCTTTATAGGTGCCATTATAGGCAGTGTAGCTCTTGGGGTTGCGACATCGGCACAGATAACAGCGGCTGCGGCCCTAATACAAGCCAATCAGAATGCTGCCAACATCCTCCGGCTTAAGGAGAGCATCGCTGCAACCAATGAGGCTGTGCACGAGGTCACCGACGGATTATCACAACTAGCAGTCGCAGTTGGAAAGATGCAACAGTTTGTCAATGACCAATTTAATAATACAGCACGAGAATTGGACTGTATAAAAATTGCACAACAAGTTGGTGTAGAACTCAACCTATACCTAACTGAACTGACCACAGTGTTCGGGCCACAAATTACTTCCCCTGCTCTAACTCAGCTGACCATCCAAGCGCTTTATAATTTAGCTGGCGGCAACATGGATTACTTGTTGACTAAATTAGGTATAGGGAACAGTCATCTCAGCTCATTAATAGGTAGTGGCTTGATCACAGGCAACCCTATACTGTATGACTCACAGACTCAAATCCTGGGCATCCAGGTAAATTTACCTTCAGTAGGGAACCTTAATAATATGCGTGCCACCTACTTGGAGACTTTATCTGTGAGCACGACCAAAGGGTTTGCCTCAGCACTTGTCCCGAAGGTAGTGACACAAGTCGGCTCCGTGATAGAAGAACTCGACACCTCATACTGTATAGAGTCTGATCTGGATTTATACTGTACAAGAATAGTGACATTCCCCATGTCTCCAGGTATTTATTCTTGTCTGAGCGGCAATACATCAGCCTGCATGTACTCAAAAACCGAAGGCGCACTCAATACGCCATATATGGCCCTCAAAGGCTCAGTCATTGCCAATTGCAAGATAACAACCTGCAGGTGTGCAGACCCTCCAGGTATCATATCGCAAAACTATGGAGAGGCTGTATCTCTGATAGATAGACATTCATGCAATGTCTTATCATTAGATGGGATAACTCTGAGGCTCAGTGGGGAGTTTGATGCAACCTATCAAAAGAATATCTCAATACTAGATTCTCAAGTCATCGTGACAGGCAACCTTGATATATCAACCGAGCTTGGAAGTGTCAACAATTCAATAAGCAATGCCCTGGAGAGGTTAGCAGAAAGTAACAGCAAGTTAGACAAAGTCAATGTCAACTTAACCAGCACATCTGCCCTCATTACCTATATCGTTCTAACTGTCATATCTCTTGTTTTTGGTACACTTAGCTTGGTTCTAGCCTGCTACTTGATGTACAAACAAAGGGCACAACAAAAGACTTTACTATGGCTTGGGAACAATACCCTCGATCAGATGAGAGCCACCACAAGAACATGA
>JN872178
ATGGGCTCCAAACCCTCCACCAGGATCCCGGCACCTCTAATGCTGATCACCCGAATCACTCTGATACTGAGCTGCATCTGCCTGACGAGCTCTCTTGATGGCAGGCCTCTTGCAGCTGCGGGGATTGTGGTAACAGGAGATAAAGTGATCAATATATACACCTCGTCTCAGACAGGGTCAATCATAGTCAAGTTGCTCCCGAATATGCCCAAGGACAAAGAGGCATGTGCAAAAGCCCCACTAGAGGCATACAACAGAACACTGACCACTCTACTCACCCCCCTTGGTGATTCCATCCGCAGGATACAAGGGTCTGTATCCACATCAGGAGTAAGGAGGAAGAAGCGCTTTATAGGTGCCATTATAGGCAGTGTAGCTCTTGGGGTTGCGACATCGGCACAGATAACAGCGGCTGCGGCCCTAATACAAGCCAATCAGAATGCTGCCAACATCCTCCGGCTTAAGGAGAGCATCGCTGCAACCAATGAGGCTGTGCACGAGGTCACCGACGGATTATCGCAACTAGCAGTAGCAGTTGGGAAGATGCAACAGTTTGTCAATGACCAATTTAATAATACAGCGCGAGAATTGGACTGTATAAAAATTGCACAACAAGTCGGTGTAGAACTCAACCTATACCTAACTGAACTGACTACAGTGTTCGGGCCACAAATTACTTCCCCTGCTCTAACTCAGCTGACCATCCAAGCGCTTTACAATTTAGCTGGCGGCAACATGGATTACTTGTTGACTAAATTAGGTATAGGGAACAGTCATCTCAGCTCATTAATAGGTAGTGGCTTGATCACAGGCAACCCTATACTGTATGACTCACAGACTCAAATCCTGGGCATCCAGGTAAATTTACCCTCAGTAGGGAACATTAATAATATGCGTGCCACCTACTTGGAGACTTTATCTGTAAGCACGACCAAAGGGTTTGCCTCAGCACTTGTCCCGAAGGTAGTGACACAAGTCGGCTCCGTGATAGAAGAACTCGACACCTCATACTGTATAGAGTCTGATCTGGATTTATACTGTACAAGAATAGTGACATTCCCCATGTCTCCAGGTATTTATTCTTGTCTGAGCGGCAATACATCAGCCTGCATGTACTCAAAGACTGAAGGCGCACTCAATACGCCATATATGGCCCTCAAAGGCTCAGTCATTGCCAATTGCAAGATAACAACCTGCAGGTGTGCAGACCCCCCGGGTATCATATCGCAAAACTATGGAGAAGCTGTATCTCTGATAGATAGACATTCATGCAATGTCTTATCATTAGATGGGATAACTCTGAGGCTCAGTGGGGAGTTTGATGCAACTTATCAAAAGAATATCTCAATACTAGATTCTCAAGTCATCGTGACAGGCAACCTTGATATATCAACCGAGCTTGGAAGTGTCAACAATTCAATAAGCAATGCCCTGGACAGATTAGCAGAAAGTAACAGCAAATTAGACAAAATCAATGTCAAATTAACCAGCACATCTGCCCTCATTACCTATATCGCTCTAACTGTCATATCTCTTGTTTTCGGTACACTTAGCTTGGTTCTAGCCTGCTACTTGATGTACAAACAAAAGGCACAACAAAAGACTTTACTATGGCTTGGGAACAATACCCTCGATCAGATGAGAGCCACTACAAGAACATGA
>JN872179
ATGGGCTCCAAACCCTCCACCAGGATCCCGGCACCTCTGATGCTGATCACCCGAATTACTCTGATACTGAGCTGCATCTGCCTGACGAGCTCTCTTGATGGCAGGCCTCTTGCAGCTGCGGGGATTGTGGTAACAGGAGATAAAGTGATCAATATATACACCTCATCTCAGACAGGGTCAATCATAGTCAAGTTGCTCCCGAATATGCCCAAGGACAAAGAGGCATGTGCAAAAGCCCCATTAGAGGCATACAACAGAACACTGACCACTTTACTCACCCCCCTTGGTGATTCTATCCGCAGGATACAAGGGTCTGTGTCCACATCAGGAGTAAGGAGGAAGAAGCGCTTTATAGGTGCCATTATAGGCAGTGTAGCTCTTGGGGTTGCGACATCGGCACAGATAACAGCGGCTGCGGCCCTAATACAAGCCAATCAGAATGCTGCCAACATCCTCCGGCTTAAGGAGAGCATCGCTGCAACCAATGAGGCTGTGCACGAGGTCACCGACGGATTATCGCAACTAGCAGTAGCAGTTGGGAAGATGCAACAGTTTGTCAATGACCAATTTAATAATACAGCGCGAGAATTGGACTGTATAAAAATTGCACAACAAGTCGGTGTAGAACTCAACCTATACCTAACTGAACTGACTACAGTGTTCGGGCCACAAATTACTTCCCCTGCTCTAACTCAGCTGACCATCCAAGCGCTTTACAATTTAGCTGGCGGCAACATGGATTACTTGTTGACTAAATTAGGTATAGGGAACAGTCATCTCAGCTCATTAATAGGTAGTGGCTTGATCACAGGCAACCCTATACTGTATGACTCACAGACTCAAATCCTGGGCATCCAGGTAAATTTACCTTCAGTAGGGAACCTTAATAATATGCGTGCCACCTACTTGGAGACTTTATCTGTAAGCACGACCAAAGGGTTTGCCTCAGCACTTGTCCCGAAGGTAGTGACACAAGTCGGCTCCGTGATAGAAGAACTCGACACCTCATACTGTATAGAGTCTGATCTGGATTTATACTGTACAAGAATAGTGACATTCCCCATGTCTCCAGGTATTTATTCTTGTCTGAGCGGCAATACATCAGCCTGCATGTACTCAAAGACTGAAGGCGCACTCAATACGCCATATATGGCCCTCAAAGGCTCAGTCATTGCCAATTGCAAGATAACAACCTGCAGGTGTGCAGACCCCCCGGGTATCATATCGCAAAACTATGGAGAAGCTGTATCTCTGATAGATAGACATTCATGCAATGTCTTATCATTAGATGGGATAACTCTGAGGCTCAGTGGGGAGTTTGATGCAACTTATCAAAAGAATATCTCAATACTAGATTCTCAAGTCATCGTGACAGGCAACCTTGATATATCAACCGAGCTTGGAAGTGTCAACAATTCAATAAGCAATGCCCTGGACAGGTTAGCAGAAAGTAACAGCAAATTAGACAAAGTCAATGTCAAATTAACCAGCACATCTGCCCTCATTACCTATATCGTTCTTACTGTCATATCTCTTGTTTTCGGTACACTTAGCTTGGTTCTAGCCTGCTACTTGATGTACAAACAAAAGGCACAACAAAAGACTTTACTATGGCTTGGGAACAATACCCTCGATCAGATGAGAGCCACTACAAGAACATGA
>JX901342
ATGGGCTCCAAACCCTCCACCAGGATCTCGGCACCTCTGATGCTGATCACCCGAATTACTCTGATACTGAGCTGCATCTGCCTGACGAGCTCTCTTGATGGCAGGCCTCTTGCAGCTGCGGGGATTGTGGTAACAGGAGATAAAGTGATCAATATATACACCTCATCTCAGACAGGGTCAATCATAGTCAAGTTGCTCCCGAATATGCCCAAGGACAAAGAGGCATGTGCAAAAGCCCCATTAGAGGCATACAACAGAACATTGACCACTTTACTCACCCCCCTTGGTGATTCCATCCGCAGGATACAAGGGTCTGTGTCCACATCAGGAGTAAGGAGGAAGAAGCGCTTTATAGGTGCCATTATAGGCAGTGTAGCTCTTGGGGTTGCGACATCGGCACAGATAACAGCGGCTGCGGCCCTAATACAAGCCAACCAGAATGCTGCCAACATCCTCCGGCTTAAGGAGAGCATCGCTGCAACCAATGAGGCTGTGCATGAGGTCACCGATGGATTATCGCAACTAGCAGTAGCAGTTGGGAAGATGCAACAGTTTGTCAATGACCAATTTAATAATACAGCGCGAGAATTGGACTGTATAAAAATTGCACAACAAGTCGGTGTAGAACTCAACCTATACCTAACTGAACTGACTACAGTGTTCGGGCCACAAATTACTTCCCCCGCTCTAACTCAGCTGACTATCCAAGCGCTTTACAATTTAGCTGGCGGTAACATGGATTACTTGTTGACTAAATTAGGTATAGGGAACAGTCATCTCAGCTCATTAATAGGTAGTGGCCTGATCACAGGCAACCCTATACTGTATGACTCACAGACCCAAATCCTGGGCATCCAGGTAAATTTACCTTCAGTAGGGAACCTTAATAATATGCGTGCCACCTACTTGGAGACTTTATCTGTAAGCACGACCAAAGGGTTTGCCTCAGCACTTGTCCCGAAGGTAGTGACACAAGTCGGCTCCGTGATAGAAGAACTCGACACCTCATACTGTATAGAGTCTGATCTGGATTTATACTGTACAAGAATAGTGACATTCCCCATGTCTCCAGGTATTTATTCTTGTCTGAGCGGCAATACATCAGCCTGCATGTACTCAAAGACTGAAGGCGCACTCAATACGCCATATATGGCCCTCAAAGGCTCAGTCATTGCCAATTGCAAGATAACAACCTGCAGGTGTGCAGACCCCCCGGGTATCATATCGCAAAACTATGGAGAAGCTGTATCTCTGATAGATAGACATTCATGCAATGTCTTATCATTAGACGGGATAACTCTGAGGCTCAGTGGGGAGTTTGATGCAACTTATCAAAAGAATATCTCAATACTAGATTCTCAAGTCATCGTGACAGGCAACCTTGATATATCAACCGAGCTTGGAAGTGTCAACAATTCAATAAGCAATGCCCTGGACAGGTTAGCAGAAAGTAACAGCAAATTAGACAAAGTCAATGTCAAATTAACCAGCACATCTGCCCTCATTACCTATATCGTTCTTACTGTCATATCTCTTGTTTTCGGTACACTTAGCTTGGTTCTAGCCTGCTACTTGATGCACAAACAAAAGGCACAACAAAAGACTTTACTATGGCTTGGGAACAATACCCTCGATCAGATGAGAGCCACTACAAGAACATGA
>MG018205
ATGGGCTCCAAACCCTCCACCAAGATCCCGGCACCTCTAATGCTGATCACCCGAATCACTCTGATACTGAGTTGCATCTGCCTGACGAGCTCTCTTGATGGCAGGCCTCTTGCAGCTGCGGGGATTGTGGTAACAGGAGATAAAGTGATCAATATATACACCTCGTCTCAGACAGGGTCAATCATAGTCAAGTTGCTCCCGAACATGCCCAAAGATAAAGAGGCATGTGCAAAAGCCCCACTAGAGGCATACAACAGAACACTGACCACTTTACTCACCCCCCTTGGTGATTCCATCCGCAGGATACAAGGGTCTGTATCCACATCAGGAGTAAGGAGGAAGAAGCGCTTTATAGGTGCCATTATAGGCAGTGTAGCTCTTGGGGTTGCGACATCGGCGCAGATAACAGCAGCTGCGGCCCTAATACAAGCCAATCAGAATGCTGCCAACATTCTCCGGCTTAAGGAGAGCATCGCTGCAACCAATGAGGCTGTGCACGAGGTCACCGGCGGATTATCGCAACTAGCAGTAGCAGTTGGGAAGATGCAACAGTTTGTCAATGACCAATTTAATAACACAGCGCGAGAATTGGACTGTATAAAAATTGCACAACAAGTCGGTGTAGAGCTCAACCTATACCTAACTGAACTGACTACAGTGTTCGGGCCACAAATTACTTCCCCTGCTCTAACTCAGCTGACTATCCAAGCACTTTACAATTTAGCTGGCGGCAACATGGATTACTTGTTAACTAAATTAGGGGTAGGGAACAGTCATCTCAGCTCATTAATAGGCAGTGGCTTGATCACAGGCAACCCTATACTGTATGACTCACAGACTCAAATCCTGGGCATCCAGGTAACTTTACCTTCAGTAGGGAACCTTAATAATATGCGCGCCACCTACTTGGAGACTTTATCTGTAAGCACGACCAAAGGGTTTGCCTCAGCACTTGTTCCGAAGGTAGTGACACAAGTCGGCTCCGTGATAGAAGAACTTGACACCTCATACTGTATAGAGTCTGATCTGGATTTATACTGTACAAGAATAGTGACATTCCCTATGTCTCCAGGTATTTATTCTTGTCTGAGCGGCAATACATCAGCCTGCATGTACTCAAAGACTGAAGGCGCACTCAATACGCCATATATGGCCCTCAAAGGCTCAGTCATTGCCAATTGCAAGATAACAACCTGTAGGTGTGCAGACCCCCCGGGTATCATATCGCAAAACTATGGAGAAGCTGTATCTCTGATAGATAGACATTCTTGCAATGTCTTATCATTAGATGGGATAACTCTGAGGCTCAGTGGGGAGTTTGATGCAACTTATCAAAAGAATATCTCAATACTAGATTCTCAAGTCATCGTGACAGGCAACCTTGATATATCGACCGAGCTTGGAAGTGTCAACAATTCAATAAGCAATGCCCTGGACAGGTTAGCAGAAAGTAACAGCAAATTAGACAAAGTCAATGTCAAATTAACCAGCACATCTGCCCTCATTACCTATATCGTTCTAACTGGCATATCTCTTGTTCTCGGTACACTTAGCTTGGTTCTAGCCTGCTACTTGATGTACAAACAAAAGGCACAACAAAAGACTTTACTATGGCTTGGGAACAATACCCTCGATCAGATGAGAGCCACCACAAGAACATGA
>MG018206
ATGGGCTCCAAACCCTCCACCAAGATCCCGGCACCTCTAATGCTGATCACCCGAATCACTCTGATACTGAGTTGCATCTGCCTGACGAGCTCTCTTGATGGCAGGCCTCTTGCAGCTGCGGGGATTGTGGTAACAGGAGATAAAGTGATCAATATATACACCTCGTCTCAGACAGGGTCAATCATAGTCAAGTTGCTCCCGAACATGCCCAAAGATAAAGAGGCATGTGCAAAAGCCCCACTAGAGGCATACAACAGAACACTGACCACTTTACTCACCCCCCTTGGTGATTCCATCCGCAGGATACAAGGGTCTGTATCCACATCAGGAGTAAGGAGGAAGAAGCGCTTTATAGGTGCCATTATAGGCAGTGTAGCTCTTGGGGTTGCGACATCGGCGCAGATAACAGCAGCTGCGGCCCTAATACAAGCCAATCAGAATGCTGCCAACATTCTCCGGCTTAAGGAGAGCATCGCTGCAACCAATGAGGCTGTGCACGAGGTCACCGGCGGATTATCGCAACTAGCAGTAGCAGTTGGGAAGATGCAACAGTTTGTCAATGACCAATTTAATAACACAGCGCGAGAATTGGACTGTATAAAAATTGCACAACAAGTCGGTGTAGAACTCAACCTATACCTAACTGAACTGACTACAGTGTTCGGGCCACAAATTACTTCCCCTGCTCTAACTCAGCTGACTATCCAAGCACTTTACAATTTAGCTGGCGGCAACATGGATTACTTGTTGACTAAATTAGGGGTAGGGAACAGTCATCTCAGCTCATTAATAGGCAGTGGCTTGATCACAGGCAACCCTATACTGTATGACTCACAGACTCAAATCCTGGGCATCCAGGTAACTTTACCTTCAGTAGGGAACCTTAATAATATGCGCGCCACCTACTTGGAGACTTTATCTGTAAGCACGACCAAAGGGTTTGCCTCAGCACTTGTTCCGAAGGTAGTGACACAAGTCGGCTCCGTGATAGAAGAACTTGACACCTCATACTGTATAGAGTCTGATCTGGATTTATACTGTACAAGAATAGTGACATTCCCTATGTCTCCAGGTATTTATTCTTGTCTGAGCGGCAATACATCAGCCTGCATGTACTCAAAGACTGAAGGCGCACTCAATACGCCATATATGGCCCTCAAAGGCTCAGTCATTGCCAATTGCAAGATAACAACCTGTAGGTGTGCAGACCCCCCGGGTATCATATCGCAAAACTATGGAGAAGCTGTATCTCTGATAGATAGACATTCTTGCAATGTCTTATCATTAGATGGGATAACTCTGAGGCTCAGTGGGGAGTTTGATGCAACTTATCAAAAGAATATCTCAATACTAGATTCTCAAGTCATCGTGACAGGCAACCTTGATATATCGACCGAGCTTGGAAGTGTCAACAATTCAATAAGCAATGCCCTGGACAGGTTAGCAGAAAGTAACAGCAAATTAGACAAAGTCAATGTCAAATTAACCAGCACATCTGCCCTCATTACCTATATCGTTCTAACTGGCATATCTCTTGTTCTCGGTACACTTAGCTTGGTTCTAGCCTGCTACTTGATGTACAAACAAAAGGCACAACAAAAGACTTTACTATGGCTTGGGAACAATACCCTCGATCAGATGAGAGCCACCACAAGAACATGA
>MG018208
ATGGGCTCCAAGCCCTCCACCAGGATCCCGGCACCTTTAATGCTGATCACCCGAATCACTCTGATACTGAGCTGCATCTGTCTGACGAGCTCTCTTGATGGCAGGCCTCTTGCAGCTGCGGGGATTGTGGTAACAGGAGAAAAAGTGATCAATATATACACCTCGTCTCAGACAGGGTCAATCATAGTCAAGTTGCTCCCGAATATGCCCAAAGATAAAGAGGCATGTGCAAAAGCCCCACTAGAGGCATATAACAGAACACTAACCACTTTACTCACCCCCCTTGGTGATTCCATCCGCAGGATACAAGGGTCCGTATCCACATCAGGAGTTAGGAGGAAGAAGCGCTTTATAGGTGCCATTATAGGCAGTGTAGCTCTTGGGGTTGCAACATCGGCGCAGATAACAGCAGCTGCGGCCCTAATACAGGCCAATCAGAATGCTGCCAACATCCTCCGGCTTAAGGAGAGCATCGCTGCAACCAATGAGGCTGTGCACGAGGTCACCGACGGATTATCACAATTAGCAGTAGCAGTTGGGAAGATGCAACAGTTTGTCAATGACCAATTCAATAATACAGCGCGAGAATTGGACTGTCTAAAGATTGCACAACAAGTCGGTGTAGAACTCAACCTATACCTAACTGAACTGACTACAGTGTTCGGGCCACAAATTACTTCCCCTGCTCTAACTCAGCTGACCATCCAAGCGCTTTACAATTTAGCTGGCGGCAACATGGATTACCTGTTGACCAAATTAGGTATAGGGAACAGTCATCTCAGCTCATTAATAAGCAGCGGCTTGATCACAGGCAACCCTATACTGTATGACTCACAGACTCAAATCCTGGGCATCCAGGTTAATTTACCTTCAGTAGGGAACCTTAATAATATGCGCGCCACCTACTTAGAGACTTTATCTGTAAGCACGGCCAAAGGGTTTGCCTCAGCACTTGTCCCGAAGGTAGTGACACAAGTCGGCTCCGTGATAGAAGAACTCGACACCTCATACTGTATAGAGTCTGATCTGGATTTATACTGTACAAGAATAGTGACATTCCCCATGTCTCCAGGTATTTATTCTTGTCTGAGTGGCAATACATCAGCCTGCATGTACTCAAAGACTGAAGGCGCACTCAATTCGCCATATATGGCCCTCAAAGGGTCAGTCATTGCCAATTGCAAGATAACAACCTGCAGGTGTACAGACCCCCCGGGTATCATATCGCAAAACTATGGAGAAGCTGTATCTCTGATAGATAAACATTCATGCAATGTCTTATCATTGGATGGGATAACTCTGAGGCTCAGCGGGGAACTTGATGCAACTTATCAAAAGAATATCTCAATACTAGATTCTCAAGTCATCGTGACAGGCAACCTTGATATATCAACCGAGCTTGGAAGTGTCAACAATTCAATAAGCAATGCCCTGGACAGGTTAGCAGAAAGTAACAGCAAATTAGACAAAGTCAATGTCAAATTAACCAGCACATCTGCCCTCATAACCTATATTATTCTAACTGTCATATCTCTTGTTTTCGGTATACTTAACTTGGTTCTGGCCTGCCACTTGATGTACAAACAAAAGGCACAACAAAAGACTTTACTATGGCTTGGAAACAATACCCTCGATCAGATGAGAGCCACTACAAGAATATGA
>MG018209
ATGGGCTCCAAACCCTCCACCGGGATCCCGGCACCCTTAATGCTGACCACCCGAATCACTCTGATACTGAGCTGCATCTGTCTGACGAGCTCTCTTGATGGCAGGCCTCTTGCAGCTGCGGGGATTGTGGTAACAGGAGAAAAAGTGATCAATATATACACCTCGTCTCAGACAGGGTCAATCATAGTCAAGTTGCTCCCGAATATGCCCAAAGATAAAGAGGCATGTGCAAAAGCCCCACTAGAGGCATACAACAGAACACTAACCACTTTACTCACCCCCCTTGGTGATTCCATCCGCAGGATACAAGGTTCCGTATCCACATCAGGAGTTAGGAGGAAGAAGCGCTTTATAGGTGCCATTATAGGCAGTGTAGCTCTTGGGGTTGCAACATCGGCGCAGATAACAGCAGCTGCGGCCTTAATACAAGCCAATCAGAATGCTGCCAACATCCTCCGGCTTAAGGAGAGCATTGCTGCAACCAATGAGGCTGTGCACGAGGTCACCGACGGGTTATCGCAACTAGCAGTGGCAGTTGGGAAGATGCAACAGTTTGTCAATGACCAATTTAATAATACAGCGCGAGAATTGGACTGTCTAAAAATTGCACAACAAGTCGGTGTAGAACTCAACCTATACCTAACTGAACTGACTACAGTGTTCGGGCCACAAATTACTTCCCCTGCTCTAACTCAGCTGACCATCCAAGCGCTTTACAATTTGGCTGGCGGCAACATGGATTACTTGTTGACTAAATTAGGTATAGGGAACAGTCATCTCAGCTCATTAATAAGCAGTGGCTTGATCACAGGCAACCCCATACTGTATGACTCACAGACTCAAATCCTGGGCATCCAGGTTAATTTACCTTCAGTAGGGAACCTTAATAATATGCGCGCCACCTACTTGGAGACTTTATCTGTAAGCACGGCCAAAGGGTTTGCCTCAGCACTTGTCCCGAAGGTAGTGACACAAGTCGGCTCCGTGATAGAAGAACTCGACACCTCATACTGTATAGAGTCTGATCTGGATTTATACTGTACAAGAATAGTGACATTCCCCATGTCTCCAGGTATTTATTCTTGTCTGAGTGGCAATACATCAGCCTGCATGTACTCAAAGACTGAAGGCGCACTCAATACGCCATATATGGCTCTCAAAGGGTCAGTCATTGCCAATTGCAAGATAACAACCTGCAGGTGTGTAGACCCCCCGGGTATCATATCGCAAAACTATGGAGAAGCTGTATCTCTGATAGATAAATATTTATGCAATGTCTTATCATTAGATGGGATAACTCTGAGGCTCAGTGGGGAACTTGATGCAACTTATCAAAAGAATATCTCAATACTAGATTCTCAAGTCATCGTGACAGGCAACCTTGATATATCAACCGAGCTTGGAAGTGTCAACAATTCAATAAGCAATGCCCTGGACAGGTTAGCAGAAAGTAACAGCAAATTAGACAAAGTCAATGTCAAATTAACCAGCACATCTGCCCTCATTACCTATATTATTCTAACTGTCATATCTCTTGTTTTCGGTATACTTAGCTTGGTTCTAGCCTGCCACTTGATGTACAAACAAAAGGCACAACAAAAGACTTTACTATGGCTTGGGAACAATACCCTCGATCAGATGAGAGCCACTACAAGAATATGA
>MG018210
ATGGGCTCCAAACCCTCCACCAGGATCCCGACACCTTTAATGCTGATCACCCGAATCACTCTGATACTGAGCTGCATCTGTCTAACGAGCTCTCTTGATGGCAGGCCTCTTGCAGCTGCGGGGATTGTGGTAACAGGAGAAAAAGTGATCAATATATACTCCTCGTCTCAGACAGGGTCAATCATAGTCAAGTTGCTCCCGAATATGCCCAAAGATAAAGAGGCATGTGCAAAAGCCCCACTAGAGGCATACAACAGAACACTAACCACTTTACTCACCCCCCTTGGTGATTCCATCCGCAGGATACAAGGGTCCGTATCCACATCAGGAGTTAGGAGGAAGAAGCGCTTTATAGGTGCCATTATAGGCAGTGTAGCTCTTGGGGTTGCAACATCGGCGCAGATAACAGCAGCTGCGGCCCTAATACAAGCCAATCAGAATGCTGCTAACATCCTCCGGCTTAAGGAGAGCATCGCTGCAACCAATGAGGCTGTGCACGAGGTCACCGACGGATTATCGCAACTAGCAGTAGCAGTTGGGAAGATGCAACAGTTTGTCAATGACCAATTTAATAATACAGCGCGAGAATTGGACTGTCTAAAAATTGCACAACAAGTCGGTGTAGAACTCAACCTATACCTAACTGAACTGACTACAGTGTTCGGGCCACAGATTACTTCCCCTGCTCTAACTCAGCTGACCATCCAAGCGCTTTACAATTTAGCTGGCGGCAACGTGGACTACCTGTTGACCAAATTAGGTATAGGGAACAGCCATCTCAGCTCATTAATAAGCAGTGGCTTGATCACAGGCAACCCTATACTGTATGACTCACAGACTCAAATCCTGGGCATCCAGGTTAATTTACCTTCAGTAGGGAACCTTAATAATATGCGCGCCACCTACTTGGAGACTTTATCTGTAAGCACGGCCAAAGGGTTTGCCTCAGCACTTGTCCCGAAGGTAGTGACACAAGTCGGCTCCGTGATAGAAGAACTCGACACCTCATACTGTATAGAGTCTGATCTGGATTTATACTGTACAAGAATAGTGACATTCCCCATGTCTCCAGGTATTTATTCTTGTCTGAGTGGCAATACATCAGCCTGCATGTACTCAAAGACTGAAGGCGCACTCAATACGCCATATATGGCTCTCAAAGGGTCAGTCATTGCCAATTGCAAGATAACAACCTGCAGGTGTGCAGACCCCCCGGGTATCATATCGCAAAACTATGGAGAAGCTGTATCTCTGATAGATAAACATTCATGCAATGTCTTATCATTAGATGGGATAACTCTGAGGCTCAGTGGGGAACTTGATGCAACTTATCAAAAGAATATTTCAATACTAGATTCTCAAGTCATCGTGACAGGCAACCTTGATATATCAACCGAGCTTGGAAGTGTCAACAATTCAATAAGCAATGCCCTGGAAAGGTTAGCAGAAAGTAACAGCAAATTAGACAAAGTCAATGTCAAATTAACCAGCACATCTGCCCTCATTACCTATATTATTCTAACTGTCATATCTCTTGTTTTCGGTATACTTAGCTTGGTTCTAGCCTGCCACTTGATGTACAAACAAAAGGCACAACAAAAGACTTTACTATGGCTTGGGAACAATACCCTCGATCAGATGAGAGCCACTACAAGAATATGA
>MG018211
ATGGGCTCCAAACCCTCCACCAGGATCCCGACACCTTTAATGCTGATCACCCGAATCACTCTGATACTGAGCTGCATCTGTCTAACGAGCTCTCTTGATGGCAGGCCTCTTGCAGCTGCGGGGATTGTGGTAACAGGAGAAAAAGTGATCAATATATACTCCTCGTCTCAGACAGGGTCAATCATAGTCAAGTTGCTCCCGAATATGCCCAAAGATAAAGAGGCATGTGCAAAAGCCCCACTAGAGGCATACAACAGAACACTAACCACTTTACTCACCCCCCTTGGTGATTCCATCCGCAGGATACAAGGGTCCGTATCCACATCAGGAGTTAGGAGGAAGAAGCGCTTTATAGGTGCCATTATAGGCAGTGTAGCTCTTGGGGTTGCAACATCGGCGCAGATAACAGCAGCTGCGGCCCTAATACAAGCCAATCAGAATGCTGCTAACATCCTCCGGCTTAAGGAGAGCATCGCTGCAACCAATGAGGCTGTGCACGAGGTCACCGACGGATTATCGCAACTAGCAGTAGCAGTTGGGAAGATGCAACAGTTTGTCAATGACCAATTTAATAATACAGCGCGAGAATTGGACTGTCTAAAAATTGCACAACAAGTCGGTGTAGAACTCAACCTATACCTAACTGAACTGACTACAGTGTTCGGGCCACAGATTACTTCCCCTGCTCTAACTCAGCTGACCATCCAAGCGCTTTACAATTTAGCTGGCGGCAACGTGGACTACCTGTTGACCAAATTAGGTATAGGGAACAGCCATCTCAGCTCATTAATAAGCAGTGGCTTGATCACAGGCAACCCTATACTGTATGACTCACAGACTCAAATCCTGGGCATCCAGGTTAATTTACCTTCAGTAGGGAACCTTAATAATATGCGCGCCACCTACTTGGAGACCTTATCTGTAAGCACGGCCAAAGGGTTTGCCTCAGCACTTGTCCCGAAGGTAGTGACACAAGTCGGCTCCGTGATAGAAGAACTCGACACCTCATACTGTATAGAGTCTGATCTGGATTTATACTGTACAAGAATAGTGACATTCCCCATGTCTCCAGGTATTTATTCTTGTCTGAGTGGCAATACATCAGCCTGCATGTACTCAAAGACTGAAGGCGCACTCAATACGCCATATATGGCTCTCAAAGGGTCAGTCATTGCCAATTGCAAGATAACAACCTGCAGGTGTGCAGACCCCCCGGGTATCATATCGCAAAACTATGGAGAAGCTGTATCTCTGATAGATAAACATTCATGCAATGTCTTATCATTAGATGGGATAACTCTGAGGCTCAGTGGGGAACTTGATGCAACTTATCAAAAGAATATTTCAATACTAGATTCTCAAGTCATCGTGACAGGCAACCTTGATATATCAACCGAGCTTGGAAGTGTCAACAATTCAATAAGCAATGCCCTGGAAAGGTTAGCAGAAAGTAACAGCAAATTAGACAAAGTCAATGTCAAATTAACCAGCACATCTGCCCTCATTACCTATATTATTCTAACTGTCATATCTCTTGTTTTCGGTATACTTAGCTTGGTTCTAGCCTGCCGCTTGATGTACAAACAAAAGGCACAACAAAAGACTTTACTATGGCTTGGGAACAATACCCTCGATCAGATGAGAGCCACTACAAGAATATGA
>MG018213
ATGGGCTCCAAACCTTCCACCAGGATCCCGGCTTCTTTAGTGCTGATCACCCGAATCACTCTGATACTGAGCTGCATCTGTCTGACGAGCTCTCTTGATGGCAGGCCTCTTGCAGCTGCGGGGATTGTGGTAACAGGAGAAAAAGTGATCAATATATACACCTCGTCTCAGACAGGGTCAATCATAGTCAAGTTGCTCCCGAACATGCCCAAAGATAAAGAGGCATGTGCAAAAGCCCCACTAGAGGCATACAACAGAACACTAACCACTTTACTCACCCCCCTTGGTGACTCCATCCGCAGGATACAAGGGTCCGTATCCACATCAGGAGTAAAGAGGAAGAAGCGCTTTATAGGTGCCATTATAGGCAGTGTAGCTCTTGGGGTTGCAACATCGGCGCAGATAACAGCAGCTGCGGCCCTAATACAAGCCAATCAGAATGCTGCCAACATCCTCCGGCTTAAGGAGAGCATCGCTGCAACCAATGAGGCTGTGCACGAGGTCACCGACGGATTATCGCAACTAGCAGTAGCAGTTGGGAAGATGCAACAGTTTGTCAATGACCAATTTAATAATACAGCGCGAGAATTGGACTGTCTAAAAATTGCACAACAAGTCGGTGTAGAACTCAACCTATACCTAACTGAACTGACTACAGTGTTCGGGCCACAAATCACTTCCCCTGCTCTAACTCAGCTGACTATCCAAGCGCTTTACAATTTAGCTGGCGGCAACATGGATTACTTGTTGACCAAATTAGGTATAGGGAACAGTCATCTCAGCTCATTAATAGGCAGTGGCTTGATCACAGGCAACCCTATACTGTATGACTCACAGACTCAAATCCTGGGCATCCAGGTTAATTTACCTTCAGTAGGGAACCTTAATAATATGCGCGCCACCTACTTGGAGACTTTATCTGTAAGCACGGCCAAAGGGTTTGCCTCAGCACTTGTCCCGAAGGTAGTGACACAAGTCGGCTCCGTGATAGAAGAACTCGACACCTCATACTGTATAGAGTCTGATCTGGATTTATACTGTACAAGAATAGTGACATTCCCCATGTCTCCAGGTATTTATTCTTGTCTGAGCGGCAATACATCAGCCTGCATGTACTCAAAGACTGAAGGCGCACTCAATACGCCATATATGGCCCTCAAAGGCTCAGTCATTGCCAACTGCAAGATAACAACCTGCAGGTGTGCAGACCCCCCGGGTATCATATCGCAAAACTATGGAGAAGCTGTATCTCTGATAGATAAACATTCATGCAGTGTCTTATCATTAGATGGGATAACTCTGAGGCTCAGTGGGGAGCTTGATGCAACTTATCAAAAGAATATCTCAATACTAGATTCTCAAGTCATCGTGACAGGCAACCTTGATATATCAACCGAGCTTGGAAGTGTCAACAATTCAATAAGCAATGCCCTGGACAGGTTAGCAGAAAGTAACAGCAAATTAGACAAAGTCAATGTCAAATTAACCAGCACATCTGCCCTCATTACCTATATTATTCTAACTGTCATATCTCTTGTCTTCGGTATACTTAGCTTGGTTCTAGCCTGCCACTTGACGTACAAACAAAAGGCACAACAAAAGACTTTACTATGGCTTGGGAACAATACCCTCGATCAGATGAGAGCCACTACAAGAATATGA
>AY288996
ATGGGCTCCAAACCTTCTACCAGGATCCCAGCACCTCTGATGCTGATCACTTGGATTACTCTGATACTGAGCTGCATCTGCCTGACGAGCTCTCTTGACGGCAGGCCACTTGCAGCTGCGGGGATTGTGGTAACAGGAGATAAAGCAATCAATATATACACCTCATCTCAGACAGGGTCAATCATAGTCAAGTTGCTCCCGAATATGCCCAAGGACAAAGAGGCATGTGCGAAAGCCCCGTTAGAGGCATACAACAGAACACTGACCACTTTACTCACCCCCCTTGGTGATTCCATCCGCAGGATACAAGGATCTGTGTCCACATCAGGAGGAAGGAGGCAGAAGCGCTTTATAGGTGCCATTATAGGCAGTGTAGCTCTTGGGATTGCGACATCGGCACAGATAACAGCAGCTGCGGCCCTAATACAAGCCAACCAGAATGCCGCCAACATCCTCCGGCTTAAGGAGAGCATCGCTGCAACCAATGAAGCTGTGCATGAGGTCACTGACGGATTATCGCAACTAGCAGTGGCAGTTGGGAAGATGCAACAGTTTGTCAATGACCAATTTAATAATACAGCGCGAGAATTGGACTGTATAAAAATTACACAACAAGTCGGCATAGAACTCAACCTATACCTAACTGAACTGACTACAGTGTTCGGGCCACAAATCACTTCTCCTGCCCTAACTCAGCTGACCATCCAAGCGCTTTATAATTTAGCTGGCGGCAACATGGATTACTTATTGACTAAATTAGGTATAGGGAACAATCATCTCAGCTCATTAATAGGCAGTGGCTTGATCACAGGCAACCCTATACTGTATGACTCACAGACTCAACTCTTGGGCATCCAGGTAAATTTACCCTCAGTCGGGAACCTTAATAATATGCGTGCCACCTACCTGGAGACTTTATCTGTAAGCACAACCAAAGGATTTGCCTCAGCACTTGTCCCGAAGGTAGTGACACAAGTCGGCTCTGTAATAGAAGAACTCGACACCTCATACTGTATAGAGTCTGATCTGGATTTATACTGTACAAGGATAGTGACATTCCCCATGTCTCCAGGTATTTATTCTTGTCTGAGCGGCAATACATCAGCCTGCATGTATTCAAAGACTGAAGGCGCACTCAATACGCCATATATGGCCCTCAAAGGCTCAGTCATTGCCAATTGCAAAATAACAACTTGTAGGTGTGCAGACCCCCCGGGTATCATATCGCAAAACTATGGGGAAGCTGTATCTCTGATAGATAGACATTCATGCAATGTCTTATCATTAGATGGGGTAACTCTGAGGCTCAGTGGGGAGTTTGATGCAACTTATCAAAAGAATATCTCAATACTAGATTCTCAAGTCATCGTGACAGGCAACCTTGATATATCAACCGAGCTTGGAAATGTCAACAATTCAATAAGCGATGCCCTGGACAGGTTAGCAGAAAGTAACAGCAAACTAGACAAAGTCAATGTCAAATTAACCAGCACATCTGCTCTCATTACCTATATCGTTCTAACCATCATATCTCTTGTTTTCGGTGCACTTAGCTTGGTTTTAGCATGCTACCTGATGTACAAACAAAAGGCACAACAAAAGACCTTACTGTGGCTTGGGAACAACACCCTCGATCAGATGAGAGCCACTACAAGAACATGA
>HE972209
ATGAGCTCCAACCCTTACACCAGGATCCCAGCACCTCTGATGCTGATCACTCGAATTATTCTGGTACTGAGCTGCATCCGCCTGACAAGCTCTCTTGACGGCAGGCCACTTGCAGCTGCGGGGATTGTGGTAACAGGAGATAAAGCAATCAATATATACACCTCATCTCAGACAGGGTCAATCATAGTCAAGTTGCTCCCGAATATGCCCAAGGACAAAGAGGCGTGTGCGAAAGCCCCGTTAGAGGCATACAACAGAACACTGACCACTTTACTCACCCCCCTTGGTGATTCCATCCGCAGGATACAAGGATCTGTGTCCACATCAGGAGGAAGGAGGCAGAAGCGCTTTATAGGTGCCATTATAGGCAGTGTAGCTCTTGGGATTGCGACATCGGCACAGATAACAGCGGCTGCGGCCCTAATACAAGCCAACCAGAATGCCGCCAACATCCTCCGGCTTAAGGAGAGCATCGCTGCAACCAATGAAGCTGTGCATGAGGTCACTGACGGATTATCGCAACTAGCAGTGGCAGTTGGGAAGATGCAACAGTTTGTCAATGACCAATTTAATAATACAGCGCGAGAATTGGATTGTATAAAAATTACACAACAAGTCGGCGTAGAACTCAACCTATACCTAACTGAACTGACTACAGTGTTCGGGCCACAAATCACTTCCCCTGCCCTGACTCAGCTGACCATCCAAGCGCTTTATAATTTAGCTGGCGGCAACATGGATTACTTATTGACTAAATTAGGTATAGGGAACAATCATCTCAGCTCATTAATAGGCAGTGGCTTGATCACAGGCAACCCTATACTGTATGACTCACAGACTCAACTCTTGGGCATCCAGGTAAATTTACCCTCAGTCGGGAACCTTAATAATATGCGTGCCACCTACCTGGAGACCTTATCTGTAAGCACAACCAAAGGATTTGCCTCAGCACTTGTCCCGAAGGTGGTGACACAAGTCGGCTCTGTGATAGAAGAACTCGACACCTCATACTGTATAGAGTCTGATCTGGATTTATACTGTACAAGGATAGTGACATTCCCCATGTCTCCAGGTATTTATTCTTGTCTGAGCGGCAATACATCAGCCTGCATGTATTCAAAGACTGAAGGCGCACTCAATACGCCATATATGGCCCTCAAAGGCTCAGTCATTGCCAATTGCAAAATAACAACCTGTAGGTGTGCAGACCCCCCAGGTATCATATCGCAAAACTATGGGGAAGCTGTATCTCTGATAGATAGACGTTCATGCAATGTCCTATCATTAGATGGGGTAACTCTGAGGCTCAGTGGGGAGTTTGATGCAACTTATCAAAAGAATATCTCGATACTAGATTCTCAAGTCATCGTGACAGGCAACCTTGATATATCAACCGAGCTTGGAAATGTCAACAATTCAATAAGCAATGCCCTGGACAGGTTAGCAGAAAGTAACAGCAAACTAGATAAAATCAATGTCAAATTAACCAGCACATCTGCTCTCATTACCTATATCGTTCTAACCATCATATCTCTTGTTTTCGGTGCACTTAGCTTGGTTTTTGCATGCTACCTGATGTACAAGCAAAAAGCACAACAGAAGACCTTACTGTGGCTTGGGAACAACACCCTCGATCAGATGAGAGCCACTACAAGAACATGA
>HE972212
ATGGGCCCCACACCCTACACCAGGATCCCAGCACCTCCGATGCTGATCACTCGAATTACTCTGGTACTGAGCTGCATCTGCCTGGCAAGCTCTCTTGACGGCAGGCCACTTGCAGCTGCGGGGATTGTGGTAACAGGAGATAAAGCAATCAATATATACACCTCATCTCAGACAGGGTCAATCATAGTCAAGTTGCTCCCGAATATGCCCAAGGACAAGGAGGCATGTGCGAAAGCCCCGTTAGAGGCATACAACAGAACACTGACCACTTTACTCACCCCCCTTGGTGATTCCATCCGCAGGATACAAGGATCTGTGTCCACACCAGGAGGAAGGAGGCAGAAGCGCTTTATAGGTGCCATTATAGGCAGTGTAGCTCTTGGGGTTGCGACATCGGCACAGATAACAGCAGCTGCGGCCCTAATACAAGCCAACCAGAATGCCGCCAACATCCTCCGGCTTAAGGAGAGCATCGCTGCAACCAATGAAGCTGTGCATGAGGTCACTGACGGATTATCGCAACTAGCAGTGGCAGTTGGGAAGATGCAACAGTTTGTCAATGACCAATTTAATAATACAGCGCGAGGATTGGACTGTATAAAAATTACACAACAAGTCGGCATAGAACTCAACCTATACCTAACTGAACTGACTACAGTGTTCGGGCCACAAATCACTTCCCCTGCCCTAACTCAGCTGACTATCCAAGCGCTTTATAATTTAGCTGGCGGCAACATGGATTACTTATTGACTAAATTAGGTATAGGGAACAATCATCTCAGCTCATTAATAGGCAGTGGCTTGATCACAGGCAACCCTATACTGTATGACTCACAGACTCAACTCTTGGGCATACAGGTAAATTTACCCTCAGTCGGGAACCTTAAAAATATGCGTGCCACCTACCTGGAGACTTTATCTGTAAGCACAACCAAAGGATTTGCCTCAGCACTTGTCCCGAAGGTAGTGACACAAGTCGGCTCTGTGATAGAAGAACTCGACACCTCATACTGTATAGAGTCTGATCTGGATTTATACTGTACAAGGATAGTGACATTTCCCATGTCTCCAGGTATTTATTCTTGTCTGAGTGGCAATACATCAGCCTGCATGTATTCAAAGACTGAAGGCGCACTTAATACGCCATATATGGCCCTCAAAGGCTCAGTCATTGCCAATTGCAAAATAACAACTTGCAGGTGTGCAGACCCTCCGGGTATCATATCGCAAAACTATGGGGAAGCTGTATCTCTGATAGATAGACATTCATGCAATGTCTTATCATTAGATGGGGTAACTCTGAGGCTCAGTGGGGAGTTTGATGCAACTTATCAAAAGAATATCTCAATACTAGATTCTCAAGTCATCGTGACAGGCAACCTTGATATATCAACCGAGCTTGGAAATGTCAACAATTCAATAAGCAATGCCCTGGACAGGTTGGCAGAAAGTAACAGCAAACTAGACAAAGTCAATGTCAAATTAACCAGCACATCTGCTCTCATTACCTATATCGTTCTGACCATCATATCTCTTGTTTTCGGTGCACTTAGCTTGGCTTTAGCATGCTACCTGATGTACAAACAAAAGGCACAACAAAAGACCTTACTATGGCTTGGGAACAACACCCTCGATCAGATGAGAGCCACTACAAGAACATGA
>JN941995
ATGAGCTCCAAACCCTACACCAGGATCCCAGCACCTCTGATGCTGATCACTCGAATTACTCTGGTACTGAGCTGCATCCGCCTGACGAGCTCTCTTGACGGCAGGCCACTTGCAGCTGCGGGGATTGTGGTAACAGGAGACAAAGCAATCAATATATACACCTCATCTCAGACAGGGTTAATCATAGTCAAGTTGCTCCCGAATATGCCCAAGGACAAAGAGGCATGTGCGAAAGCCCCGTTAGAGGCATACAACAGAACACTGACCACCTTACTCACCCCCCTTGGTGATTCCATCCGCAGGATACAAGGATCTGTGTCCACATCAGGAGGAAGGAGGCAGAAGCGCTTTATAGGTGCCATTATAGGCAGTGTAGCTCTTGGGATTGCGACATCGGCACAGATAACAGCGGCTGCGGCCCTAATACAAGCCAACCAGAATGCCGCCAACATTCTCCGGCTTAAGGAGAGCATCGCTGCAACCAATGAAGCTGTGCATGAGGTCACCGACGGATTATCGCAACTAGCAGTGGCAGTTGGGAAGATGCAACAGTTTGTCAATGACCAATTTAATAATACAGCGCGGGAATTGGACTGTATAAAAATTACACAACAAGTCGGCATAGAACTCAACCTATACCTAACTGAACTGACTACAGTGTTTGGGCCACAAATCACCTCCCCTGCCCTAACTCAGCTAACCATCCAAGCGCTTTATAATTTAGCTGGCGGCAACATGGATTACTTATTGACTAAATTAGGTATAGGGAACAATCATCTCAGCTCATTAATAGGCAGTGGCTTGATCACAGGCAACCCTATACTGTATGACTCACAGACTCAACTCTTGGGTATCCAGGTAAATTTACCCTCAGTCGGGAACCTTAATAATATGCGTGCCACCTACCTGGAGACTTTATCTGTAAGCACAACCAAAGGGTTTGCCTCAGCACTTGTCCCGAAGGTAGTGACACAAGTCGGCTCTGTGATAGAAGAACTCGACACCTCATACTGTATAGAATCTGATCTGGATTTATACTGTACAAGGATAGTGACATTCCCCATGTCTCCAGGTATTTATTCTTGTCTGAGCGGCAATACATCAGCCTGCATGTATTCAAAGACTGAAGGCGCACTCAATACGCCATATATGGCCCTCAAAGGCTCAGTCATTGCCAATTGCAAAATAACAACTTGTAGGTGTGCAGACCCCCCGGGTATCATATCGCAAAACTATGGGGAAGCTGTATCTCTGATAGATAGACATTCATGCAATATCTTATCGTTAGATGGGGTAACTCTGAGGCTCAGTGGGGAGTTTGATGCAACTTATCAAAAGAATATCTCAATATTAGATTCTCAAGTCATCGTGACAGGCAACCTTGATATATCAACCGAGCTTGGAAATGTCAACAATTCAATAAGCAGTGCCCTGGACAGGTTAGCAGAAAGTAACAGCAAACTAAACAAAGTCAATGTCAAATTAACCAGCACATCTGCTCTCATTACCTATATCGTTCTAACCATCATATCTCTTGTTTTCGGTGCACTTAGCTTGGTTTTAGCATGCTACCTGATGTACAAACAAAGGGCACAACAAAAGACCTTACTGTGGCTTGGGAACAACACCCTCGATCAGATGAGAGCCACCACAAGAGCATGA
>JN986839
ATGGGCTCCAAACCCTACACCAGGATCCCAGCACCTCTGATGCTGATCACTCGAATTACTCTGGTACTGAGCTGCATCTGCCTGACGAGCTCTCTTGACGGCAGACCACTTGCAGCTGCGGGGATTGTGGTAACAGGAGATAAAGCAATCAATATATACACCTCATCTCAGACAGGGTCAATCATAATCAAGTTGCTCCCGAATATGCCCAAAGATAAAGAGGCATGTGCAAAAGCCCCGTTAGAGGCATACAACAGAACACTGACCACTTTACTCACCCCCCTTGGTGATTCCATCCGCAGGATACAAGGATCTGTGTCCACATCAGGGGGAAGGAGGCAGAAGCGCTTTATAGGTGCCATTATAGGCAGTGTAGCTCTTGGGATTGCGACATCGGCACAGATAACAGCGGCTGCGGCCCTAATACAAGCCAACCAGAATGCCGCCAACATCCTCCGGCTTAAGGAGAGCATCGCTGCAACCAATGAAGCTGTGCATGAGGTCACTGACGGATTATCGCAACTAGCAGTGGCAGTTGGGAAGATGCAACAGTTTGTCAATGACCAATTTAATAATACAGCGCGAGAATTGGACTGTATAAAAGTTACACAACAAGTCGGCATAGAACTCAACCTATACCTAACCGAACTGACTACAGTGTTCGGGCCACAAATCACTTCCCCTGCCCTAACTCAGCTGACCATCCAAGCGCTTTATAATTTAGCTGGCGGCAACATGGATTACTTATTGACTAAATTAGGTATAGGGAACAATCATCTCAGCTCATTAATAGGCAGTGGCTTGATCACAGGCAACCCTATACTGTATGACTCACAGACTCAACTCTTGGGCATCCAGGTAAATTTACCTTCAGTCGGGAACCTTAATAATATGCGTGCCACCTACCTGGAGACTTTATCTGTAAGCACAACCAAAGGGTTTGCCTCAGCACTTGTCCCGAAGGTAGTGACACAAGTCGGCTCTGTGATAGAAGAACTCGACACCTCATACTGTATAGAGTCTGATCTGGATTTATACTGTACAAGGATAGTGACATTCCCCATGTCTCCAGGTATTTATTCTTGTCTGAGCGGCAATACATCAGCCTGCATGTATTCAAAGACTGAAGGCGCACTCAATACGCCATATATGGCCTTCAAAGGCTCAGTCATTGCCAATTGCAAAATAACAACTTGTAGGTGTGCAGACCCCCCGGGTATCATATCGCAAAACTATGGGGAAGCTGTATCTCTGATAGACAGACATTCATGCAATGTCTTATCATTAGATGGGGTAACTCTGAGGCTCAGTGGGGAGTTTGATGCAACTTATCAAAAGAATATCTCAATACTAGATTCTCAAGTCATCGTGACAGGCAACCTTGACATATCAACCGAGCTTGGAAATGTCAACAATTCAATAAGCAATGCCCTGGACAGGTTAGCAGAAAGTAACAGCAAACTAGACAAGGTCAATGTCAAATTAACCAGCACATCTGCTCTCATTACCCACATCGTTCTAACCATCATATCTCTTGTTTTCGGTGCACTTAGCTTGGTCCTAGCATGCTACCTGATGTACAAACAAAGGGCACAACAAAAGACCTTACTGTGGCTTGGGAACAACACCCTCGATCAGATGAGAGCCGCTACAAGAACATGA
>JX901109
ATGGGCTCCAAACCCTACACCAGGATCCCAGCACCTCTGATGCTGATCACTCGAATTACTCTGGTACTGAGCTGCATCTGCCTGACGAGCTCTCTTGACGGCAGGCCACTTGCAGCTGCGGGGATTGTGGTAACAGGAGATAAAGCAATCAATATATACACCTCATCTCAGACAGGGTCAATCATAGTCAAGTTGCTCCCGAATATGCCCAAGGACAAAGAGGCATGTGCGAAAGCCCCGTTAGAGGCATACAACAGAACACTGACCACTTTACTCACCCCCCTTGGTGATTCCATCCGCAGGATACAAGGATCTGTGTCCACATCAGGAGGAAGGAGGCAGAAGCGCTTTATAGGTGCCATTATAGGCAGTGTAGCTCTTGGGGTTGCGACATCGGCACAGATAACAGCGGCTGCGGCCCTAATACAAGCCAACCAGAATGCCGCCAACATCCTCCGGCTTAAGGAGAGCATCGCTGCAACCAATGAAGCTGTGCATGAGGTCACTGACGGATTATCGCAACTAGCAGTGGCAGTTGGGAAGATGCAACAGTTTGTCAATGACCAATTTAATAATACAGCGCGAGAATTGGACTGTATAAAAATTACACAACAAGTCGGCATAGAACTCAACCTATACCTAACTGAACTGACTACAGTGTTCGGGCCACAAATCACTTCCCCTGCCCTAACTCAGCTGACCATCCAAGCGCTTTATAATTTAGCTGGCGGCAACATGGATTACTTATTGACTAAATTAGGTATAGGGAACAATCATCTCAGCTCATTAATAGGCAGTGGCTTGATCACAGGCAACCCTATACTGTATGACTCACAGACTCAACTCTTGGGCATCCAGGTAAATTTACCCTCAGTCGGGAACCTTAATAATATGCGTGCCACCTACCTGGAGACTTTATCTGTAAGCACAACCAAAGGATTTGCCTCAGCACTTGTCCCGAAGGTAGTGACACAAGTCGGCTCTGTGATAGAAGAACTCGACACCTCATACTGTATAGAGTCTGATCTGGATTTATACTGTACAAGGATAGTGACATTCCCCATGTCTCCAGGTATTTATTCTTGTCTGAGCGGCAATACATCAGCCTGCATGTATTCAAAGACTGAAGGCGCACTCAATACGCCATACATGGCCCTCAAAGGCTCAGTCATTGCCAATTGCAAAATAACAACTTGCAGGTGTGCAGACCCCCCGGGTATCATATCGCAAAACTATGGGGAAGCTGTATCTCTGATAGATAGACATTCATGCAATGTCTTATCATTAGATGGGGTAACTCTGAGGCTCAGTGGGGAGTTTGATGCAACTTATCAAAAGAATATCTCAATACTAGATTCTCAAGTCATCGTGACAGGCAACCTTGATATATCAACCGAGCTTGGAAATGTCAACAATTCAATAAGCAATGCCCTGGACAGGTTAGCAGAAAGTAACAGCAAACTAGACAAAGTCAATGTCAAATTAACCAGCACATCTGCTCTCATTACCTATATCGTTCTAACCATCATATCTCTTGTTTTCGGTGCACTTAGCTTGGTTTTAGCATGCTACCTGATGTACAAACAAAAGGCACAACAAAAGACCTTACTGTGGCTTGGGAACAACACCCTCGATCAGATGAGAGCCACTACAAGAACATGA
>JX901110
ATGGGCTCCAAACCCTACACCAGGATCCCAGCACCTCTGATGCTGATCACTCGAATTACTCTGGTACTGAGCTGCATCTGCCTGACGAGCTCTCTTGACGGCAGGCCACTTGCAGCTGCGGGGATTGTGGTAACAGGAGATAAAGCAATCAATATATACACCTCATCTCAGACAGGGTCAATCATAGTCAAGTTGCTCCCGAATATGCCCAAGGACAAAGAGGCATGTGCGAAAGCCCCGTTAGAGGCATACAACAGAACACTGACCACTTTACTCACCCCCCTTGGTGATTCCATCCGCAGGATACAAGGATCTGTGTCCACATCAGGAGGAAGGAGGCAGAAGCGCTTTATAGGTGCCATTATAGGCAGTGTAGCTCTTGGGGTTGCGACATCGGCACAGATAACAGCGGCTGCGGCCCTAATACAAGCCAACCAGAATGCCGCCAACATCCTCCGGCTTAAGGAGAGCATCGCTGCAACCAATGAAGCTGTGCATGAGGTCACTGACGGATTATCGCAACTAGCAGTGGCAGTTGGGAAGATGCAACAGTTTGTCAATGACCAATTTAATAATACAGCGCGAGAATTGGACTGTATAAAAATTACACAACAAGTCGGCATAGAACTCAACCTATACCTAACTGAACTGACTACAGTGTTCGGGCCACAAATCACTTCCCCTGCCCTAACTCAGCTGACCATCCAAGCGCTTTATAATTTAGCTGGCGGCAACATGGATTACTTATTGACTAAATTAGGTATAGGGAACAATCATCTCAGCTCATTAATAGGCAGTGGCTTGATCACAGGCAACCCTATACTGTATGACTCACAGACTCAACTCTTGGGCATCCAGGTAAATTTACCCTCAGTCGGGAACCTTAATAATATGCGTGCCACCTACCTGGAGACTTTATCTGTAAGCACAACCAAAGGATTTGCCTCAGCACTTGTCCCGAAGGTAGTGACACAAGTCGGCTCTGTGATAGAAGAACTCGACACCTCATACTGTATAGAGTCTGATCTGGATTTATACTGTACAAGGATAGTGACATTCCCCATGTCTCCAGGTATTTATTCTTGTCTGAGCGGCAATACATCAGCCTGCATGTATTCAAAGACTGAAGGCGCACTCAATACGCCATATATGGCCCTCAAAGGCTCAGTCATTGCCAATTGCAAAATAACAACTTGCAGGTGTGCAGACCCCCCGGGTATCATATCGCAAAACTATGGGGAAGCTGTATCTCTGATAGATAGACATTCATGCAATGTCTTATCATTAGATGGGGTAACTCTGAGGCTCAGTGGGGAGTTTGATGCAACTTATCAAAAGAATATCTCAATACTAGATTCTCAAGTCATCGTGACAGGCAACCTTGATATATCAACCGAGCTTGGAAATGTCAACAATTCAATAAGCAATGCCCTGGACAGGTTAGCAGAAAGTAACAGCAAACTAGACAAAGTCAATGTCAAATTAACCAGCACATCTGCTCTCATTACCTATATCGTTCTAACCATCATATCTCTTGTTTTCGGTGCACTTAGCTTGGTTTTAGCATGCTACCTGATGTACAAACAAAAGGCACAACAAAAGACCTTACTGTGGCTTGGGAACAACACCCTCGATCAGATGAGAGCCACTACAAGAACATGA
>JX901111
ATGGGCTCCAAACCCTACACCAGGATCCCAGCACCTCTGATGCTGATCACTCGAATTACTCTGGTACTGAGCTGCATCTGCCTGACGAGCTCTCTTGACGGCAGGCCACTTGCAGCTGCGGGGATTGTGGTAACAGGAGATAAAGCAATCAATATATACACCTCATCTCAGACAGGGTCAATCATAGTCAAGTTGCTCCCGAATATGCCCAAGGACAAAGAGGCATGTGCGAAAGCCCCGTTAGAGGCATACAACAGAACACTGACCACTTTACTCACCCCCCTTGGTGATTCCATCCGCAGGATACAAGGATCTGTGTCCACATCAGGAGGAAGGAGGCAGAAGCGCTTTATAGGTGCCATTATAGGCAGTGTAGCTCTTGGGGTTGCGACATCGGCACAGATAACAGCGGCTGCGGCCCTAATACAAGCCAACCAGAATGCCGCCAACATCCTCCGGCTTAAGGAGAGCATCGCTGCAACCAATGAAGCTGTGCATGAGGTCACTGACGGATTATCGCAACTAGCAGTGGCAGTTGGGAAGATGCAACAGTTTGTCAATGACCAATTTAATAATACAGCGCGAGAATTGGACTGTATAAAAATTACACAACAAGTCGGCATAGAACTCAACCTATACCTAACTGAACTGACTACAGTGTTCGGGCCACAAATCACTTCCCCTGCCCTAACTCAGCTGACCATCCAAGCGCTTTATAATTTAGCTGGCGGCAACATGGATTACTTATTGACTAAATTAGGTATAGGGAACAATCATCTCAGCTCATTAATAGGCAGTGGCTTGATCACAGGCAACCCTATACTGTATGACTCACAGACTCAACTCTTGGGCATCCAGGTAAATTTACCCTCAGTCGGGAACCTTAATAATATGCGTGCCACCTACCTGGAGACTTTATCTGTAAGCACAACCAAAGGATTTGCCTCAGCACTTGTCCCGAAGGTAGTGACACAAGTCGGCTCTGTGATAGAAGAACTCGACACCTCATACTGTATAGAGTCTGATCTGGATTTATACTGTACAAGGATAGTGACATTCCCCATGTCTCCAGGTATTTATTCTTGTCTGAGCGGCAATACATCAGCCTGCATGTATTCAAAGACTGAAGGCGCACTCAATACGCCATATATGGCCCTCAAAGGCTCAGTCATTGCCAATTGCAAAATAACAACTTGCAGGTGTGCAGACCCCCCGGGTATCATATCGCAAAACTATGGGGAAGCTGTATCTCTGATAGATAGACATTCATGCAATGTCTTATCATTAGATGGGGTAACTCTGAGGCTCAGTGGGGAGTTTGATGCAACTTATCAAAAGAATATCTCAATACTAGATTCTCAAGTCATCGTGACAGGCAACCTTGATATATCAACCGAGCTTGGAAATGTCAACAATTCAATAAGCAATGCCCTGGACAGGTTAGCAGAAAGTAACAGCAAACTAGACAAAGTCAATGTCAAATTAACCAGCACATCTGCTCTCATTACCTATATCGTTCTAACCATCATATCTCTTGTTTTCGGTGCACTTAGCTTGGTTTTAGCATGCTACCTGATGTACAAACAAAAGGCACAACAAAAGACCTTACTGTGGCTTGGGAACAACACCCTCGATCAGATGAGAGCCGCTACAAGAACATGA
>JX901119
ATGGGCTCCAACCCCTACACCAGGATCCCAGCGCCTCTGATGCTGATCACTCGAATTACTCTGGTACTAAGCTGCATCTGCCTGACGAGCTCTCTTGACGGCAGGCCACTTGCAGCTGCGGGGATTGTGGTAACAGGAGATAAAGCAATCAATATATACACCTCATCTCAGACAGGGTCAATCATAGTCAAGTTGCTCCCGAATATGCCCAAGGACAAAGAGGCATGTGCGAAAGCCCCGTTAGAGGCATACAACAGAACACTGACCACTTTACTCACCCCCCTTGGTGATTCCATCCGCAGGATACAAGGATCTGTGTCCACATCAGCAGGAAGGAGGCAGAAGCGCTTTATAGGTGCCATTATAGGCAGTGTAGCTCTTGGGATTGCGACATCGGCACAGATAACAGCGGCTGCGGCCCTAATACAAGCCAACCAGAATGCCGCCAACATCCTCCGGCTTAAGGAGAGCATCGCTGCAACCAATGAAGCTGTGCATGAGGTCACTGACGGATTATCGCAACTAGCAGTGGCAGTTGGGAAGATGCAACAGTTTGTCAATGACCAATTTAATAATACAGCGCGGGAATTGGACTGTATAAAAATTACACAACAAGTCGGCATAGAACTCAACCTATACCTAACTGAACTGACTACAGTGTTCGGGCCACAAATCACTTCCCCTGCCCTAACTCAGCTGACCATCCAAGCGCTTTATAATTTAGCTGGCGGCAACATGGATTACTTATTGACTAAATTAGGTATAGGGAACAATCATCTCAGCTCATTAATAGGCAGTGGCTTGATCACAGGCAACCCTATACTGTATGACTCACAGACTCAACTCTTGGGCATCCAGGTAAATTTACCCTCAGTCGGGAACCTTAATAATATGCGTGCCACCTACCTGGAGACTTTATCTGTAAGCACAACCAAAGGATTTGCCTCAGCACTTGTCCCGAAGGTAGTGACACAAGTCGGCTCTGTGATAGAAGAACTCGACACCTCATACTGTATAGAATCTGATCTGGATTTATACTGTACAAGGATAGTGACATTCCCCATGTCTCCAGGTATTTATTCTTGTCTGAGCGGCAATACATCAGCCTGCATGTATTCAAAGACTGAAGGCGCACTCAATACGCCATATATGGCCCTCAAAGGCTCAGTCATTGCCAATTGCAAAATAACAACTTGTAGGTGTGCAGACCCCCCGGGTATCATATCGCAAAACTATGGGGAAGCTGTATCTCTGATAGATAGACATTCATGCAATGTCTTATCATTAGATGGGGTAACTCTGAGGCTCAGTGGGGAGTTTGATGCAACTTATCAAAAGAATATCTCAATACTAGATTCTCAAGTCATCGTGACAGGCAACCTTGATATATCAACCGAGCTTGGAAATGTCAACAATTCAATAAGCAATGCCCTGGACAGGTTAGCAGAAAGTAACAGCAAACTAGATAAAGTCAATGTCAAATTAACCAGCACATCCGCTCTCATTACCTATATCGTTCTAACCATCATATCTCTTGTTTTCGGTGCACTTAGCTTGGTTTTAGCATGCTACCTGATGTACAAACAAAAGGCACAACAAAAGACCTTACTGTGGCTTGGGAACAACACCCTCGATCAGATGAGAGCCACTACAAGAACATAA
>JX901121
ATGGGCTCCAACCCCTACACCAGGATCCCAGCGCCTCTGATGCTGATCACTCGAATTACTCTGGTACTAAGCTGCATCTGCCTGACGAGCTCTCTTGACGGCAGGCCACTTGCAGCTGCGGGGATTGTGGTAACAGGAGATAAAGCAATCAATATATACACCTCATCTCAGACAGGGTCAATCATAGTCAAGTTGCTCCCGAATATGCCCAAGGGCAAAGAGGCATGTGCAAAAGCCCCGTTAGAGGCATACAACAGAACACTGACCACTTTACTCACCCCCCTTGGTGATTCCATCCGCAGGATACAAGGATCTGTGTCCACATCAGCAGGAAGGAGGCAGAAGCGCTTTATAGGTGCCATCATAGGCAGTGTAGCTCTTGGGATTGCGACATCGGCACAGATAACAGCGGCTGCGGCCCTAATACAAGCCAACCAGAATGCCGCCAACATCCTCCGGCTTAAGGAGAGCATTGCTGCAACCAATGAAGCTGTGCATGAGGTCACTGACGGATTATCGCAACTAGCAGTGGCAGTTGGGAAGATGCAACAGTTTGTCAATGACCAATTTAATAATACAGCGCGGGAATTGGACTGTATGAAAATTACACAACAAGTCGGCATAGAACTCAACCTATACCTAACTGAACTGACTACAGTGTTCGGGCCACAAATCACTTCCCCTGCCCTAACTCAGCTGACCATCCAAGCGCTTTATAATTTAGCTGGCGGCAACATGGATTACTTATTGACTAAATTAGGTATAGGGAACAATCATCTCAGCTCATTAATAGGCAGTGGCTTGATCACAGGCAACCCTATACTGTATGACTCACAGACTCAACTCTTGGGCATCCAGGTAAATTTACCCTCAGTCGGGAACCTTAATAATATGCGTGCCACCTACCTGGAGACTTTATCTGTAAGCACAACCAAAGGATTTGCCTCAGCACTTGTCCCGAAGGTAGTGACACAAGTCGGCTCTGTGATAGAAGAACTCGACACCTCATACTGTATAGAATCTGATCTGGATTTATACTGTACAAGGATAGTGACATTCCCTATGTCTCCAGGTATTTATTCTTGTCTGAGCGGCAATACATCAGCCTGCATGTATTCAAAGACTGAAGGCGCACTCAATACGCCATATATGGCCCTCAAAGGCTCAGTCATTGCCAATTGCAAAATAACAACTTGTAGGTGTGCAGACCCCCCGGGTATCATATCGCAAAACTATGGGGAAGCTGTATCTCTGATAGATAGACATTCATGCAATGTCTTATCGTTAGATGGGGTAACTCTGAGGCTCAGTGGGGAGTTTGATGCAACTTATCAAAAGAATATCTCAATACTAGATTCTCAAGTCATCGTGACAGGCAACCTTGATATATCAACCGAGCTTGGAAATGTCAACAATTCAATAAGCAATGCCCTGGACAGGTTAGCAGAAAGTAACAGCAAACTAGATAAAGTCAATGTCAAATTAACCAGCACATCCGCTCTCATTACCTATATCGTTCTAACCATCATATCTCTTGTTTTCGGTGCACTTAGCTTGGTTTTAGCATGCTACCTGATGTACAAACAAAAGGCACAACAAAAGACCTTACTGTGGCTTGGGAACAACACCCTCGATCAGATGAGAGCCACTACAGGAACATAA
>KU377529
ATGGGCTCCAACCCCTACACCAGGATCCCAGCACCTCTGATGCTGATCACTCGAATTACTCTGGTACTGAGCTGCATCTGCCTGACGAGCTCTCTTGACGGCAGGCCACTTGCAGCTGCGGGGATTGTGGTAACAGGAGATAAAGCAATCAATATATACACTTCATCTCAGACAGGGTCAATCATAGTCAAGTTGCTCCCGAATATGCCCAAGGACAAGGAGGCATGTGCGAAAGCCCCGTTAGAGGCATACAACAGAACACTGACCACTTTACTCACCCCCCTTGGTGATTCCATCCGCAGGATACAAGGATCTGTGTCCACATCAGGAGGAAGGAGGCAGAAGCGCTTTATAGGTGCCATTATAGGCGGTGTAGCTCTTGGGATTGCGACATCGGCACAGATAACAGCGGCTGCGGCCCTAATACAAGCCAACCAGAATGCCGCCAACATCCTCCGGCTTAAGGAGAGCATCGCTGCAACCAATGAAGCTGTGCATGAGGTCACTGACGGATTATCGCAACTAGCAGTGGCAGTTGGGAAGATGCAACAGTTTGTCAATGACCAATTTAATAATACAGCGCGAGAATTGGACTGTATAAAAATTACACAACAAGTCGGCATAGAACTCAACCTATATCTAACTGAACTGACTACAGTGTTCGGGCCGCAAATCACTTCCCCTGCCCTAACTCAGCTGACCATTCAAGCGCTTTATAATTTAGCTGGCGGCAACATGGATTACTTATTGACTAAATTAGGTATAGGGAACAATCATCTCAGCTCATTAATAGGCAGTGGCTTGATCACAGGCAACCCTATACTGTATGACTCACAGACTCAACTCTTGGGCATCCAGGTAAATTTACCCTCAGTCGGGAACCTTAATAATATGCGTGCCACCTACCTGGAGACTTTATCTGTAAGCACAACCAAAGGATTTGCCTCAGCACTTGTCCCGAAGGTAGTGACACAAGTCGGCTCTGTGATAGAAGAACTCGACACCTCATACTGTATAGAGTCTGATCTGGATTTATACTGTACAAGGATAGTGACATTCCCCATGTCCCCAGGTATTTATTCTTGTCTGAGCGGCAATACATCAGCCTGCATGTATTCAAAGACTGAAGGCGCACTCAATACGCCATATATGGCCCTCAAAGGCTCAGTCATTGCCAATTGCAAAATAACAACTTGTAGGTGTGCAGACCCCCCGGGTATCATATCGCAAAATTATGGGGAAGCTGTATCCCTGATAGATAGACATTCATGCAATGTCTTATCATTAGATGGGGTAACTCTGAGGCTCAGTGGGGAGTTTGATGCAACTTATCAAAAGAATATCTCAATACTAGATTCTCAAGTCATCGTGACAGGCAACCTTGATATATCAACCGAGCTTGGAAATGTCAACAATTCAATAAGCAATGCCCTGGACAGGTTAGCAGAAAGTAACAACAAACTAGACAAAGTCAATGTCAAACTAACCAGCACATCTGCTCTCATTACCTATATCGTTCTAACCATCATATCTCTTGTTTTCGGTGCACTTAGCTTGGTTTTAGCATGCTACCTGATGTACAAACAAAAGGCACAACAAAAGACCTTACTGTGGCTTGGGAACAACACCCTCGATCAGATGAGAGCCACTACAAGAACATGA
>KU377530
ATGGGCTCCAACCCCTACACCAGGATCCCAGCACCTCTGATGCTGATCATTCGAATCACTCTGGTACTGAGCTGCATCTGCCTGACGAGCTCTCTTGACGGCAGGCCACTTGCAGCTGCGGGGATTGTGGTAACAGGAGATAAAGCAATCAATATATACACTTCATCTCAGACAGGGTCAATCATAGTCAAGTTGCTCCCGAATATGCCCAAGGACAAAGAGGCATGTGCGAAAGCCCCGTTAGAGGCATACAACAGAACACTGACCACTTTACTCACCCCCCTTGGTGATTCCATCCGCAGGATACAAGGATCCGTGACCACACCAGGAGGAAGGAGGCAGAAGCGCTTTATAGGTGCCATTATAGGCAGTGTAGCTCTTGGGATTGCGACATCGGCACAGATAACAGCAGCTGCGGCCCTAATACAAGCCAACCAGAATGCCGCCAACATCCTCCGGCTTAAGGAGAGCATCGCTGCAACCAATGAAGCTGTGCATGAGGTCACTGACGGATTATCGCAACTAGCAGTGGCAGTTGGGAAGATGCAACAGTTTGTCAATGACCAATTTAATAAAACAGCGCGAGAATTGGATTGTATAAAAATTACACAACAAGTCGGCATAGAACTCAACCTATACCTAACTGAACTGACTACAGTGTTCGGGCCACAGATCACTTCCCCTGCCCTAACTCAGCTGACCATCCAAGCGCTTTATAATTTAGCTGGCGGCAACATGGATTACTTATTGACTAAATTAGGTATAGGGAACAATCATCTCAGCTCATTAATAGGCAGTGGCTTGATCACAGGCAACCCTATACTGTATGACTCACAGACTCAACTCTTGGGCATCCAGGTAAATTTACCCTCAGTCGGGAACCTTAATAATATGCGTGCCACCTACCTGGAGACTTTATCTGTAAGCACAACCAAAGGATTTGCCTCAGCACTTGTCCCGAAGGTAGTGACACAAGTCGGCTCTGTGATAGAAGAACTCGACACCTCATACTGTATAGAGTCTGATCTGGATTTATACTGTACAAGGATAGTGACATTCCCCATGTCCCCAGGTATTCATTCCTGTCTGAGCGGCAATACATCAGCCTGCATGTATTCAAAGACTGAAGGCGCACTCAATACGCCATATATGGCCCTCAAAGGCTCAGTCATTGCCAATTGCAAAATAACAACTTGTAGGTGTGCAGACCCCCCGGGTATCATATCGCAAAACTATGGGGAAGCTGTATCCCTGATAGATAGACATTCATGCAATGTCTTATCATTAGATGGGGTAACTCTGAGGCTCAGTGGGGAGTTTGATGCAACTTATCAAAAGAATATCTCAATACTAGATTCTCAAGTCATCGTGACAGGCAACCTTGATATATCAACCGAGCTTGGAAATGTCAACAATTCAATAAGCAATGCCCTGGACAGGTTAGCAGAAAGTAACAGCAAACTAGACAAAGTCAATGTCAAACTAACCAGCACATCTGCTCTCATTACCTATATCGTTCTAACCATCATATCTCTTGTTTTCGGTGCACTTAGCTTGGTTTTAGCATGCTACCTGATGTACAAACAAAAGGCACAACAAAAGACCTTACTGTGGCTTGGGAACAACACCCTCGATCAGATGAGAGCCACTACAAGAACATGA
>KU377532
ATGGGCTCCAACCCCTACACCAGGATCCCAGCACCTCTGATGCTGATCACTCGAATTATTCTGGTATTGAGCTGCATCTGCCTGACGAGCTCTCTTGACGGCAGGCCACTTGCAGCTGCGGGGATTGTGGTAACAGGAGATAAAGCAATCAATATATACACTTCATCTCAGACAGGGTCAATCATAGTCAAGTTACTCCCGAATATGCCCAAGGACAAAGAGGCATGTGCGAAAGCCCCGTTAGAGGCATACAACAGAACACTGACCACTTTACTCACCCCCCTTGGTGATTCCATCCGCAGGATACAAGGATCTGTGTCCGCATCAGGAGGAAGGAGGCAGAAGCGCTTTATAGGTACCATTATAGGCAGTATAGCTCTTGGGATTGCGACATCGGCACAGATAACAGCGGCTGCGGCCTTAATACAAGCCAACCAGAATGCCGCCAACATCCTCCGGCTTAAGGAGAGCATCGCTGCAACTAATGAAGCTGTGCATGAGGTCACTGACGGATTATCGCAACTAGCAGTGGCAGTTGGGAAGATGCAACAGTTTGTCAATGACCAATTTAATAATACAGCGCGAGAATTGGATTGTATAAAAATTACACAACAAGTCGGCATAGAACTCAACCTATACCTAACTGAACTGACTACAGTGTTCGGGCCACAAATCACTTCTCCTGCCCTAACTCAGCTGACCATCCAAGCGCTTTATAATTTAGCTGGCGGCAACATGGATTACCTATTGACTAAATTAGGTATAGGGAACAATCATCTCAGCTCATTAATAGGCAGTGGCTTGATCACAGGCAACCCTATACTGTATGACTCACAGACTCAACTCTTGGGCATCCAGGTAAATTTACCCTCAGTTGGGAACCTTAATAATATGCGTGCCACCTACCTGGAGACTTTATCTGTAAGCACAACTAAAGGATTTGCCTCAGCACTTGTCCCGAAGGTAGTGACACAAGTCGGCTCTGTGATAGAAGAACTCGACACCTCATACTGTATAGAGTCTGATCTGGATTTATACTGTACAAGGATAGTGACATTCCCCATGTCCCCAGGTATTTATTCTTGTCTGAGCGGCAATACATCAGCCTGCATGTATTCAAAGACTGAAGGCGCACTCAATACGCCATATATGGCCCTCAAAGGCTCAGTCATTGCCAATTGCAAAATAACAACTTGTAGGTGTGCAGACCCCCCGGGTATCATATCGCAAAACTATGGGGAAGCTGTATCCCTGATAGATAGACATTCATGCAACATCTTATCATTAGATGGGGTAACTCTGAGGCTCAGTGGGGAGTTTGATGCAACTTATCAAAAGAATATCTCAATACTAGATTCTCAAGTCATCGTGACAGGCAACCTTGATATATCAACCGAGCTTGGAAATGTCAACAATTCAATAAGCAATGCCCTGGACAGGTTAGCAGAAAGTAACAGCAAACTAGACAAAATCAATGTCAAACTAACCAGCACATCTGCTCTCATTACCTATATCGTTCTAACCATCATATCTCTTGTTTTCGGTGCACTTAGCTTGGTTTTAGCATGCTACTTGATGTACAAACAAAAGGCACAACAAAAGACCTTACTGTGGCTTGGGAACAACACCCTCGATCAGATGAGAGCCACTACAAGAACATGA
>KU377534
ATGGGCACCAACCCCCACACCAGGATCCCGGCACCCCTGATGCCGGTCACTCGAATTACTCTAGTACTGAGCTGCATCCGCCTGACGAGCTCTCTTGACGGCAGGCCACTTGCAGCTGCGGGGATTGTGGTAACAGGAGATAAAGCAATCAATATATACACCTCATCTCAGACAGGGTCAATCATAGTCAAGTTGCTCCCGAATATGCCCAAGGACAAAGAAGCATGTGCGAAAGCTCCGTTAGAGGCATACAACAGAACACTGACCACCTTACTCACCCCCCTTGGTGATTCCATCCGCAGGATACAAGGATCTGTATCCGCATCAGGAGGAAGGAGGCAGAAGCGCTTTATAGGTGCTATTATAGGCAGTGTAGCTCTTGGGATTGCAACATCGGCACAGATAACAGCGGCTGCGGCCCTAATACAAGCCAACCAGAATGCCGCCAACATCCTCCGGCTTAAAGAGAGCATCGCTGCAACCAATGAAGCTGTGCATGAGGTCACTGACGGATTATCGCAACTAGCAGTGGCAGTTGGGAAGATGCAACAGTTTGTCAATGACCAATTTAATAATACAGCGCGAGAATTGAACTGTATAAAAATTGCACAACAAGTCGGCATAGAACTCAACCTATACCTAACTGAACTGACTACAGTGTTCGGGCCACAAATCACTTCCCCTGCCCTAACCCAGCTGACCGTCCAAGCGCTTTATAATTTAGCTGGCGGCAACATGGATTACTTATTGACTAAATTAGGTATAGGGAACAATCATCTCAGCTCATTAATAGGCAGTGGCTTGATCACAGGCAACCCTATACTGTATGACTCACAGACTCAACTCTTGGGCATCCAGGTAAATTTACCCTCAGTCGGGAACCTTAATAATATGCGTGCCACCTACCTGGAGACTTTATCTGTAAGCACAACCAAAGGATTTGCCTCAGCACTTGTCCCAAAGGTAGTGACACAAGTCGGCTCTGTGATAGAAGAACTCGACACCTCATACTGTATAGAGTCTGATCTGGATTTATACTGTACAAGGATAGTGACATTCCCCATGTCTCCAGGTATTTATTCTTGTCTGAGCGGCAATACATCAGCCTGCATGTATTCAAAGACTGAAGGCGCACTCAATACGCCATATATGGTCCTCAAGGGCTCAGTCATTGCCAATTGCAAAATAACAACTTGTAGGTGTGCAGATCCCCCGGGTATCATATCGCAAAACTATGGGGAAGCTGTATCCCTGATAGATAGACATTCATGCAATGTCTTATCATTAGATGGGGTAACTCTGAGGCTCAGTGGGGAGTTTGATGCAACTTATCAGAAGAATATCTCAATACTAGATTCTCAAGTCATCGTGACAGGCAACCTTGATATATCAACCGAGCTTGGAAATGTCAACAATTCAATAAGCAATGCTCTGGACAGGTTAGCAGAAAGTAACAGCAAACTTGACAAAGTCAATGTCAAATTAACCAGCACATCCGCTCTCATTATCTATATCGTTCTAACCATCATATCTCTTGTTTTCGGTACACTTAGCTTGATTTTAGCATGCTACCTGATGTACAAACAAAAGGCACAACAAAAGACCTTACTGTGGCTTGGGAATAACACCCTTGATCAGATGAGGGCCACTACAAGAACATGA
>KU377537
ATGGGCTCCAACTCTCACACCAGAATCCCAACACCCTTGATGCCGATCACTCGAATTACTCTGGTACTGAGCTGCATCCACCTGACGAGCTCTCTTGACGGCAGGCCACTTGCAGCTGCGGGGATCGTGGTAACAGGAGATAAAGCAATCAACATATACACCTCATCTCAGACAGGGTCAATCATAGTCAAGTTGCTCCCGAATATGCCCAAGGACAAGGAAGCATGTGCGAAAGCCCCGTTAGAGGCGTACAACAGAACACTGACCACTTTACTCACCCCCCTTGGTGATTCCATCCGCAAGATACAAGGATCTGTGACCACATCAGGAGGAAGGAGGCGGAAGCGCTTTATAGGTGCCATTATAGGCAGTGTAGCTCTTGGGATTGCGACATCGGCACAGATAACAGCGGCTGCGGCCCTAATACAAGCCAACCAGAATGCCGCCAACATCCTCCGGCTTAAGGAGAGCATTGCCGCAACCAATGAAGCTGTGCATGAGGTCACTGACGGATTATCGCAACTAGCAGTGGCAGTTGGGAAGATGCAACAGTTTGTCAATGATCAATTTAATAATACAGCGCGAGAATTGGACTGTATAAAAATTGCACAACAAGTCGGCATAGAACTCAACCTATACCTAACTGAGCTGACTACAGTGTTCGGGCCACAAATCACTTCCCCTGCCCTAACTCAGCTGACCGTCCAAGCGCTTTATAATTTAGCTGGCGGCAACATGGATTACTTATTGACTAAATTAGGTATAGGGAACAATCATCTCAGCTCATTAATAGGCAGTGGCTTGATCACAGGCAACCCTATACTGTATGACTCGCAGACTCAACTCTTGGGCATCCAGGTAAATTTACCCTCAGTCGGGAACCTTAATAACATGCGTGCCACCTACCTGGAGACTTTATCTGTGAGCACAACCAAAGGATTTGCCTCAGCACTTGTCCCAAAGGTAGTGACACAAGTCGGCTCTGTGATAGAAGAACTCGACACCTCATACTGCATAGAGTCTGATCTGGATCTATACTGTACAAGGATAGTGACATTCCCCATGTCTCCAGGTATTTATTCCTGTCTGAGCGGCAATACATCAGCCTGCACGTATTCAAAGACTGAAGGCGCACTCAATACGCCATATATGGCCCTCAAAGGTTCAGTCATTGCCAATTGCAAAATAACAACCTGTAGGTGTGCAGACCCCCCGGGTATCATATCGCAAAACTATGGGGAAGCTGTATCCCTGATAGATAGACATTCATGCAATGTCTTATCATTAGATGGGGTAACTTTGAGGCTCAGTGGGGAGTTTGATGCAACTTATCAAAAGAATATCTCAATACTAGATTCTCAAGTCATTGTGACAGGCAACCTTGATATATCAACCGAGCTTGGAAATGTCAACAATTCAATAAGCAATGCCCTGGACAAGTTAGCAGAAAGCAACAGCAAACTAGACAAAGTCAATGTCAAATTAACCAGCACATCTGCTCTCATTACCTATATCGTTCTAACCATCATATCTCTTGTTTTCGGTGCACTTAGCTTGGTTTTAGCATGTTACCTGATGTACAAACAAAAAGCACAACAAAAGACCTTACTGTGGCTTGGGAACAACACCCTCGATCAGATGAGAGCCACTACAAGAATATGA
>MF681716
ATGGGCTCCAAACCCCACACCAGGATCCCAGCATCTCTGATGCTGATCACTCGAATTACTCTGGTACTGAGCTGCATCTGCCTGACGAGCTCTCTTGATGGCAGGCCACTTGCAGCTGCGGGGATTGTGGTTACAGGAGATAAAGCAATCAATATATACACCTCATCTCAGACAGGGTCAATCATAGTCAAGTTGCTCCCGAATATGCCCAAGGGCAAAGAGGCATGTGCGAAAGCCCCGTTAGAGGCATACAACAGAACACTGACTACTTTACTCACCCCCCTTGGTGATTCCATCCGCAGGATACAAGGATCTGTGTCCACATCAGGAGGAAGGAGGCAGAAGCGCTTTATAGGTGCCGTTATATGCAGTGTAGCTCTTGGGGTTGCAACCTCGGCACAGATAACAGCGGCTGCGGCCCTAATACAAGCCAACCAGAATGCCGCTAACATCCTCCGGCTTAAGGAGAGCATCGCTGCAACCAATGAAGCTGTGCATGAGGTCACTGACGGATTATCGCAACTAGCAGTAGCAGTTGGAAAGATGCAACAGTTTGTCAATGACCAATTTAACAATACAGCGCGAGAATTGGACTGTATAAAAATTACACAACAAGTTGGCATAGAACTCAACCTATACCTAACTGAACTGACTACAGTGTTCGGGCCACAAATCACTTCCCCTGCCTTAACTCAGCTGACCATCCAAGCGCTTTATAATTTAGCTGGTGGCAACATGGATTACTTATTGACTAAATTGGGTATAGGGAACAATCATCTCAGCTCATTAATAGGCAGTGGCTTGATCACAGGCAACCCGATACTGTATGACTCACAGACTCAACTCTTAGGCATCCAGGTAAATTTACCCTCAGTCGGGAACCTTAATAATATGCGTGCAACCTATCTGGAGACTTTATCTGTAAGCACAACCAAAGGATTTGCTTCAGCACTTGTCCCGAAGGTAGTAACGCAAGTCGGCTCTGTGATAGAAGAACTCGACACTTCATATTGTATAGAGTCTGATCTGGATTTATACTGTACAAGGATCGTGACATTCCCCATGTCTCCAGGTATTTATTCTTGTCTGAGCGGCAATACATCAGCCTGCATGTATTCAAAGACTGAAGGCGCACTTAATACGCCATATATGACCCTCAAAGGCTCAGTCATTGCCAATTGCAAAATAACAACTTGCAGGTGTACAGACCCCCCGGGTATCATATCTCAAAACTATGGGGAAGCTGTATCTCTGATAGATAGACATTCATGCAATGTCCTATCGTTAGATGGGGTAACTCTGAGGCTCAGTGGGGAGTTTGATGCAACTTATCAAAAGAATATCTCAATACTAGATTCTCAAGTCATCGTGACAGGCAACCTTGATATATCAACCGAGCTTGGAAATGTCAACAACTCAATAAGCAATGCCCTGGACAAGTTAGCAGAAAGTAACAGCAAACTAGATAAAGTCAATGTCAAATTGACCAGCACATCTGCACTCATTACCTATATCGTTCTGACCATCATATCTCTTGTTTTCGGTGCACTTAGCTTGGTTTTAGCATGCTACCTGATGTATAAACAAAAGGCACAACAAAAGACCTTACTGTGGCTTGGGAACAACACCCTCGATCAGATGAGAGCCACTACAAGAACATGA
>MF681715
ATGGGCACCAAACCCTACACCAGGATCCCAGCATCTCTGATGCTGATCACTCGAATTACTCTGGTACTGAGCTGCATCTGCCTGACGAGCTCTCTTGATGGCAGGCCACTTGCAGCTGCGGGGATTGTGGTTACAGGAGATAAAGCAATCAATATATACACCTCATCTCAGACAGGGTCAATCATAGTCAAGTTGCTCCCGAATATGCCCAAGGGCAAAGAGGCATGTGCGAAAGCCCCGTTAGAGGCATACAACAGAACACTGACTACTTTACTCACCCCCCTTGGCGATTCCATCCGCAGGATACAAGGATCTGTGTCCACATCCGGAGGAAGGAGGCAGAAGCGCTTTATAGGTGCCATTATAGGCAGTGTAGCTCTTGGGGTTGCGACCTCGGCACAGATAACAGCGGCTGCGGCCCTAATACAAGCCAACCAGAATGCCGCTAACATCCTCCGGCTTAAGGAGAGCATCGCTGCAACCAATGAAGCTGTGCATGAGGTCACTGACGGATTATCGCAACTAGCAGTAGCAGTTGGAAAGATGCAACAGTTTGTCAATGACCAATTTAATAATACAGCGCGAGAATTGGACTGTATAAAAATTACACAACAAGTTGGCATAGAACTCAACCTATACCTAACTGAACTGACTACAGTGTTCGGGCCACAAATCACTTCCCCTGCCTTAACTCAGCTGACCATCCAAGCGCTTTATAATTTAGCTGGTGGCAACATGGATTACTTATTGACTAAATTGGGTATAGGGAATAATCAGCTCAGCTCATTAATAGGCAGTGGCTTGATCACAGGCAACCCGATACTGTATGACTCACAGACTCAACTCTTAGGCATCCAGGTAAATTTACCCTCAGTCGGGAACCTTAATAATATGCGTGCAACCTATCTGGAGACTTTATCTGTAAGCACAACCAAAGGATTTGCCTCAGCACTTGTCCCGAAGGTAGTGACGCAAGTCGGCTCTGTGATAGAAGAACTCGACACTTCATATTGTATAGAGTCTGATCTGGATTTATACTGTACAAGGATCGTGACATTCCCCATGTCTCCAGGTATTTATTCTTGTCTGAGCGGCAATACATCAGCCTGCATGTATTCAAAGACTGAAGGCGCACTTAATACGCCATATATGACCCTCAAAGGCTCAGTCATTGCCAATTGCAAAATAACAACTTGCAGGTGTACAGACCCCCCGGGTATCATATCTCAAAACTATGGGGAAGCTGTATCTCTGATAGATAGACATTCATGCAATGTCCTATCGTTAGATGGGGTAACTCTGAGGCTCAGTGGGGAGTTTGATGCAACTTATCAAAAGAATATCTCAATACTAGATTCTCAAGTCATCGTGACAGGCAACCTTGATATATCAACCGAGCTTGGAAATGTCAACAACTCAATAAGCAATGCCCTGGACAAGTTAGCAGAAAGTAACAGCAAACTAGATAAAGTCAATGTCAAATTGACCAGCACATCTGCACTCATTACCTATATCGTTCTGACCATCATATCTCTTGTTTTCGGTGCACTTAGCTTGGTTTTAGCATGCTACCTGATGTATAAACAAAAGGCACAACAAAAGACCTTACTGTGGCTTGGGAACAACACCCTCGATCAGATGAGAGCCACTACAAGAACATGA
>MF681713
ATGGGCTCCAAACCCCACACCAGGATCCCAGCATCTCTGATGCTGATCACTCGAATTACTCTGGTACTGAGCTGCATCTGCCTGACGAGCTCTCTTGATGGCAGGCCACTTGCAGCTGCGGGGATTGTGGTTACAGGAGATAAAGCAATCAATATATACACCTCATCTCAGACAGGGTCAATCATAGTCAAGTTGCTCCCGAATATGCCCAAGGGCAAAGAGGCATGTGCGAAAGCCCCGTTAGAGGCATACAACAGAACACTGACTACTTTACTCACCCCCCTTGGTGATTCCATCCGCAGGATACAAGGATCTGTGTCCACATCAGGAGGAAGGAGGCAGAAGCGCTTTATAGGTGCCGTTATAGGCAGTGTAGCTCTTGGGGTTGCAACCTCGGCACAGATAACAGCGGCTGCGGCCCTAATACAAGCCAACCAGAATGCCGCTAACATCCTCCGGCTTAAGGAGAGCATCGCTGCAACCAATGAAGCTGTGCATGAGGTCACTGACGGATTATCGCAACTAGCAGTAGCAGTTGGAAAGATGCAACAGTTTGTCAATGACCAATTTAACAATACAGCGCGAGAATTGGACTGTATAAAAATTACACAACAAGTTGGCATAGAACTCAACCTATACCTAACTGAACTGACTACAGTGTTCGGGCCACAAATCACTTCCCCTGCCTTAACTCAGCTGACCATCCAAGCGCTTTATAATTTAGCTGGTGGCAACATGGATTACTTATTGACTAAATTGGGTATAGGGAACAATCATCTCAGCTCATTAATAGGCAGTGGCTTGATCACAGGCAACCCGATACTGTATGACTCACAGACTCAACTCTTAGGCATCCAGGTAAATTTACCCTCAGTCGGGAACCTTAATAATATGCGTGCAACCTATCTGGAGACTTTATCTGTAAGCACAACCAAAGGATTTGCTTCAGCACTTGTCCCGAAGGTAGTAACGCAAGTCGGCTCTGTGATAGAAGAACTCGACACTTCATATTGTATAGAGTCTGATCTGGATTTATACTGTACAAGGATCGTGACATTCCCCATGTCTCCAGGTATTTATTCTTGTCTGAGCGGCAATACATCAGCCTGCATGTATTCAAAGACTGAAGGCGCACTTAATACGCCATATATGACCCTCAAAGGCTCAGTCATTGCCAATTGCAAAATAACAACTTGCAGGTGTACAGACCCCCCGGGTATCATATCTCAAAACTATGGGGAAGCTGTATCTCTGATAGATAGACATTCATGCAATGTCCTATCGTTAGATGGGGTAACTCTGAGGCTCAGTGGGGAGTTTGATGCAACTTATCAAAAGAATATCTCAATACTAGATTCTCAAGTCATCGTGACAGGCAACCTTGATATATCAACCGAGCTTGGAAATGTCAACAACTCAATAAGCAATGCCCTGGACAAGTTAGCAGAAAGTAACAGCAAACTAGATAAAGTCAATGTCAAATTGACCAGCACATCTGCACTCATTACCTATATCGTTCTGACCATCATATCTCTTGTTTTCGGTGCACTTAGCTTGGTTTTAGCATGCTACCTGATGTATAAACAAAAGGCACAACAAAAGACCTTACTGTGGCTTGGGAACAACACCCTCGATCAGATGAGAGCCACTACAAGAACATGA
>MF681712
ATGGGCACCAAACCCTACACCAGGATCCCAGCATCTCTGATGCTGATCACTCGAATTACTCTGGTACTGAGCTGCATCTGCCTGACGAGCTCTCTTGATGGCAGGCCACTTGCAGCTGCGGGGATTGTGGTTACAGGAGATAAAGCAATCAATATATACACCTCATCTCAGACAGGGTCAATCATAGTCAAGTTGCTCCCGAATATGCCCAAGGGCAAAGAGGCATGTGCGAAAGCCCCGTTAGAGGCATACAACAGAACACTGACTACTTTACTCACCCCCCTTGGCGATTCCATCCGCAGGATACAAGGATCTGTGTCCACATCCGGAGGAAGGAGGCAGAAGCGCTTTATAGGTGCCATTATAGGCAGTGTAGCTCTTGGGGTTGCGACCTCGGCACAGATAACAGCGGCTGCGGCCCTAATACAAGCCAACCAGAATGCCGCTAACATCCTCCGGCTTAAGGAGAGCATCGCGGCAACCAATGAAGCTGTGCATGAGGTCACTGACGGATTATCGCAACTAGCAGTAGCAGTTGGAAAGATGCAACAGTTTGTCAATGACCAATTTAATAATACAGCGCGAGAATTGGACTGTATAAAAATTACACAACAAGTTGGCATAGAACTCAACCTATACCTAACTGAACTGACTACAGTGTTCGGGCCACAAATCACTTCCCCTGCCTTAACTCAGCTGACCATCCAAGCGCTTTATAATTTAGCTGGTGGCAACATGGATTACTTATTGACTAAATTGGGTATAGGGAATAATCAGCTCAGCTCATTAATAGGCAGTGGCTTGATCACAGGCAACCCGATACTGTATGACTCACAGACTCAACTCTTAGGCATCCAGGTAAATTTACCCTCAGTCGGGAACCTTAATAATATGCGTGCAACCTATCTGGAGACTTTATCTGTAAGCACAACCAAAGGATTTGCCTCAGCACTTGTCCCGAAGGTAGTGACGCAAGTCGGCTCTGTGATAGAAGAACTCGACACTTCATATTGTATAGAGTCTGATCTGGATTTATACTGTACAAGGATCGTGACATTCCCCATGTCTCCAGGTATTTATTCTTGTCTGAGCGGCAATACATCAGCCTGCATGTATTCAAAGACTGAAGGCGCACTTAATACGCCATATATGACCCTCAAAGGCTCAGTCATTGCCAATTGCAAAATAACAACTTGCAGGTGTACAGACCCCCCGGGTATCATATCTCAAAACTATGGGGAAGCTGTATCTCTGATAGATAGACATTCATGCAATGTCCTATCGTTAGATGGGGTAACTCTGAGGCTCAGTGGGGAGTTTGATGCAACTTATCAAAAGAATATCTCAATACTAGATTCTCAAGTCATCGTGACAGGCAACCTTGATATATCAACCGAGCTTGGAAATGTCAACAACTCAATAAGCAATGCCCTGGACAAGTTAGCAGAAAGTAACAGCAAACTAGATAAAGTCAATGTCAAATTGACCAGCACATCTGCACTCATTACCTATATCGTTCTGACCATCATATCTCTTGTTTTCGGTGCACTTAGCTTGGTTTTAGCATGCTACCTGATGTATAAACAAAAGGCACAACAAAAGACCTTACTGTGGCTTGGGAACAACACCCTCGATCAGATGAGAGCCACTACAAGAACATGA
>MF681711
ATGGGCACCAAACCCTACACCAGGATCCCAGCATCTCTGATGCTGATCACTCGAATTACTCTGGTACTGAGCTGCATCTGCCTGACGAGCTCTCTTGATGGCAGGCCACTTGCAGCTGCGGGGATTGTGGTTACAGGAGATAAAGCAATCAATATATACACCTCATCTCAGACAGGGTCAATCATAGTCAAGTTGCTCCCGAATATGCCCAAGGGCAAAGAGGCATGTGCGAAAGCCCCGTTAGAGGCATACAACAGAACACTGACTACTTTACTCACCCCCCTTGGCGATTCCATCCGCAGGATACAAGGATCTGTGTCCACATCCGGAGGAAGGAGGCAGAAGCGCTTTATAGGTGCCATTATAGGCAGTGTAGCTCTTGGGGTTGCGACCTCGGCACAGATAACAGCGGCTGCGGCCCTAATACAAGCCAACCAGAATGCCGCTAACATCCTCCGGCTTAAGGAGAGCATCGCTGCAACCAATGAAGCTGTGCATGAGGTCACTGACGGATTATCGCAACTAGCAGTAGCAGTTGGAAAGATGCAACAGTTTGTCAATGATCAATTTAATAATACAGCGCGAGAATTGGACTGTATAAAAATTACACAACAAGTTGGCATAGAACTCAACCTATACCTAACTGAACTGACTACAGTGTTCGGGCCACAAATCACTTCCCCTGCCTTAACTCAGCTGACCATCCAAGCGCTTTATAATTTAGCTGGTGGCAACATGGATTACTTATTGACTAAATTGGGTATAGGGAATAATCAGCTCAGCTCATTAATAGGCAGTGGCTTGATCACAGGCAACCCGATACTGTATGACTCACAGACTCAACTCTTAGGCATCCAGGTAAATTTACCCTCAGTCGGGAACCTTAATAATATGCGTGCAACCTATCTGGAGACTTTATCTGTAAGCACAACCAAAGGATTTGCCTCAGCACTTGTCCCGAAGGTAGTGACGCAAGTCGGCTCTGTGATAGAAGAACTCGACACTTCATATTGTATAGAGTCTGATCTGGATTTATACTGTACAAGGATCGTGACATTCCCCATGTCTCCAGGTATTTATTCTTGTCTGAGCGGCAATACATCAGCCTGCATGTATTCAAAGACTGAAGGCGCACTTAATACGCCATATATGACCCTCAAAGGCTCAGTCATTGCCAATTGCAAAATAACAACTTGCAGGTGTACAGACCCCCCGGGTATCATATCTCAAAACTATGGGGAAGCTGTATCTCTGATAGATAGACATTCATGCAATGTCCTATCGTTAGATGGGGTAACTCTGAGGCTCAGTGGGGAGTTTGATGCAACTTATCAAAAGAATATCTCAATACTAGATTCTCAAGTCATCGTGACAGGCAACCTTGATATATCAACCGAGCTTGGAAATGTCAACAACTCAATAAGCAATGCCCTGGACAAGTTAGCAGAAAGTAACAGCAAACTAGATAAAGTCAATGTCAAATTGACCAGCACATCTGCACTCATTACCTATATCGTTCTGACCATCATATCTCTTGTTTTCGGTGCACTTAGCTTGGTTTTAGCATGCTACCTGATGTATAAACAAAAGGCACAACAAAAGACCTTACTGTGGCTTGGGAACAACACCCTCGATCAGATGAGAGCCACTACAAGAACATGA
>JN872162
ATGGGCTCCAAACCCCACACCAGGATCCCGGCACCTCTGACGCTGATCACTCGAATCACTCTGGTACTGAGCTGCATCTGCTCGACGAGCTCCCTTGACGGCAGGCCACTTGCAGCTGCGGGGATTGTGGTAACAGGAGATAAAGCAATCAATATATACACCTCATCTCAGACAGGGTCAATCATAGTCAAGTTGCTCCCGAATATGCCCAAAGACAAAGAGGCATGTGCAAAAGCCCCATTAGAGGCATACAACAGAACACTGACCACTTTACTCACCCCCCTTGGTGATTCCATCCGCAGGATACAAGGATCTGTGTCCACATCAGGAGGAAGGAGGCAGAAGCGCTTCATAGGTGCCATTATAGGTAGTGTAGCTCTTGGGGTTGCGACATCGGCACAGATAACAGCGGCTGCGGCCCTAATACAAGCTAACCAGAATGCCGCCAACATCCTCCGGCTTAAGGAGAGCATCGCTGCGACCAATGAAGCTGTGCATGAGGTCACCGACGGATTATCGCAACTAGCAGTGGCAATCGGGAAGATGCAACAGTTTGTCAACGACCAATTAAATAATACAGCGCGAGAATTAGACTGTATAAAAATTTCACAACAAGTCGGTGTAGAACTCAACTTATACCTAACTGAACTGACTACAGTGTTCGGGCCACAAATCACTTCTCCTGCCCTAACTCAGCTAACCATCCAAGCGCTTTATAATTTAGCTGGCGGTAACATGGATTACTTATTGACTAAATTAGGTATAGGGAACAATCATCTCAGCTCATTAATAGGCAGTGGCTTGATCACAGGCAACCCCATACTGTATGACTCACAGACTCAACTCTTGGGCATCCAGGTAAATTTACCCTCAGTCGGGAACCTTAATAATATGCGTGCCACCTACCTGGAAACTTTATCTGTAAGCACAACCAAAGGGTTTGCCTCAGCACTTGTCCCGAAGGTAGTGACACAAGTCGGCTCTGTGATAGAAGAACTCGACACCTCATACTGTATAGAGTCTGATCTGGATTTATACTGTACAAGGATAGTGACATTCCCTATGTCTCCAGGAATTTATTCTTGTCTGAGCGGTAATACATCAGCTTGCATGTACTCAAAGACTGAAGGCGCACTCAATACGCCATACATGGTCCTCAAAGGCTCAGTCATTGCCAATTGCAAAATAACAACCTGCAGATGTGCAGACCCCCCAGGTATCATATCGCAAAACTATGGAGAAGCTGTATCTCTGATAGATAGACATTCATGCAATGTCTTATCATTAGATGGGGTAACTCTGAGGCTCAGTGGGGAGTTTGATGCAACTTATCAAAAGAATATCTCAATACTCGATTCTCAAGTCATCGTGACAGGCAACCTTGATATATCAACCGAGCTTGGAAATGTCAACAATTCAATAAGCAATGCCCTGGACAGGTTAGCAGAGAGTAACAGCAAACTAGACAAAGTCAATGTCAAATTAACCAGCACATCTGCTCTCATTACTTATATCATTCTAACCATCATATCTCTTGTTTTCGGTGCACTTAGCTTGGTTTTAGCATGCTATCTAATGTACAAACAAAAGGCACAACAAAAGACTTTACTGTGGCTTGGGAACAATACCCTCGATCAGATGAGAGCCACTACAAGAACATGA
>JX901120
ATGGGCTCCAAACCCCACACCAGGATCCCGGCACCTCTGATGCTGATCACTCGAATTACTCTGGTACTGAGCTGCATCTGCTCGACGAGCTCTCTTGACGGCAGGCCACTTGCAGCTGCGGGGATTGTGGTAACAGGAGATAAAGCAATCAATATATACACCTCATCTCAGACAGGGTCAATTATAGTCAAGTTGCTCCCGAATATGCCCAAGGACAAAGAGGCATGTGCGAAAGCTCCGTTAGAGGCATACAACAGAACACTGACCACCTTACTCACCCCCCTTGGTGATTCCATCCGCAGGATACAAGGATCCGTGTCCACATCAGGAGGAAGGAGGCAGAAGCGCTTCGTAGGTGCCATTATAGGCAGTGTAGCTCTTGGGGTTGCGACATCGGCACAGATAACAGCGGCTGCGGCTCTAATACAAGCCAACCAGAATGCTGCCAACATCCTCCGACTTAAAGAGAGCATCGCTGCAACCAATGAAGCCGTGCATGAAGTCACTGACGGACTATCGCAACTAGCAGTGGCAGTTGGGAAGATGCAACAGTTTGTCAATGACCAATTTAATAATACAGCGCGAGAATTAGACTGTATAAAAATTACACAACAAGTCGGTATAGAACTCAACCTATACCTAACTGAACTGACTACAGTGTTCGGGCCGCAAATCACTTCCCCTGCCCTAACTCAGCTAACCATCCAAGCGCTCTATAATTTAGCTGGCGGCAATATGGATTACTTATTGACTAAATTAGGTATAGGGAACAATCATCTCAGCTCATTAATAGGCAGTGGCTTGATCACAGGCAACCCCATACTGTATGACTCACAGACTCAACTCCTGGGCATCCAGGTAAATTTACCCTCAGTCGGGAACCTTAATAATATGCGTGCCACTTACTTGGAAACTTTATCTGTAAGCACAACCAAGGGGTTTGCCTCTGCACTTGTCCCGAAGGTAGTGACGCAAGTCGGCTCTGTGATAGAAGAACTCGACACCTCATACTGTATAGAGTCTGATCTGGATTTATACTGTACAAGGATAGTGACATTCCCCATGTCTCCAGGCATCTATTCCTGTCTGAGCGGCAATACATCAGCCTGCATGTACTCAAAAACTGAAGGCGCACTCAATACGCCATATATGGCCCTCAAAGGCTCAGTCATCGCCAATTGCAAAATAACAACCTGTAGGTGCGCAGACCCCCCGGGTATCATATCACAAAACTATGGGGAAGCTGTATCTCTGATAGATAGACATTCATGCAATGTCTTATCATTAGATGGGGTAACTCTGAGGCTCAGTGGGGAGTTTGATGCAACTTATCGAAAGAATATCTCAATATTAGATTCTCAAGTCATCGTGACAGGCAACCTTGATATATCAACTGAACTTGGAAATGTCAACAATTCAATAAGCAATGCCTTGGACAGGTTAGCAGAAAGTAACAGCAAATTAGACAAAGTCAATGTCAAATTAACCAGCACATCTGCTCTCATTACCTACATCGTTCTAACCATCATATCTCTTGTCTTCGGTGCACTTAGCTTGGTTTTAGCATGCTACCTGATGTACAAACAAAAGGCACAACAAAAGACTTTACTGTGGCTTGGGAACAATACCCTCGATCAGATGAGAGCCACTACAAGAACATGA
>JX901122
ATGGGCTCCAAACCCCACATCAGGATCCCGGCACCTCTGACGCTGATCACTCGAATCACTCTGGTACTGAGCTGCATCTGCTCGACGAGCTCTCTTGATGGCAGGCCACTTGCAGCTGCGGGGATTGTGGTAACAGGAGATAAAGCAATCAATATATACACCTCATCTCAGACAGGGTCAATCATAGTCAAGTTGCTCCCGAATATGCCCAAGGACAAAGAAGCATGTGCGAAAGCCCCACTAGAGGCATACAACAGAACACTGACCACTTTACTCACCCCCCTTGGTGATTCCATCCGCAGGATACAAGGATCTGTGTCCACATCAGGAGGAAGGAGGCAGAAGCGCTTCATAGGTGCCATTATAGGCAGTGTAGCTCTTGGGGTTGCGACATCAGCACAGATAACAGCGGCTGCGGCCCTAATACAAGCTAACCAGAATGCCGCCAACATCCTCCGGCTTAAGGAGAGCATCGCTGCGACCAATGAAGCTGTGCATGAGGTCACCGACGGATTATCGCAACTAGCAGTGGCAATTGGGAAGATGCAACAGTTTGTAAACGACCAATTTAATAATACAGCGCGAGAATTGGACTGTATAAAAATTTCACAACAAGTCGGTATAGAACTCAACTTATACCTAACTGAACTGACTACAGTGTTCGGGCCACAAATCACTTCCCCTGCCCTAACTCAGCTAACCATCCAAGCGCTTTATAATTTAGCTGGCGGTAACATGGATTACCTATTGACTAAATTAGGTATAGGGAACAATCATCTCAGCTCATTAATAGGCAGTGGCTTGATCACAGGCAACCCTATACTGTATGACTCACAGACTCAACTCTTGGGCATCCAGGTAAATTTACCCTCAGTCGGGAACCTTAATAATATGCGTGCCACCTACCTGGAAACTTTATCTGTAAGCACAACCAAAGGGTTTGCCTCAGCACTTGTCCCGAAGGTAGTGACACAAGTCGGCTCTGTGATAGAAGAACTTGACACCTCATACTGTATAGAATCTGATCTGGATTTATACTGTACAAGGATAGTGACATTCCCTATGTCTCCAGGAATTTATTCTTGTCTGAGCGGTAATACATCAGCTTGCATGTACTCAAAGACTGAAGGCGCACTCAATACGCCATACATGGCCCTCAAAGGCTCAGTCATTGCCAATTGCAAAATAACAACCTGCAGATGTGCAGACCCCCCAGGTATCATATCGCAAAACTATGGAGAAGCTGTATCTCTGATAGATAGACATTCATGCAATGTCTTATCATTAGATGGGATAACCCTGAGGCTCAGCGGGGAGTTTGATGCAACTTATCAAAAGAATATCTCAATACTAGATTCTCAAGTCATCGTGACAGGCAACCTTGATATATCAACCGAGCTTGGAAATGTCAACAATTCAATAAGCAATGCCCTGGACAGGTTAGCAGAGAGTAACAGCAAACTAGACAAAGTCAATGTCAAATTAACCAGCACATCTGCTCTTGTTACCTATATCATCCTAACCATCATATCTCTTGTTTTCGGTGCACTTAGCCTGGTTTTAGCATGCTATCTAATGTACAAACAAAAGGCACAACAAAAGACTTTACTGTGGCTTGGGAACAATACCCTCGATCAGATGAGAGCCACTACAAGGACATGA
>JX901123
ATGGGCTCCAAACCCCACATCAGGATCCCGGCACCTCTGACGCTGATCACTCGAATCATTCTGGTACTGAGCTGCATCTGCTCGACGAGCTCTCTTGATGGCAGGCCACTTGCAGCTGCGGGGATTGTGGTAACAGGAGATAAAGCAATCAATATATACACCTCATCTCAGACAGGGTCAATCATAGTCAAGTTGCTCCCGAATATGCCCAAGGACAAAGAAGCATGTGCGAAAGCCCCACTAGAGGCATACAACAGAACACTGACCACTTTACTCACCCCCCTTGGTGATTCCATCCGCAGGATACAAGGATCTGTGTCCACATCAGGAGGAAGGAGGCAGAAGCGCTTCATAGGTGCCATTATAGGCAGTGTAGCTCTTGGGGTTGCGACATCAGCACAGATAACAGCGGCTGCGGCCCTAATACAAGCTAACCAGAATGCCGCCAACATCCTCCGGCTTAAGGAGAGCATCGCTGCGACCAATGAAGCTGTGCATGAGGTCACCAACGGATTATCGCAACTAGCAGTGGCAATTGGGAAGATGCAACAGTTTGTAAACGACCAATTTAATAATACAGCGCGAGAATTGGATTGTATAAAAATTTCACAACAAGTCGGTATAGAACTCAACTTATACCTAACTGAACTGACTACAGTGTTCGGGCCACAAATCACTTCCCCTGCCCTAACTCAGCTAACCATCCAAGCGCTTTATAATTTAGCTGGCGGTAACATGGATTACCTATTGACTAAATTAGGTATAGGGAACAATCATCTCAGCTCATTAATAGGCAGTGGCTTGATCACAGGCAACCCTATACTGTATGACTCACAGACTCAACTCTTGGGCATCCAGGTAAATTTACCCTCAGTCGGGAACCTTAATAATATGCGTGCCACCTACCTGGAAACTTTATCTGTAAGCACAACCAAAGGGTTTGCCTCAGCACTTGTCCCGAAGGTAGTGACACAAGTCGGCTCTGTGATAGAAGAACTTGACACCTCATACTGTATAGAATCTGATCTGGATTTATACTGTACAAGGATAGTGACATTCCCTATGTCTCCAGGAATTTATTCTTGTCTGAGCGGTAATACATCAGCTTGCATGTACTCAAAGACTGAAGGCGCACTCAATACGCCATACATGGCCCTCAAAGGCTCAGTCATTGCCAATTGCAAAATAACAACCTGCAGATGTGCAGACCCCCCAGGTATCATATCGCAAAACTATGGAGAAGCTGTATCTCTGATAGATAGACATTCATGCAATGTCTTATCATTAGATGGGATAACCCTGAGGCTCAGTGGGGAGTTTGATGCAACTTATCAAAAAAATATCTCAATACTAGATTCTCAAGTCATCGTGACAGGCAACCTTGATATATCAACCGAGCTTGGAAATGTCAACAATTCAATAAGCAATGCCCTGGACAGGTTAGCAGAGAGTAACAGCAAACTAGACAAAGTCAATGTCAAATTAACCAGCACATCTGCTCTCATTACCTATATCATCCTAACCATCATATCTCTTGTTTTCGGTGCACTTAGCTTGGTTTTAGCATGCTATCTAATGTACAAACAAAAAGCACAACAAAAGACTTTACTGTGGCTTGGGAACAATACCCTCGATCAGATGAGAGCCACTACAAGAACATGA
>JX901124
ATGGGCTCCAAACCCCACATCAGGATCCCGGCACCTCTGACGCTGATCACTCGAATCACTCTGGTACTGAGCTGCATCTGCTCGACGAGCTCTCTTGATGGCAGGCCACTTGCAGCTGCGGGGATTGTGGTAACAGGAGATAAAGCAATCAATATATACACCTCATCTCAGACAGGGTCAATCATAGTCAAGTTGCTCCCGAATATGCCCAAGGACAAAGAGGCATGTGCGAAAGCCCCACTAGAGGCATACAACAGAACACTGACCACTTTACTCACCCCCCTTGGTGATTCCATCCGCAGGATACAAGGATCTGTGTCCACATCAGGAGGAAGGAGGCAGAAGCGCTTCATAGGTGCCATTATAGGCAGTGTAGCTCTTGGGGTTGCGACATCGGCACAGATAACAGCGGCTGCGGCCCTAATACAAGCTAACCAGAATGCCGCCAACATCCTCCGGCTTAAGGAGAGCATCGCTGCGACCAATGAAGCTGTGCATGAGGTCACCGACGGATTATCGCAACTAGCAGTGGCAATTGGGAAGATGCAACAGTTTGTAAACGACCAATTTAATAATACGGCGCGAGAATTGGACTGTATAAAAATTTCACAACAAGTCGGTATAGAACTCAACTTATACCTAACTGAACTGACTACAGTGTTCGGGCCACAAATCACTTCCCCTGCCCTAACTCAGCTAACCATCCAAGCGCTTTATAATTTAGCTGGCGGTAACATGGATTACCTATTGACTAAATTAGGTATAGGGAACAATCATCTCAGCTCATTAATAGGCAGTGGCTTGATCACAGGCAACCCTATACTGTATGACTCACAGACTCAACTCTTGGGCATCCAGGTAAATTTACCCTCAGTCGGGAACCTTAATAATATGCGTGCCACCTACCTGGAAACTTTATCTGTAAGCACAACCAAAGGGTTTGCCTCAGCACTTGTCCCGAAGGTAGTGACACAAGTCGGCTCTGTGATAGAAGAACTTGACACCTCATACTGTATAGAATCTGATCTGGATTTATACTGTACAAGGATAGTGACATTCCCTATGTCTCCAGGAATTTATTCTTGTCTGAGCGGTAATACATCAGCTTGCATGTACTCAAAGACTGAAGGCGCACTCAATACGCCATACATGGCCCTCAAAGGCTCAGTCATTGCTAATTGCAAAATAACAACCTGCAGATGTGCAGACCCCCCAGGTATCATATCGCAAAACTATGGAGAAGCTGTATCTCTGATAGATAGACATTCATGCAATGTCTTATCATTAGATGGGATAACCCTGAGGCTCAGTGGGGAGTTTGATGCAACTTATCAAAAGAATATCTCAATACTAGATTCTCAAGTCATCGTGACAGGCAACCTTGATATATCAACCGAGCTTGGAAATGTCAACAATTCAATAAGCAATGCCCTGGACAGGTTAGCAGAGAGTAACAGCAAACTAGACAAAGTCAATGTCAAATTAACCAGCACATCTGCTCTCATTACCTATATCATCCTAACCATCATATCTCTTGTTTTCGGTGCACTTAGCTTGGTTTTAGCATGCTATCTAATGTACAAACAAAAGGCACAACAAAAGACTTTACTGTGGCTTGGGAACAATACCCTCGATCAGATGAGAGCCACTACAAGAACATGA
>KU522142
ATGGGCTCCAAACCCCACATCAGGATCCCGGCACCTCTGACGTTGATCACTCGAATCACTCTGGTACTGAGCTGCATCTGCTCGACAAGCTCTCTTGATGGCAGGCCACTTGCAGCTGCGGGGATTGTGGTAACAGGAGATAAAGCAATCAATATATACACCTCGTCTCAGACAGGGTCAATCATAGTCAAGTTGCTCCCAAATATGCCCAAGGACAAAGAGGCATGTGCGAAAGCCCCACTAGAGGCATACAACAGAACACTGACCACTTTACTCACCCCCCTTGGTGATTCCATCCGCAGGATACAAGGATCTGTGTCCACATCAGGAGGAAGGAGGCAGAAGCGCTTCATAGGTGCCATTATAGGCAGTGTAGCTCTTGGGGTCGCGACATCGGCACAGATAACAGCGGCTGCGGCCCTAATACAAGCTAACCAGAATGCCGCCAACATCCTCCGGCTTAAGGAGAGCATCGCTGCGACCAATGAAGCTGTGCATGAGGTCACCGACGGATTATCGCAACTAGCAGTGGCAATTGGGAAGATGCAACAGTTTGTAAACGACCAATTTAATAATACGGCGCGAGAATTGGACTGTATAAAAATTTCACAACAAGTCGGTATAGAACTCAACTTATACCTAACTGAACTGACTACAGTGTTCGGGCCACAAATCACTTCCCCTGCCCTAACTCAGCTAACCATCCAAGCGCTTTATAATTTAGCTGGCGGTAACATGGATTACCTATTGACTAAATTAGGTATAGGGAACAATCATCTCAGCTCATTAATAGGCAGTGGCTTGATCACAGGCAACCCTATACTGTATGACTCACAGACTCAACTCTTGGGCATCCAGGTAAATTTACCCTCAGTCGGGTACCTCAATAATATGCGTGCCACCTACCTGGAAACTTTATCTGTAAGCACAACCAAAGGGTTTGCCTCAGCACTTGTCCCGAAGGTAGTGACACAAGTCGGCTCTGTGATAGAAGAACTTGACACCTCATACTGTATAGAATCTGATCTGGATCTATACTGTACAAGGATAGTGACATTCCCTATGTCTCCAGGAATTTATTCTTGTCTGAGCGGTAATACATCAGCTTGCATGTACTCAAAGACTGAAGGCGCACTCAATACACCATACATGGCCCTCAAAGGCTCAGTCATTGCCAATTGCAAAATAACAACCTGCAGATGTGCAGACCCCCCAGGTATCATATCGCAAAACTATGGAGAAGCTGTATCTCTGATAGATAGACATTCATGCAATGTCTTATCATTAGACGGGATAACCCTGAGGCTCAGTGGGGAGTTTGATGCAACTTATCAAAAGAATATCTCAATACTAGATTCTCAAGTCATCGTGACAGGCAACCTTGATATATCAACCGAGCTTGGAAATGTCAACAATTCAATAAGCAATGCCCTGGACAGGTTAGCAGAGAGTAATAGCAAACTAGACAAAGTCAATGTCAAATTAACCAGCACATCTGCTCTCATTACCTATATCATCCTAACCATCATATCTCTTGTTTTCGGTGCACTTAGCTTGGTTTTAGCATGCTATCTAATGTACAAACAAAAGGCACAGCAAAAGACTTTACTGTGGCTTGGGAACAATACCCTCGATCAGATGAGGGCCACTACAAGAACA---
>KX710210
ATGGGCTCCAAACCCTCCATCAGGATCCCGGTACCTCTGACGCTGATCACTCGAATCACTCTGGTACTGAGCTGCATCTGCTCGACGGGCTCTCTTGATGGCAGGCCACTTGCAGCTGCGGGGATTGTGGTAACAGGAGATAAAGCAATCAATATATACTCCTCATCTCAGACAGGGTCAATCATAGTCAAGTTGCTCCCAAATATGCCCAAGGACAAAGAGGCATGTGCGAAAGCCCCACTAGAGGCATACAACAGAACACTGACCACTTTACTCACCCCCCTTGGTGATTCCATCCGCAGGATACAAGGATCTGTGTCCACATCAGGAGGAAGGAGGCAGAAGCGCTTCATAGGTGCCATTATAGGCAGTGTAGCTCTTGGGGTTGCGACATCGGCACAGATAACAGCGGCTGCGGCCCTAATACAAGCTAACCAGAATGCCGCCAACATCCTCCGGCTTAAGGAGAGCATCGCTGCGACCAATGAAGCTGTGCATGAGGTCACCGACGGATTATCGCAACTAGCAGTGGCAATTGGGAAGATGCAACAGTTTGTAAACGACCAATTTAATAATACAGCGCGAGAATTGGACTGTATAAAAATTTCACAACAAGTCGGTATAGAACTCAACTTATACCTAACTGAACTGACTACAGTGTTCGGGCCACAAATCACTTCCCCTGCCCTAACTCAGCTAACCATCCAAGCGCTTTATAATTTAGCTGGCGGTAACATGGATTACCTATTGACTAAATTAGGTATAGGGAACAATCATCTCAGCTCATTAATAGGCAGTGGCTTGATCACAGGCAACCCTATACTGTATGACTCACAGACTCAACTCTTGGGCATCCAGGTAAATTTACCCTCAGTCGGGAACCTTAATAATATGCGTGCCACCTACCTGGAAACTTTATCTGTAAGCACAACCAAAGGGTTTGCCTCAGCACTTGTCCCGAAGGTAGTGACACAAGTCGGTTCTGTGATAGAAGAACTTGACACCTCATACTGTATAGAATCTGATCTGGATCTATACTGTACAAGGATAGTGACATTCCCTATGTCTCCAGGAATTTATTCTTGTCTGAGCGGTAATACATCAGCTTGCATGTACTCAAAGACTGAAGGCGCACTCAATACGCCATACATGGCCCTTAAAGGCTCAGTCATTGCCAATTGCAAAATAACAACCTGCAGATGTGCAGACCCCCCAGGTATTATATCGCAAAACTATGGAGAAGCTGTATCTCTGATAGATAGACATTCATGCAGTGTCTTATCATTAGATGGGATAACCCTGAGGCTCAGTGGGGAGTTTGATGCAACTTATCAAAAGAATATCTCAATACTAGATTCTCAAGTCATCGTGACAGGCAACCTTGATATATCAACCGAGCTTGGAAATGTCAACAATTCAATAAGCAATGCCCTGGACAGGTTAGCAGAGAGTAATAGCAAACTAGACAAAGTCAATGTCAGATTAACCAGCACATCTGCTCTCATTACCTATATCATCCTAACCATCATATCTCTTGTTTTCGGTGCACTTAGCTTGGTTTTAGCATGCTATCTAATGTACAAACAAAAGGCACAGCAGAAGACCCTACTGTGGCTTGGGAACAATACCCTCGATCAGATGAGAGCCACTACAAGAACATGA
>HG326601
ATGGGCCCCAAACCCTCCACCAGGATCCCAGCACCCCTGATGCTGATCACCCGGATTACGCTGATACTGAGCTGCATCTGCCCGACAAGCTCTCTTGACGGCAGGCCTCTTGCAGCTGCAGGGATTGTGGTAACAGGAGATAAAGCAATCAATATATATACTTCATCTCAGACAGGGTCAATCATAGTCAAGTTGCTCCCGAATATGCCCAAAGACAAAGAGGCATGTGCAAAAGCCCCGTTAGAAGCATACAACAGAACACTGACCACTTTACTCACCCCCCTTGGTGATTCCATCCGCAGGATACAAGGGTCTGTGTCCACATCAGGAGGAAGGAGGAAGAAGCGTTTTATAGGTGCCATTATAGGCAGTGTAGCTCTTGGGGTTGCGACATCAGCACAGATAACAGCAGCCGCGGCTCTAATACAAGCCAACCAGAACGCCGCCAACATCCTCCGACTTAAGGAGAGCATCGCTGCAACCAATGAAGCTGTACATGAGGTCACTGACGGATTATCACAACTAGCAGTAGCAGTTGGGAAGATGCAACAGTTCGTCAATGACCAGTTTAATAATACGGCGCGAGAATTGGACTGTATAAAAATTACACAACAAGTCGGTATAGAACTCAACCTATATCTAACTGAACTGACTACAGTGTTTGGGCCACAAATCACTTCCCCTGCCCTAACTCAGCTGACTATCCAAGCGCTTTATAACTTAGCTGGCGGCAACATGGATTACTTGTTGACTAAATTAGGTATAGGGAACAATCATCTCAGCTCATTAATTGGTAGTGGCTTGATCACAGGCAACCCTATACTGTACGACTCACAGACTCAACTTCTGGGCATTCAGGTAAATTTGCCCTCAGTCGGGAACCTTAATAATATGCGTGCCACCTACTTGGAGACTTTATCTGTAAGCACGACCAAAGGGTTTGCCTCAGCACTTGTCCCGAAGGTAGTGACGCAAGTTGGCTCTGTGATAGAAGAACTCGACACCTCGTACTGCATAGAGTCTGATCTGGATTTATATTGTACAAGAATAGTGACATTCCCCATGTCTCCAGGTATTTATTCCTGTCTGAGCGGCAATACATCAGCCTGTATGTACTCAAAGACTGAAGGCGCACTCAATACGCCATATATGGCCCTCAGAGGCTCAGTCATCGCCAATTGCAAAATAACAACTTGCAGGTGTACAGACCCCCCAGGTATCATATCGCAAAACTATGGAGAAGCTGTATCTCTGATAGATAGACATTCATGCAATGTCTTATCATTAGATGGGATAACTCTGAGGCTCAGTGGGGAGTTTGATGCAACTTATCAAAAGAATATCTCAATATTAGATTCTCAAGTCATCGTGACAGGCAACCTTGACATATCAACCGAGCTTGGAAATGTCAACAATTCAATAAGCAATGCCTTGGACAAGTTAGCAGAAAGTAACAGCAAACTAGACAAAGTCAATGTCAAGCTAACCAGCACATCTGCTCTCATCACCTATATCGTCCTAACCATCATATCCCTTGTCCTCGGTGCGCTTAGCTTGGCCTTAGCATGTTACCTGATGTACAAACAAAGGGCACAACAAAAGACTTTACTATGGCTCGGGAACAATACCCTTGATCAGATGAGAGCCACTACAAGAACATGA
>HG326602
ATGGGCCCCAAACCCTCCACCAGGATCCCAGCACCCCTGATGCTGATCACCCGGATTACGCTGATACTGAGCTGCATCTGCCCGACAAGCTCTCTTGACGGCAGGCCTCTTGCAGCTGCAGGGATTGTGGTAACAGGAGATAAAGCAATCAATATATATACTTCATCTCAGACAGGGTCAATCATAGTCAAGTTGCTCCCGAATATGCCCAAAGACAAAGAGGCATGTGCAAAAGCCCCGTTAGAAGCATACAACAGAACACTGACCACTTTACTCACCCCCCTTGGTGATTCCATCCGCAGGATACAAGGGTCTGTGTCCACATCAGGAGGAAGGAGGAAGAAGCGTTTTATAGGTGCCATTATAGGCAGTGTAGCTCTTGGGGTTGCGACATCAGCACAGATAACAGCAGCCGCGGCTCTAATACAAGCCAACCAGAACGCCGCCAACATCCTCCGACTTAAGGAGAGCATCGCTGCAACCAATGAAGCTGTACATGAGGTCACTGACGGATTATCTCAACTAGCAGTAGCAGTTGGGAAGATGCAACAGTTCGTCAATGACCAGTTTAATAATACGGCGCGAGAATTGGACTGTATAAAAATTACACAACAAGTCGGTATAGAACTCAACCTATATCTAACTGAACTGACTACAGTGTTTGGGCCACAAATCACTTCCCCTGCCCTAACTCAGCTGACTATCCAAGCGCTTTATAACTTAGCTGGCGGCAACATGGATTACTTGTTGACTAAATTAGGTATAGGGAACAATCATCTCAGCTCATTAATTGGTAGTGGCTTGATCACAGGCAACCCTATACTGTACGACTCACAGACTCAACTTCTGGGCATTCAGGTAAATTTGCCCTCAGTCGGGAACCTTAATAATATGCGTGCCACCTACTTGGAGACTTTATCTGTAAGCACGACCAAAGGGTTTGCCTCAGCACTTGTCCCGAAGGTAGTGACGCAAGTTGGCTCTGTGATAGAAGAACTCGACACCTCGTACTGCATAGAGTCTGATCTGGATTTATATTGTACAAGAATAGTGACATTCCCCATGTCTCCAGGTATTTATTCCTGTCTGAGCGGCAATACATCAGCCTGTATGTACTCAAAGACTGAAGGCGCACTCAATACGCCATATATGGCCCTCAGAGGCTCAGTCATCGCCAATTGCAAAATAACAACTTGCAGGTGTACAGACCCCCCAGGTATCATATCGCAAAACTATGGAGAAGCTGTATCTCTGATAGATAGACATTCATGCAATGTCTTATCATTAGATGGGATAACTCTGAGGCTCAGTGGGGAGTTTGATGCAACTTATCAAAAGAATATCTCAATATTAGATTCTCAAGTCATCGTGACAGGCAACCTTGACATATCAACCGAGCTTGGAAATGTCAACAATTCAATAAGCAATGCCTTGGACAAGTTAGCAGAAAGTAACAGCAAACTAGACAAAGTCAATGTCAAGCTAACCAGCACATCTGCTCTCATCACCTATATCGTCCTAACCATCATATCCCTTGTCCTCGGTGCGCTTAGCTTGGCCTTAGCATGTTACCTGATGTACAAACAAAGGGCACAACAAAAGACTTTACTATGGCTCGGGAACAATACCCTTGATCAGATGAGAGCCACTACAAGAACATGA
>HG326603
ATGGGCCCCAAACCCTCCACCAGGATCCCAGCACCCCTGATGCTGATCACCCGGATTACGCTGATACTGAGCTGCATCTGCCCGACAAGCTCTCTTGACGGCAGGCCTCTTGCAGCTGCAGGGATTGTGGTAACAGGAGATAAAGCAATCAATATATACACTTCATCTCAGACAGGGTCAATCATAGTCAAGTTGCTCCCGAATATGCCCAAAGACAAAGAGGCATGTGCAAAAGCCCCGTTAGAAGCATACAACAGAACACTGACCACTTTACTCACCCCCCTTGGTGATTCCATCCGCAGGATACAAGGGTCTGTGTCCACATCAGGAGGAAGGAGGAAGAAGCGTTTTATAGGTGCCATTATAGGCAGTGTAGCTCTTGGGGTTGCGACATCAGCACAGATAACAGCAGCCGCGGCTCTAATACAAGCCAACCAGAACGCCGCCAACATCCTCCGACTTAAGGAGAGCATCGCTGCAACCAATGAAGCTGTACATGAGGTCACTGACGGATTATCTCAACTAGCAGTAGCAGTTGGGAAGATGCAACAGTTCGTCAATGACCAGTTTAATAATACGGCGCGAGAATTGGACTGTATAAAAATTACACAACAAGTCGGTATAGAACTCAACCTATATCTAACTGAACTGACTACAGTGTTTGGGCCACAAATCACTTCCCCTGCCCTAACTCAGCTGACTATCCAAGCGCTTTATAACTTAGCTGGCGGCAACATGGATTACTTGTTGACTAAATTAGGTATAGGGAACAATCATCTCAGCTCATTAATTGGTAGTGGCTTGATCACAGGCAACCCTATACTGTACGACTCACAGACTCAACTTCTGGGCATTCAGGTAAATTTGCCCTCAGTCGGGAACCTTAATAATATGCGTGCCACCTACTTGGAGACTTTATCTGTAAGCACGACCAAAGGGTTTGCCTCAGCACTTGTCCCGAAGGTAGTGACGCAAGTTGGCTCTGTGATAGAAGAACTCGACACCTCGTACTGCATAGAGTCTGATCTGGATTTATATTGTACAAGAATAGTGACATTCCCCATGTCTCCAGGTATTTATTCCTGTCTGAGCGGCAATACATCAGCCTGTATGTACTCAAAGACTGAAGGCGCACTCAATACGCCATATATGGCCCTCAGAGGCTCAGTCATCGCCAATTGCAAAATAACAACTTGCAGGTGTACAGACCCCCCAGGTATCATATCGCAAAACTATGGAGAAGCTGTATCTCTGATAGATAGACATTCATGCAATGTCTTATCATTAGATGGGATAACTCTGAGGCTCAGTGGGGAGTTTGATGCAACTTATCAAAAGAATATCTCAATATTAGATTCTCAAGTCATCGTGACAGGCAACCTTGACATATCAGCCGAGCTTGGAAATGTCAACAATTCAATAAGCAATGCCTTGGACAAGTTAGCAGAAAGTAACAGCAAACTAGACAAAGTCAATGTCAAGCTAACCAGCACATCTGCTCTCATCACCTATATCGTCCTAACCATCATATCCCTTGTCCTCGGTGCGCTTAGCTTGGCCTTAGCATGTTACCTGATGTACAAACAAAGGGCACAACAAAAGACTTTACTATGGCTCGGGAACAATACCCTTGATCAGATGAGAGCCACTACAAGAACATGA
>HG326604
ATGGGCCCCAAACCCTCCACCAGGACCCCAGCACCCCTGATGCTGATCACCCGGATCACGCTGATACTGAGCTGCATCTGCCCGACAAGCTCTCTCGACGGCAGGCCTCTTGCAGCTGCAGGGATTGTAGTAACAGGAGATAAAGCAATCAATATATATACTTCATCTCAGACAGGGTCAATCATAGTCAAGTTGCTCCCGAATATGCCCAAAGACAAAGAGGCATGTGCAAAAGCCCCGTTAGAAGCATACAACAGAACACTGACCACTTTACTCACCCCCCTTGGTGATTCCATCCGCAGGATACAAGGGTCTGTGTCCACATCAGGAGGAAGGAGGAAGAAGCGTTTTATAGGTGCTATTATAGGCAGTGTAGCTCTTGGGGTTGCGACATCAGCACAGATAACAGCGGCCGCGGCTCTAATACAAGCCAACCAGAACGCCGCCAACATCCTCCGACTTAAGGAGAGCATCGCTGCAACCAATGAAGCTGTACATGAGGTCACTGACGGATTATCTCAACTAGCAGTAGCAGTTGGGAAGATGCAACAGTTCGTCAATGACCAGTTTAATAATACGGCGCGAGAATTGGACTGTATAAAAATTACACAACAAGTCGGTATAGAACTCAACCTATATCTAACTGAACTGACTACAGTGTTTGGGCCACAAATCACTTCCCCTGCCCTAACTCAGCTGACTATCCAAGCGCTTTATAACTTAGCTGGCGGCAACATGGATTACTTGTTGACTAAATTAGGTATAGGGAACAATCATCTCAGCTCATTAATTGGTAGTGGCTTGATCACAGGCAACCCTATACTGTACGACTCACAGACTCAACTTCTGGGCATTCAGGTAAATTTGCCCTCAGTCGGGAACCTTAATAATATGCGTGCCACCTACTTGGAGACTTTATCTGTAAGCACGACCAAAGGGTTTGCCTCAGCACTTGTCCCGAAGGTAGTGACGCAAGTTGGCTCTGTGATAGAAGAACTCGACACCTCGTACTGCATAGAGTCTGATCTGGATTTATATTGTACAAGAATAGTGACATTCCCCATGTCTCCAGGTATTTATTCCTGTCTGAGCGGCAATACATCAGCCTGTATGTACTCAAAGACTGAAGGCGCACTCAATACGCCATATATGGCCCTCAGAGGCTCAGTCATCGCCAATTGCAAAATAACAACTTGCAGGTGTACAGACCCCCCAGGTATCATATCGCAAAACTATGGAGAAGCTGTATCTCTGATAGATAGGCATTCATGCAATGTCTTATCATTAGATGGGATAACCCTGAGGCTCAGTGGGGAGTTTGATGCAACTTATCAAAAGAATATCTCAATATTAGATTCTCAAGTCATCGTGACAGGCAACCTTGACATATCAACCGAGCTTGGAAATGTCAACAATTCAATAAGCAATGCCCTGGACAAGTTAGCAGAAAGTAACAGCAAACTAGACAAAGTCAATGTCAAGCTAACCAGCACATCTGCTCTCATCACCTATATCGTTCTAACCATCATATCCCTTGTCCTCGGTGCGCTTAGCTTGGTTTTAGCATGTTACCTGATGTACAAACAAAGGGCACAACAAAAGACTTTACTATGGCTCGGGAACAATACCCTTGATCAGATGAGAGCCACTACAAGAACATGA
>JX518532
ATGGGCCCCAAACCCTCCACCAGGATCCCAGCACCTCTGACGCTGATCACCCGGATTACGCTGATACTGAGCTGCATCTGCCCGACAAGCTCTCTTGATGGCAGGCCTCTTGCAGCTGCAGGGATTGTGGTAACAGGAGATAAAGCAATCAATATATACACTTCATCTCAGACAGGGTCAATCATAGTCAAGTTGCTTCCGAATATGCCCAAAGACAAAGAGGCATGTGCGAAAGCCCCGTTAGAAGCATACAACAGAACACTGACCACATTACTCACCCCCCTTGGTGATTCCATCCGCAGGATACAAGGGTCTGTGTCCACAACAGGAGGAAGGAGGCAGAAGCGTTTTATAGGTGCCATTATAGGCAGTGTAGCTCTTGGGGTTGCGACATCGGCACAGATAACAGCAGCCGCGGCTCTAATACAAGCCAACCAGAATGCTGCCAACATCCTCCGACTTAAGGAGAGCATCGCTGCAACCAATGAAGCTGTACATGAGGTCACCGACGGATTATCTCAACTAGCAGTAGCAGTTGGGAAGATGCAACAGTTCGTTAATGATCAGTTTAATAATACGGCGCGAGAATTGGACTGTATAAAAATTACACAACAAGTCGGTATAGAACTCAACCTATATCTAACTGAACTGACTACAGTGTTCGGGCCACAAATCACTTCTCCTGCCCTAACTCAGCTGACTATCCAAGCACTTTATAATTTAGCTGGCGGCAATATGGATTACTTGCTGACTAAATTAGGTATAGGGAACAATCATCTCAGCTCATTAATTGGTAGTGGCTTGATCACAGGCAATCCTATACTGTACGACTCACAGACTCAACTCTTGGGCATTCAGGTAAATTTGCCCTCAGTCGGGAACCTTAATAATATGCGTGCCACCTACTTGGAGACTTTATCTGTAAGCACGACCAAAGGATTTGCCTCAGCACTTGTCCCGAAGGTAGTGACGCAAGTTGGCTCTGTGATAGAAGAACTCGACACCTCGTACTGCATAGAGTCTGATCTGGATTTATATTGTACAAGAATAGTGACATTCCCCATGTCTCCAGGTATTTATTCCTGTCTGAGCGGCAATACATCAGCCTGTATGTACTCAAAGACTGAAGGTGCACTTAATACGCCATATATGGCCCTCAGAGGCTCAGTCATCGCCAATTGCAAAATAACAACCTGCAGGTGTGCGGACCCCCCAGGTATCATATCGCAAAACTATGGAGAAGCTGTATCTCTGATAGATAGACATTCATGCAATGTCTTATCATTAGATGGGATAACTCTGAGGCTCAGTGGGGAGTTTGATGCAACTTATCAAAAGAATATCTCAATATTAGATTCTCAAGTCATCGTGACAGGCAACCTTGACATATCAACCGAGCTTGGAAATGTCAACAATTCAATAAGCAATGCCCTGGACAAGTTAGCAGAAAGTAACAGCAAACTAGACAAAGTCAATGTCAAGCTAACCAGCACATCTGCTCTCATTACCTATATCGTTCTAACCATCATATCTCTTGTCCTCGGTGCGCTTAGCTTGGTTTTAGCATGTTACCTGATGTACAAGCAAAGGGCACAACAAAAGACTCTACTATGGCTCGGGAACAATACCCTCGATCAGATGAGAGCCACTACAAGAACATGA
>HG424627
ATGGGCTCCGAACCTTCCACCAGGATCCCAGCACGTTTGATGCTGATCACCAGAATTATGCTGATCCTGAGCTGCATCTGCCCGACGAACTCTCTTGACGGCAGGCCTCTTGCAGCTGCGGGGATTGTGGTAACAGGAGATAAGGCAATCAATATATACACTTCATCTCAGACAGGGTCAATCATAGTCAAGTTGCTCCCGAATATGCCCAAAGACAAGGAGGCATGTGCAAAGGTCCCGTTAGAAGCATACAACAGAACACTGACCACTTTGCTCACCCCTCTTGGTGACTCCATCCGCAGGATACAAGGGTCTGTGTCCACATCAGGAGGAAGGAGGCGGAAGCGTTTTATAGGTGCCATTATAGGCAGTGTAGCTCTTGGGGTTGCAACATCGGCACAAATAACAGCAGCCGCAGCCCTAATACAAGCCAAACAGAATGCCGCCAACATCCTCCGACTTAAGGAGAGCATCGCTGCAACCAATGAAGCTGTACATGAGGTCACTGACGGATTATCGCAACTAGCAGTAGCAGTTGGGAAGATGCAACAGTTTGTCAATGATCAGTTTAATAATACAGCGCGAGAATTGGACTGTATAAAAATTACACAACAGGTCGGTATAGAACTCAACCTATACCTAACTGAACTGACTACAGTGTTTGGGCCACAAATCACCTCCCCTGCCCTAACTCAGCTGACCATCCAGGCGCTTTATAACCTAGCTGGCGGCAATATGGATTATTTGTTGACTAAATTAGGTATAGGGAACAGTCATCTCAGCTCACTAATTGGTAGTGGCCTGATCACAGGCAACCCTATACTGTATGACTCACAGACTCAACTCTTGGGCATCCAGGTAAATTTACCCTCAGTCGGGAACCTTAACAATATGCGTGCCACTTACTTGGAGACTTTATCTGTAAGCACGACCAAAGGGTTTGCCTCAGCACTTGTCCCGAAGGTGGTGACACAGGTTGGCTCTGTGATAGAAGAACTCGACACCTCATACTGTATAGAGTCTGATCTAGATTTATATTGTACAAGAATAGTGACATTCCCCATGTCTCCAGGTATTTATTCCTGTCTGAGCGGCAATACATCAGCTTGTATGTACTCAAAGACTGAAGGAGCGCTCAATACGCCATACATGGCCCTCAGAGGCTCAGTCATCGCCAATTGCAAAATAACAACCTGCAGGTGTACAGACCCCCCAGGTATCATATCGCAAAACTATGGAGAAGCTGTATCTCTGATAGATAGACATTCATGCAATGTCTTATCGTTAGACGGGATAACTCTGAGGCTCAGTGGGGAGTTTGATGCAACTTATCAAAAGAATATCTCAATACTAGATTCTCAAGTCATCGTGACAGGCAACCTTGATATATCAACTGAGCTTGGAAATGTCAACAACTCAATAAGCAATGCCCTGGACAAGTTGGCAGAAAGTAACAGCAGATTAGACAAAGTCAATGTCAAGCTAACCAGTACATCTGCTCTCATTGCCTATATCGTTCTAACCGTCATTTCTCTTGTCCTCGGCACATTCAGCTTGGTTTTAACATGCTACCTGATGTACAAGCAGAAGGCACAACAAAGGACTCTACTATGGCTTGGGAACAATACCCTTGATCAGATGAGAGCCACTACAAGAACATGA
>JQ039387
ATGGGCTCCAAACCCTCCACCAGGATCCCAGCACGTTTGATGCTGATCACCAGAATTACGCTGATCCTGAGCTGCATCTGCCCGACGAACTCTCTTGACGGCAGGCCTCTTGCAGCTGCGGGGATTGTGGTAACAGGAGATAAAGCAATCAATATATACACCTCATCTCAGACAGGGTCAATCATAGTCAAGTTGCTCCCGAATATGCCCAAAGACAAGGAGGCATGTGCAAAAGCCCCGTTAGAAGCATACAACAGAACACTGACCACTTTACTCACCCCTCTTGGTGACTCCATCCGCAGGATACAAGGGTCTGTGTCCACATCAGGAGGAAGGAGGCGGAAGCGTTTTATAGGTGCCATTATAGGCAGTGTAGCTCTTGGGGTTGCAACATCGGCACAAATAACAGCAGCCGCAGCCCTAATACAAGCCAAACAGAATGCCGCCAACATCCTCCGACTTAAGGAGAGCATCGCTGCAACCAATGAAGCTGTACATGAGGTCACCGACGGATTATCGCAACTAGCAGTAGCAGTTGGGAAGATGCAACAGTTTGTCAATGATCAGTTTAATAATACGGCGCGAGAATTGGACTGTATAAAAATTACACAACAGGTCGGTATAGAACTCAACCTATACCTAACTGAACTGACTACAGTGTTTGGGCCACAAATCACCTCCCCTGCCCTAACTCAGCTGACTATCCAGGCGCTTTATAATTTAGCTGGCGGCAACATGGATTATTTGTTGACTAAATTAGGTATAGGGAACAGTCATCTCAGCTCATTAATTGGTAGTGGCTTGATCACAGGCAACCCTATACTGTATGACTCACAGACTCAACTCTTGGGCATCCAGGTAAATTTACCCTCAGTCGGGAACCTTAACAATATGCGTGCCACTTACTTGGAGACTTTATCTGTAAGCACGACCAAAGGGTTTGCCTCAGCACTTGTCCCGAAGGTGGTGACACAGGTTGGCTCTGTGATAGAAGAACTCGACACCTCATACTGTATAGAGTCTGATCTAGATTTATATTGTACAAGAATAGTGACATTCCCCATGTCTCCAGGTATTTATTCCTGTCTGAGCGGCAATACATCAGCTTGTATGTACTCAAAGACTGAAGGAGCGCTCAATACACCATACATGGCCCTCAGAGGCTCAGTCATCGCCAATTGCAAAATAACAACCTGCAGGTGTACAGACCCCCCAGGTATCATATCGCAAAACTATGGAGAAGCTGTATCTCTGATAGATAGACATTCATGCAATGTCTTATCGTTAGACGGGATAACTCTGAGGCTCAGTGGGGAGTTTGATGCAACTTATCAAAAGAATATTTCAATACTAGATTCTCAAGTCATCGTAACAGGCAACCTTGATATATCAACTGAGCTTGGAAATGTCAACAATTCAATAAGCAATGCCCTGGAAAAGTTGGCAGAAAGTAACAGCAGATTAGACAAAGTCAATGTCAAGCTAACCAGTACATCTGCTCTCATTGCCTATATCGTTCTAACCGTCATTTCTCTTGTCCTCGGCACATTCAGCCTGGTTTTAACATGCTACCTGATGTACAAACAGAAGGCACAACAAAAGACTTTACTATGGCTTGGGAACAATACCCTTGATCAGATGAGGGCCACTACAAGAACATGA
>JQ039391
ATGGGCTCCAAACCCTCCACCAGGATCCCAGCACGTTTGATGCTGATCACCAGAATTACGCTGATCCTGAGCTGCATCTGCCCGACGAACTCTCTTGACGGCAGGCCTCTTGCAGCTGCGGGGATTGTGGTAACAGGAGATAAAGCAATCAATATATACACCTCATCTCAGACAGGGTCAATCATAGTCAAGTTGCTCCCGAATATGCCCAAAGACAAGGAGGCATGTGCAAAAGCCCCGTTAGAAGCATACAACAGAACACTGACCACTTTACTCACCCCTCTTGGTGACTCCATCCGCAGGATACAAGGGTCTGTGTCCACATCAGGAGGAAGGAGGCGGAAGCGTTTTATAGGTGCCATTATAGGCAGTGTAGCTCTTGGGGTTGCAACATCGGCACAAATAACAGCAGCCGCAGCCCTAATACAAGCCAAACAGAATGCCGCCAACATCCTCCGACTTAAGGAGAGCATCGCTGCAACCAATGAAGCTGTACATGAGGTCACCGACGGATTATCGCAACTAGCAGTAGCAGTTGGGAAGATGCAACAGTTTGTCAATGATCAGTTTAATAATACGGCGCGAGAATTGGACTGTATAAAAATTACACAACAGGTCGGTATAGAACTCAACCTATACCTAACTGAACTGACTACAGTGTTTGGGCCACAAATCACCTCCCCTGCCCTAACTCAGCTGACTATCCAGGCGCTTTATAATTTAGCTGGCGGCAACATGGATTATTTGTTGACTAAATTAGGTATAGGGAACAGTCATCTCAGCTCATTAATTGGTAGTGGCTTGATCACAGGCAACCCTATACTGTATGACTCACAGACTCAACTCTTGGGCATCCAGGTAAATTTACCCTCAGTCGGGAACCTTAACAATATGCGTGCCACTTACTTGGAGACTTTATCTGTAAGCACGACCAAAGGGTTTGCCTCAGCACTTGTCCCGAAGGTGGTGACACAGGTTGGCTCTGTGATAGAAGAACTCGACACCTCATACTGTATAGAGTCTGATCTAGATTTATATTGTACAAGAATAGTGACATTCCCCATGTCTCCAGGTATTTATTCCTGTCTGAGCGGCAATACATCAGCTTGTATGTACTCAAAGACTGAAGGAGCGCTTAATACACCATACATGGCCCTCAGAGGCTCAGTCATCGCCAATTGCAAAATAACAACCTGCAGGTGTATAGACCCCCCAGGTATCATATCGCAAAACTATGGAGAAGCTGTATCTCTGATAGATAGACATTCATGCAATGTCTTATCGTTAGACGGGATAACTCTGAGGCTCAGTGGGGAGTTTGATGCAACTTATCAAAAGAATATTTCAATACTAGATTCTCAAGTCATCGTAACAGGCAACCTTGATATATCAACTGAGCTTGGAAATGTCAACAATTCAATAAGCAATGCCCTGGAAAAGTTGGCAGAAAGTAACAGCAGATTAGACAAAGTCAATGTCAAGCTAACCAGTACATCTGCTCTCATTGCCTATATCGTTCTAACCGTCATTTCTCTTGTCCTCGGCACATTCAGCCTGGTTTTAACATGCTACCTGATGTACAAACAGAAGGCACAACAAAAGACTTTACTATGGCTTGGGAACAATACCCTTGATCAGATGAGGGCCACTACAAGAACATGA
>AY734536
ATGGGCTCCAAACCCTCCACCAGGATCCCAGCAACTCTGATGCTGATCACCAGGATTACGCTGATACTGAGCTGCATCTGTTCGACGAGCTCTCTTGACGGCAGGCCTCTTGCAGCTGCGGGGATTGTGGTAACAGGAGATAAGGCAATCAATATATACACCTCATCTCAGACAGGATCAATCATAGTCAAGTTGCTCCCGAATATGCCCAAGACTAAGGAGGCATGTGCGAAAGCCCCGTTAGAAGCATACAACAGAACACTGACCACTTTACTCACCCCCCTTGGTGACTCCATCCGCAGGATACAAGGGTCTGTGTCCACATCAGGAGGAAGGAGGCAGAAGCGTTTTATAGGTGCCATTATAGGCAGTGTAGCTCTTGGGGTTGCGACGTCGGCACAGATAACAGCAGCCGCGGCCCTAATACAAGCCAACCAAAATGCAGCCAACATCCTCCGACTCAAAGAGAGCATCGCTGCAACCAATGAAGCTGTACATGAGGTCACCGACGGACTATCGCAACTAGCAGTAGCGGTTGGGAAGATGCAACAGTTTGTCAATGACCAGTTTAATAATACGGCGCGAGAATTGGACTGTATCAAAATTACACAACAAGTCGGTATAGAACTCAACCTATACCTAACTGAACTGACTACAGTGTTCGGGCCACAAATCACCTCCCTCCTGCCTAACAAGCTGACTATCCAAGCACTTTATAATTTAGCTGGCGGCAACATGGATTACCTGTTGACTAAATTAGGTATAGGGAACAATCATCTCAGCTCATTAATTGGTAGTGGCTTGATCACAGGCAACCCTATACTGTATGACTCACAGACTCAACTCTTGGGCATCCAGGTAAATTTACCCTCGGTCGGGAACCTTAATAATATGCGCGCCACCTACTTGGAGACTTTATCTGTAAGCACGACCAAAGGGTTTGCCTCAGCACTTGTCCCGAAGGTAGTGACACAAGTTGGCTCTGTGATAGAAGAACTCGACACTTCATACTGTATAGAGTCTGATCTAGATTTATATTGTACAAGAATAGTGACATTCCCCATGTCTCCTGGTATGTATTCCTGTCTGAGCGGCAATACATCAGCTTGTATGTACTCAAAAACTGAAGGCGCGCTCAATACGCCATACATGGCCCTCAGAGGCTCAGTCATTGCCAATTGCAAAATAACAACCTGCAGGTGTGCAGACCCCCCAGGTATCATATCGCAAAACTATGGAGAAGCTGTATCTCTGATAGATAGACATTCATGCAATGTCTTATCATTAGACGGGATAACTCTGAGGCTCAGTGGGGAGTTTGATGCAACTTATCAGAAGAATATCTCAATACTAGATTCTCAAGTCATCTTGACAGGCAACCTTGATATATCAACCGAGCTTGGAAATGTCAACAACTCAATAAGCAATGCCCTGGACAAATTAGCAGAAAGTAACAGCAAACTAGACAAAGTCGATGTCAAGCTAACCAGCACATCTGCTCTCATTACCTATATTGTTCTAACCGTCATATCTCTTGTTCTCGGTGCACTTAGCTTGGTTTTAGCATGCTACCTGATGTACAAACAAAAGGCACAACAAAAGTCTCTACTATGGCTTGGGAATAATACCCTCGATCAGATGAGAGCCACTACAAGAACATGA
>KX097024
ATGAGCTCCAAACCCTCCACCAGGGTCCCAGCAACTCTGATGCTGATCACCAGGTTTATGCTGATACCGAGCTGCATCTGTTCGACGAGCTCTCTTGATGGCAGACCTCTTGCAGCTGCGGGGATTGTGGTAACAGGAGATAAGGCGATCAATATATACACCTCATCTCAGACAGGGTCAATCATAGTCAAGTTGCTCCCAAATATGCCCAAAGACAAGGAGGCATGTGCAAAGGCCCCGTTAGAAGCATACAACAGAACACTGACCACTTTACTCACCCCCCTTGGTGACTCCATCCGCAGGATACAAGGGTCTGTGTCCACATCAGGAGGAAGGAGGCAGAAGCGTTTTATAGGTGCCATTATAGGCAGTGTAGCTCTTGGGGTTGCAACGTCAGCACAGATAACAGCAGCCGCGGCCCTAATACAAGCCCAACAAAATGCAGCCAACATCCTCCGACTCAAGGAGAGCATCGCTGCAACCAACGAGGCTGTACATGAGGTCACCGACGGATTATCGCAACTAGCAGTAGCAGTTGGGAAGATGCAACAGTTTGTCAATGACCAGTTTAATAATACGGCGCGAGAACTGGACTGTATAAAAGTTGCACAACAAGTCGGTATAGAACTCAACCTATACCTAACTGAACTGACCACAGCATTCGGGCCACAAATCACCTCCCCTGCCCTAACTCAGCTGACCATCCAAGCACTTTATAATTTAGCTGGCGGCAACGTGGATTACTTGTTGACTAAGTTAGGCATAGGGAACAATCATCTTAGCTCATTAATTGGTAGTGGCTTGATCACAGGCAACCCTATACTGTATGACTCACAGACTCAACTCTTGGGCATCCAGGTCAATTTACCCTCGGTCGGGAACCTTAATAACATGCGCGCCACCTACTTGGAGACTTTATCTGTAAGCACGACCAAAGGGTTTGCCTCAGCACTTGTCCCGAGGGTAGTGACACAAGTCGGCTCTGTGATAGAAGAACTTGACACTTCATACTGTATAGAGTCTGATCTAGATTTATATTGTACAAGAATAGTGACATTCCCCATATCTCCTGGTATGTATTCCTGTCTGAGCGGCAATACATCAGCTTGTATGTACTCAAAAACTGAAGGCGCGCTCAATACGCCATACATGGCCCTCAGAGGCTCAGTCATTGCCAACTGCAAAATAACAACGTGCAGGTGTGCAGACCCCCCAGGTATCATATCGCAAAACTATGGAGAAGCTGTATCTCTGATAGATAGACATTCATGCAATGTCTTATCATTAGACGGGATAACTCTGAGGCTCAGTGGGGAGTTTGATGCAACTTATCAAAAGAATGTCTCAATTCTAGATTCTCAAGTCATCTTGACAGGCAACCTTGATATATCAACTGAGCTCGGAAATGTCAACAACTCAGTAAGCAATGCCCTGGACAAGTTAGCAGAAAGTAACAGCAAACTAGACAAAGTCGACGTCAAGCTAACCAGCACGTCTGCTCTCATTGCCTATATCGTTCTAACCATCATTTCCCTTGTCCTTGGCGCACTCAGCTTGGTTTTAGCATGCTACCTGATGTACAAACAAAAGGCACAACAAAAGACTTTACTATGGCTTGGGAACAATACCCTTGATCGGATAAGAGCCACTACAAGAACATGA
>MH996920
ATGGGCTCCAAACCCTCCACCAGGATCCCAGCACGTTTGATGCTGATCACCAGAATTACGCTGATCCTGAGCTGCATCTGCCCGACGAACTCTCTTGACGGCAGGCCTCTTGCAGCTGCGGGGATTGTGGTAACAGGAGATAAAGCAATCAATATATACACCTCATCTCAGACAGGGTCAATCATAGTCAAGTTGCTCCCGAATATGCCCAAAGACAAGGAGGCATGTGCAAAAGCCCCGTTAGAAGCATACAACAGAACACTGACCACTTTACTCACCCCTCTTGGTGACTCCATCCGCAGGATACAAGGGTCTGTGTCCACATCAGGAGGAAGGAGGCGGAAGCGTTTTATAGGTGCCATTATAGGCAGTGTAGCTCTTGGGGTTGCAACATCGGCACAAATAACAGCAGCCGCAGCCCTAATACAAGCCAAACAGAATGCCGCCAACATCCTCCGACTTAAGGAGAGCATCGCTGCAACCAATGAAGCTGTACATGAGGTCACCGACGGATTATCGCAACTAGCAGTAGCAGTTGGGAAGATGCAACAGTTTGTCAATGATCAGTTTAATAATACGGCGCGAGAATTGGACTGTATAAAAATTACACAACAGGTCGGTATAGAACTCAACCTATACCTAACTGAACTGACTACAGTGTTTGGGCCACAAATCACCTCCCCTGCCCTAACTCAGCTGACTATCCAGGCGCTTTATAATTTAGCTGGCGGCAACATGGATTATTTGTTGACTAAATTAGGTATAGGGAACAGTCATCTCAGCTCATTAATTGGTAGTGGCTTGATCACAGGCAACCCTATACTGTATGACTCACAGACTCAACTCTTGGGCATCCAGGTAAATTTACCCTCAGTCGGGAACCTTAACAATATGCGTGCCACTTACTTGGAGACTTTATCTGTAAGCACGACCAAAGGGTTTGCCTCAGCACTTGTCCCGAAGGTGGTGACACAGGTTGGCTCTGTGATAGAAGAACTCGACACCTCATACTGTATAGAGTCTGATCTAGATTTATATTGTACAAGAATAGTGACATTCCCCATGTCTCCAGGTATTTATTCCTGTCTGAGCGGCAATACATCAGCTTGTATGTACTCAAAGACTGAAGGAGCGCTCAATACACCATACATGGCCCTCAGAGGCTCAGTCATCGCCAATTGCAAAATAACAACCTGCAGGTGTATAGACCCCCCAGGTATCATATCGCAAAACTATGGAGAAGCTGTATCTCTGATAGATAGACATTCATGCAATGTCTTATCGTTAGACGGGATAACTCTGAGGCTCAGTGGGGAGTTTGATGCAACTTATCAAAAGAATATTTCAATACTAGATTCTCAAGTCATCGTAACAGGCAACCTTGATATATCAACTGAGCTTGGAAATGTCAACAATTCAATAAGCAATGCCCTGGACAAGTTGGCAGAAAGTAACAGCAGATTAGACAAAGTCAATGTCAAGCTAACCAGTACATCTGCTCTCATTGCCTATATCGTTCTAACCGTCATTTCTCTTGTCCTCGGCACATTCAGCCTGGTTTTAACATGCTACCTGATGTACAAACAGAAGGCACAACAAAAGACTTTACTATGGCTTGGGAACAATACCCTTGATCAGATGAGGGCCACTACAAGAACATGA
>MH996992
ATGGGCTCCAAACCCTCCACCAGGATCCCAGCACGTTTGATGCTGATCACCAGAATTACGCTGATCCTGAGCTGCATCTGCCCGACGAACTCTCTTGACGGCAGGCCTCTTGCAGCTGCGGGGATTGTGGTAACAGGAGATAAAGCAATCAATATATACACCTCATCTCAGACAGGGTCAATCATAGTCAAGTTGCTCCCGAATATGCCCAAAGACAAGGAGGCATGTGCAAAGGCCCCGTTAGAAGCATACAACAGAACACTGACCACTTTACTCACCCCTCTTGGTGACTCCATCCGCAGGATACAAGGGTCTGTGTCCACATCAGGAGGAAGGAGGCGGAAGCGTTTTATAGGTGCCATTATAGGCAGTGTAGCTCTTGGGGTTGCAACATCGGCACAAATAACAGCAGCCGCAGCCCTAATACAAGCCAAACAGAATGCCGCCAACATCCTCCGACTTAAGGAGAGCATCGCTGCAACCAATGAAGCTGTACACGAGGTCACTGACGGATTATCGCAACTAGCAGTAGCAGTTGGGAAGATGCAACAGTTTGTCAATGATCAATTTAATAATACGGCGCGAGAATTGGACTGTATAAAAATTACACAACAGGTCGGTATAGAACTCAACCTATACCTAACTGAACTGACTACAGTGTTTGGGCCACAAATCACCTCCCCTGCCCTAACTCAGCTGACTATCCAGGCGCTTTATAATTTAGCTGGCGGCAACATGGATTATTTGTTGACTAAATTAGGTATAGGGAACAGTCATCTCAGCTCACTAATTGGTAGTGGCCTGATCACAGGCAACCCCATACTGTATGACTCACAGACTCAACTCTTGGGCATCCAGGTAAATTTACCCTCAGTCGGGAACCTTAACAATATGCGTGCCACTTACTTGGAGACTTTATCTGTAAGCACGACCAAAGGGTTTGCCTCAGCACTTGTCCCGAAGGTGGTGACACAGGTTGGCTCTGTGATAGAAGAACTCGACACCTCATACTGTATAGAGTCTGATCTAGATTTATATTGTACAAGAATAGTGACATTCCCCATGTCTCCAGGTATTTATTCCTGTCTGAGCGGCAATACATCAGCTTGTATGTACTCAAAGACTGAAGGAGCGCTCAATACGCCATACATGGCCCTCAGAGGCTCAGTCATCGCCAATTGCAAAATAACAACCTGCAGGTGTACAGACCCTCCAGGTATCATATCGCAAAATTATGGAGAAGCTGTATCTCTGATAGATAGACATTCATGCAATGTCTTATCGTTAGACGGGATAACTCTGAGGCTCAGTGGGGAGTTTGATGCAACTTATCAAAGGAATATTTCAATACTAGATTCTCAAGTCATCGTGACAGGCAACCTTGATATATCAACTGAGCTTGGAAATGTCAACAATTCAATAAGCAATGCCCTGGACAAGTTGGCAGAAAGTAACAGCAGATTAGACAAAGTCAATGTCAAGCTAACCAGTACATCTGCTCTCATTGCCTATATCGTTCTAACCATCATTTCTCTTGTCCTCGGCACATTCAGCTTGGTTTTAACATGCTACCTGATGTACAAACAGAAGGCACAACAAAAGACTCTGCTATGGCTTGGGAACAATACCCTTGATCAGATGAGAGCCACTACAAGAACATGA
>JN872180
ATGGGCTTCAAACCTTCCACCAGGACCCCAGTACCTCCGATGCTGATCACCCGAATCATGCTGATATTGAGCTGCATCTGCCAGACGAGTTCCCTTGATGGCAGGCCTCTTGCAGCTGCAGGGATTGTGGTAACAGGAGATAAAGCAATCAATATATACACCTCGTCTCAGACAGGGTCAATCATAGTCAAGTTGCTCCCGAATATGCCCAAAGACAAAGAGGCATGTGCAAAAGCCCCGTTAGAAGCATACAACAGAACACTGACCACTTTACTCACCCCTCTTGGTGATTCCATCCGCAGGATACAAGGGTCTGTGTCCACATCAGGGGAAAGGAGGCAGAAACGCTTTATAGGTGCCATTATCGGCAGTGTAGCTCTTGGGGTCGCGACATCGGCACAGATAACAGCAGCTGCGGCCCTAATACAAGCCAACCAGAATGCCGCCAATATCCTCCGGCTTAAGGAGAGCATTGCTGCAACCAATGAAGCTGTGCATGAGGTCACCGATGGATTATCACAACTAGCAGTAGCAGTTGGGAAGATGCAGCAGTTTGTCAATGACCAATTTAATAATACGGCACGTGAATTGGACTGCATAAAAATTACACAACAAGTCGGTATAGAACTCAACTTATACCTAACCGAACTGACTACAGTGTTCGGGCCACAAATCACTTCCCCTGCCCTAACTCAGCTGACTATTCAAGCGCTTTATAATTTAGCTGGCGGCAATATGGATTACTTGTTGACTAAATTAGGTATAGGGAACAATCATCTCAGCTCATTAATTGGTAGTGGTTTGATCACAGGCAACCCTATATTGTATGACTCACAGACTCAACTCTTGGGCATTCAGGTAAATCTACCCTCAGTCGGGAACCTTAATAATATGCGTGCCACCTACTTGGAGACTTTATCTGTAAGCACAACTAAAGGGTTTGCCTCAGCACTTGTCCCGAAGGTAGTGACACAAGTCGGCTCTGTGATAGAAGAACTCGACACCTCGTACTGTATAGAGTCCGATCTAGATTTATACTGCACAAAAATAGTGACATTCCCCATGTCACCAGGCATTTATTCCTGCCTGAGCGGCAATATATCAGCTTGCATGTATTCAAAGACTGAGGGCGCACTAACTACGCCATATATGGCCCTCAAAGGCTCAGTTATTGCCAATTGCAAAATAACAACATGCAGGTGTGCAGACCCCCCAAGTATCATATCGCAAAACTATGGAGAAGCTGTATCTCTGATAGATAGACATTCATGCAACGTCTTATCATTAGACGGAGTAACTCTGAAACTCAGTGGGGAGTTTGATGCAACTTATCAAAAGAACATCTCAATACTAGATTCTCAAGTCATCGTGACAGGCAACCTTGATATATCAACCGAGCTTGGGAATGTCAACAATTCAATAAGCAATGCCCTGGACAGGTTAGCAGAAAGTAACAGCAAACTAGACAAAGTCAATGTCAAACTAACCAGCACATCTGCTCTCATTACCTATATCATTCTAACCGTTATATCTCTTGTTTTCGGTGCACTAGGCCTGATTTTAGCATGCTACCTGATGTATAAACAAAAAGCACAACAAAAGACTTTACTATGGCTTGGGAATAATACCCTCGATCAGATGAGAGCCGCTACAAGAACATGA
>JN872182
ATGGGCTTCAAACCTTCCACCAGGACCCCAGTACCTCCGATGCTGATCACCCGAATCATGCTGATATTGAGCTGCATCTGCCAGACGAGTTCTCTTGACGGCAGGCCTCTTGCAGCTGCAGGGATTGTGGTAACAGGAGATAAAGCAATCAATATATACACCTCGTCTCAGACAGGGTCAATCATAGTCAAGTTGCTCCCGAATATGCCCAAGGACAAAGAGGCATGTGCAAAAGCCCCCTTAGAAGCATACAACAGAACACTGACCACTTTACTCACCCCCCTTGGTGATTCCATCCGCAGGATACAAGGGTCTGTGTCCACATCAGGGGAAAGGAGGCAGAAACGCTTTATAGGTGCCATTATCGGCAGTGTAGCTCTTGGGGTCGCGACATCGGCTCAGATAACAGCAGCTGCGGCCCTAATACAAGCCAACCAGAATGCTGCCAATATCCTCCGGCTTAAGGAGAGCATTGCTGCAACCAATGAAGCTGTGCACGAGGTCACCGATGGATTATCGCAGCTAGCAGTGGCAGTTGGGAAGATGCAGCAGTTTGTCAATGACCAATTTAATAATACAGCGCGAGAATTGGACTGCATAAAAATTACACAACAAGTCGGTATAGAACTCAACCTATACCTGACTGAACTGACTACAGTGTTCGGGCCACAAATCACTTCCCCTGCCCTAACTCAGCTGACTATTCAAGCGCTTTATAATTTAGCTGGCGGCAATATGGATTACTTGTTGACTAAATTAGGTATAGGGAACAATCATCTCAGCTCATTAATTGGTAGTGGCTTGATCACAGGCAACCCTATACTGTATGACTCACAGACTCAACTCTTGGGCATCCAGGTAAATTTACCCTCAGTCGGGAACCTTAATAATATGCGTGCCACCTACTTGGAGACTTTATCTGTAAGCACAACCAAAGGGTTTGCCTCAGCACTTGTCCCGAAGGTAGTGACACAAGTCGGCTCCGTGATAGAAGAACTTGACACCTCATACTGTATAGAGTCTGATCTAGATTTATACTGCACAAAAATAGTGACATTCCCCATGTCACCAGGCATTTATTCCTGCCTGAGCGGCAATATATCAGCTTGCATGTATTCAAAGACTGAGGGCGCACTAACTACGCCATATATGGCCCTCAAAGGCTCAGTTATTGCCAATTGCAAAATAACAACATGCAGGTGTGCAGACCCCCCAAGTATCATATCACAAAACTATGGAGAAGCTGTATCTCTGATAGATAGACATTCATGCAACGTCTTATCATTAGACGGGGTAACTCTGAAACTCAGTGGGGAGTTTGATGCAACTTATCAAAAGAACATCTCAATACTAGATTCTCAAGTCATCGTGACAGGCAACCTTGATATATCAACCGAGCTTGGAAATGTCAACAATTCAATAAGCAATGCCCTGGACAGGTTAGCAGAAAGTAACAGCAAACTAGACAAAGTCAATGTCAAACTAACCAGCACATCTGCTCTCATTACCTATATCATTCTAACCGTCATATCTCTTGTTTTCGGTGCACTCGGCTTGATTTTAGCATGCTACTTGATGTATAAACAAAAGGCACAACAAAAGACTTTACTATGGCTTGGGAATAATACCCTCGATCAGATGAGAGCCGCTACAAGAACATGA
>JN942095
ATGGGCTTCAAACCTTCCACCAGGACCCCAGTACCTCCGATGCTGATCACCCGAATCATGCTGATATTGAGCTGCATCTGCCAGACGAGTTCTCTTGACGGCAGGCCTCTTGCAGCTGCAGGGATTGTGGTAACAGGAGATAAAGCAATCAATATATACACCTCGTCTCAGACAGGGTCAATCATAGTCAAGTTGCTCCCGAATATGCCCAAGGACAAAGAGGCATGTGCAAAAGCCCCGTTAGAAGCATACAACAGAACACTGACCACTTTACTCACCCCCCTTGGTGATTCCATCCGCAGGATACAAGGGTCTGTGTCCACATCAGGGGAAAGGAGGCAGAAACGCTTTATAGGTGCCATTATCGGCAGTGTAGCTCTTGGGGTCGCGACATCGGCACAGATAACAGCAGCTGCGGCCCTAATACAAGCCAACCAGAATGCCGCCAATATCCTCCGGCTTAAAGAGAGCATTGCTGCAACCAATGAAGCTGTGCACGAGGTCACCGATGGATTATCGCAACTAGCAGTGGCAGTTGGGAAGATGCAGCAGTTTGTCAATGACCAATTTAATAATACGGCGCGAGAATTGGACTGCATAAAAATTACACAACAAGTCGGTATAGAACTCAACCTATACCTAACTGAACTGACTACAGTGTTCGGGCCACAAATCACTTCCCCTGCCCTAACTCAGCTGACTATTCAAGCGCTTTATAATTTAGCTGGCGGCAATATGGATTACTTGTTGACTAAATTAGGTATAGGGAATAATCATCTCAGCTCATTAATTGGTAGTGGCTTGATCACAGGCAACCCTATACTGTATGACTCACAGACTCAACTCTTGGGCATCCAGGTAAATTTACCCTCAGTCGGGAACCTTAATAATATGCGTGCCACCTACTTGGAGACTTTATCCGTAAGCACAACCAAAGGGTTTGCCTCAGCACTTGTCCCGAAGGTAGTGACACAAGTCGGCTCCGTGATAGAAGAACTCGACACCTCATACTGTATAGAGTCCGATCTAGATTTATACTGCACAAAAATAGTGACATTCCCCATGTCACCAGGCATTTATTCCTGCCTGAGCGGCAATATATCAGCTTGCATGTATTCAAAGACTGAGGGCGCACTAACTACGCCATATATGGCCCTCAAAGGCTCAGTTATTGCCAATTGCAAAATAACAACATGCAGGTGTGCAGACCCCCCAAGTATCATATCGCAAAACTATGGAGAAGCTGTATCTCTGATAGATAGACATTCATGCAACGTCTTATCATTAGACGGGGTAACTCTGAAACTCAGTGGGGAGTTTGATGCAACTTATCAAAAGAACATCTCAATACTAGATTCTCAAGTCATCATGACAGGCAACCTTGATATATCAACCGAGCTTGGAAATGTCAACAATTCAATAAGCAATGCCCTGGACAGGTTAGCAGAAAGTAACAGCAAACTAGACAAAGTCAATGTCAAACTAACCAGCACATCTGCTCTCATTACCTATATCATTCTAACCGTCATATCTCTTGTTTTCGGTGCACTCGGTTTGATTTTAGCATGCTACTTGATGTATAAACAAAAGGCACAACAAAAGACTTTACTATGGCTTGGGAATAATACCCTCGATCAGATGAGAGCCGCTACAAGAACATGA
>JN942098
ATGGGCTTCAAACCTTCCACCAGGACCCCAGTACCTCCGATGCTGATCACCCGAATCATGCTGATATTGAGCTGCATCTGCCAGACGAGTTCTCTTGATGGTAGGCCTCTTGCAGCTGCAGGGATTGTGGTAACCGGAGATAAAGCAATCAATATATACACCGCGTCTCAGACAGGGTCAATCATAGTCAAGTTGCTCCCGAATATGCCCAAGGATAAAGAGGCATGTGCAAAAGCCCCGTTAGAAGCATACAACAGAACACTGACCACTTTACTCACCCCCCTTGGTGATTCCATCCGCAGGATACAAGGGTCTGTGTCCACATCAGGGGGAAGGAGGCAGAAACGCTTTATAGGTGCCATTATCGGCAGTGTAGCCCTTGGGGTCGCGACATCGGCACAGATAACAGCAGCTGCGGCCCTAATACAAGCCAACCAGAATGCCGCCAATATCCTCCGGCTTAAGGAGAGCATTGCTGCAACCAATGAAGCTGTGCACGAGGTCACCGATGGATTATCACAACTAGCAGTGGCAGTTGGGAAGATGCAGCAGTTTGTCAACGACCAATTTAATAATACGGCGCGAGAATTGGACTGCATAAAAATTACACAACAAGTCGGTATAGAACTCAACCTATACCTAACCGAACTGACTACAGTGTTCGGGCCACAAATCACTTCCCCTGCCCTAACTCAGCTGACTATTCAAGCGCTTTATAATTTAGCTGGCGGCAATATGGATTACTTGTTGACTAAATTAGGTATAGGGAACAATCATCTCAGCTCATTAATTGGTAGTGGCTTGATCACAGGCAACCCTATATTGTATGACTCACAGACTCAACTCTTGGGCATCCAGGTAAATCTACCCTCAGTCGGGAACCTTAATAATATGCGTGCCACCTACTTGGAGACTTTATCTGTAAGCACAACCAAAGGGTTTGCCTCAGCACTTGTCCCGAAGGTAGTGACACAAGTCGGCTCCGTGATAGAAGAACTCGACACCTCATACTGTATAGAGTCCGATCTAGATTTATACTGCACAAAAATAGTGACATTCCCCATGTCACCAGGCATTTATTCCTGCCTGAGCGGCAATATATCAGCTTGCATGTATTCAAAGACTGAGGGCGCACTAACTACGCCATATATGGCCCTCAAAGGCTCAGTTATTGCCAATTGCAAAATAACAACATGCAGGTGTGCAGACCCCCCAAGTATCATATCGCAAAACTATGGAGAAGCTGTATCTCTGATAGATAGACATTCATGCAACGTCTTGTCATTAGACGGAGTAACTCTGAAACTCAGTGGGGAGTTTGATGCAACTTATAAAAAGAACATCTCAATACTAGATTCTCAAGTCATCGTGACAGGCAACCTTGATATATCAACCGAGCTTGGAAATGTCAACAATTCAATAAGCAATGCCCTGGACAGGTTAGCAGAAAGTAACAGCAAACTAGACAAAGTCAATGTCAAACTAACCAGCACATCTGCTCTCATTACCTATATCATTCTAACCGTCATATCTCTTGTTTTCGGTGCACTCGGCCTGATTTTAGCATGCTACCTGATGTATAAACAAAAGGCACAACAAAAGACTTTACTATGGCTTGGGAATAATACCCTCGATCAGATGAGAGCCGCTACAAGAACATGA
>JN942099
ATGGGCTTCAAACCTTCCACCAGGACCCCAGTACCTCCGATGCTGATCATCCGAATCATGCTGATATTGAGCTGCATCTGCCAGACGAGTTCTCTTGACGGCAGGCCTCTTGCAGCTGCAGGGATTGTGGTAACAGGAGATAAAGCAATCAACGTATACACCTCGTCCCAGACAGGGTCAATCATAGTCAAGTTGCTCCCAAATATGCCCAAGGACAAAGAGGCATGTGCAAAAGCCCCGTTAGAAGCATACAACAGAACACTGACCACTTTACTCACCCCCCTTGGTGATTCCATCCGCAGGATACAAGGGTCTGTGTCCACATCAGGGGAAAGGAGGCAGAAACGCTTTATAGGTGCCATTATCGGCAGTGTAGCTCTTGGGGTCGCGACATCGGCACAGATAACAGCAGCTGCGGCCCTAATACAAGCCAACCAGAATGCCGCCAATATCCTCCGGCTTAAGGAGAGCATTGCTGCAACCAATGAAGCTGTGCATGAGGTCACCGATGGATTATCACAACTAGCAGTGGCAGTTGGGAAGATGCAGCAGTTTGTCAATGACCAATTTAATAAAACAGCGCGAGAATTGGACTGCATAAAAATTACACAACAAGTCGGTATAGAACTCAACCTATACCTAACCGAACTGACCACAGTGTTCGGGCCACAAATCACTTCCCCTGCCCTAACTCAGCTGACTATTCAAGCGCTTTATAATTTAGCTGGCGGCAATATGGATTACTTGTTGACTAAATTAGGTATAGGGAACAATCATCTCAGCTCATTAATTGGTAGTGGCTTGATCACAGGCAACCCTATACTGTATGACTCACAGACTCAACTCCTGGGCATCCAGGTAAATTTACCCTCAGTCGGGAACCTTAATAATATGCGTGCCACCTACTTGGAGACTTTATCTGTAAGCACAACCAAAGGGTTTGCCTCAGCACTTGTCCCGAAGGTAGTGACACAAGTTGGCTCCGTGATAGAAGAACTAGACACCTCATACTGTATAGAGTCCGATCTAGATTTATACTGCACAAAAATAGTGACATTCCCCATGTCACCAGGCATTTATTCCTGCCTGAGCGGCAATATATCAGCTTGCATGTATTCAAAGACTGAGGGCGCACTAACTACACCATATATGGCCCTCAAAGGCTCAGTTATTGCCAATTGCAAAATAACAACATGCAGGTGTGCAGACCCCCCAAGTATCATATCGCAAAACTATGGAGAAGCTGTATCTCTGATAGATAGACATTCATGCAACGTCTTATCATTAGACGGAGTAACTCTGAAACTCAGTGGGGAGTTTGATGCAACTTATCAAAAGAACATCTCAATACTAGATTCTCAAGTCATCGTGACAGGTAACCTTGATATATCAACCGAGCTTGGAAATGTCAACAATTCAATAAGCAATGCCCTGGACAGGTTAGCAGAAAGTAACAGCAAACTAGACAAAGTCAATGTCAAACTAACCAGCACATCTGCTCTCATTACCTATATCATTCTAACCGTCATATCTCTTGTTTTCGGTGCACTCGGCTTGATTTTAGCATGCTACTTGATGTATAAACAGAAGGCACAACAAAAGACTTTACTATGGCTTGGGAATAATACCCTCGATCAGATGAGAGCCGCTACAAGAACATGA
>JN967786
ATGGGCTTCAAACCTTCCACCAAGACCCTAGTACCTCCGATGCTGATCACCCGAATCATGCTGATATTGAGCTGCATCTGCCAGACGAGTTCTCTTGACGGCAGGCCTCTTGCAGCTGCAGGGATTGTAGTAACAGGAGATAAAGCAATCAATATATATACCTCGTCTCAGACAGGGTCAATCATAGTCAAGTTGCTCCCGAATATGCCCAAGGACAAAGAGGCATGTGCAAAAGCCCCGTTAGAAGCATACAACAGAACACTGACCACTTTACTCACCCCCCTTGGTGATTCCATCCGCAGGATACAAGGGTCTGTGTCCACATCAGGGGAAAGGAGGCAGAAACGCTTTATAGGTGCCATTATCGGCAGTGTAGCTCTTGGGGTCGCGACATCGGCACAAATAACAGCAGCTGCGGCCCTAATACAAGCCAACCAGAATGCCGCCAATATCCTCCGGCTTAAGGAGAGCATTGCTGCAACCAATGAAGCTGTGCACGAGGTCACCGATGGATTATCGCAATTAGCAGTGGCAGTTGGGAAGATGCAGCAGTTTGTCAACGACCAATTTAATAATACAGCGCGAGAATTGGACTGCATAAAAATTACACAACAAGTCGGTATAGAACTCAACCTATACCTAACTGAACTGACTACAGTGTTCGGGCCACAAATCACTTCCCCTGCCCTAACTCAGCTGACTATTCAAGCGCTTTATAATTTAGCTGGCGGCAATATGGATTACTTGTTGACTAAATTAGGTATAGGGAACAATCATCTCAGCTCATTAATTGGTAGTGGCTTGATCACAGGCAACCCTATATTGTATGACTCACAGACTCAACTCTTGGGCATCCAGGTAAATTTACCCTCAGTCGGGAACCTTAATAATATGCGTGCCACCTACTTGGAGACTTTATCTGTAAGCACAACAAAAGGGTTTGCCTCAGCGCTTGTCCCGAAGGTAGTGACACAAGTCGGCTCCGTGATAGAAGAACTCGACACCTCATACTGTATAGAGTCCGATCTAGATTTATACTGCACAAAAATAGTGACATTCCCCATGTCACCAGGCATTTATTCCTGCCTGAGCGGCAATATATCAGCTTGCATGTATTCAAAGACTGAGGGCGCACTAACTACGCCATATATGGCCCTCAAAGGCTCAGTTATTGCCAATTGCAAAATAACAACATGCAGGTGTGCAGACCCCCCAAGTATCATATCGCAAAACTATGGAGAAGCTGTATCTCTGATAGATAAACATTCATGCAACGTCTTATCATTAGACGGGGTAACTCTGAAACTCAGTGGGGAGTTTGATGCAACTTATCAAAAGAACATCTCAATACTAGATTCTCAAGTCATCGTGACAGGCAACCTTGATATATCAACCGAGCTTGGAAATGTCAACAATTCAATAAGCAATGCCCTGGACAGGTTAGCAGAAAGTAACAGCAAACTAGACAAAGTCAATGTCAAACTAACCAGTACATCTGCTCTCATTACCTATATCATTCTAACTGTCATATCTCTTGTTTTCGGTGCACTCGGCTTGATTTTAGCATGCTACTTGATGTATAAACAAAGGGCACAACAAAAGACTTTATTATGGCTTGGGAATAATACCCTCGACCAGATGAGGGCCGCTACAAGAACATGA
>JX901312
ATGGGCTTCAAACCTTCTACCAAGACCCTAGTACCTCCGATGCTGATCACCCGAATCATGCTGATATTGAGCTGCATCTGCCAGACGAGTTCTCTTGACGGCAGGCCTCTTGCAGCTGCAGGGATTGTAGTAACAGGAGATAAAGCAATCAATATATACACCTCGTCTCAGACAGGGTCAATCATAGTCAAGTTGCTCCCGAATATGCCCAAGGACAAAGAGGCATGTGCAAAAGCCCCGTTAGAAGCATACAACAGAACACTGACCACTTTACTCACCCCCCTTGGTGATTCCATCCGCAGGATACAAGGGTCTGTGTCCACATCAGGGGAAAGGAGGCAGAAACGCTTTATAGGTGCCATTATCGGCAGTGTAGCTCTTGGGGTCGCGACATCGGCACAAATAACAGCAGCTGCGGCCCTAATACAAGCCAACCAGAATGCCGCCAATATCCTCCGGCTTAAGGAGAGCATTGCTGCAACCAATGAAGCTGTGCACGAGGTCACCGATGGATTATCGCAATTAGCAGTGGCAGTTGGGAAGATGCAGCAGTTTGTCAACGACCAATTTAATAATACAGCACGAGAATTGGACTGCATAAAAATTACACAACAAGTCGGTATAGAACTCAACCTATACCTAACTGAACTGACTACAGTGTTCGGGCCACAAATCACTTCCCCTGCCCTAACTCAGCTGACTATTCAAGCGCTTTATAATTTAGCTGGCGGCAATATGGATTACTTGTTGACTAAATTAGGTATAGGGAACAATCATCTCAGCTCATTAATTGGTAGTGGCTTGATCACAGGCAACCCTATATTGTATGACTCACAGACTCAACTCTTGGGCATCCAGGTAAATTTACCCTCAGTCGGGAACCTTAATAATATGCGTGCCACCTACTTGGAGACTTTATCTGTAAGCACAACAAAAGGGTTTGCCTCAGCGCTTGTCCCGAAGGTAGTGACACAAGTCGGCTCCGTGATAGAAGAACTCGACACCTCATACTGTATAGAGTCCGATCTAGATTTATACTGCACAAAAATAGTGACATTCCCCATGTCACCAGGCATTTATTCCTGCCTGAGCGGCAATATATCAGCTTGCATGTATTCAAAGACTGAGGGCGCACTAACTACGCCATATATGGCCCTCAAAGGCTCAGTTATTGCCAATTGCAAAATAACAACATGCAGGTGTGCAGATCCCCCAAGTATCATATCGCAAAACTATGGAGAAGCCGTATCTCTGATAGATAGACATTCATGCAACGTCTTATCATTAGACGGGGTAACTCTGAAACTCAGTGGGGAGTTTGATGCAACTTATCAAAAGAACATCTCAATACTAGATTCTCAAGTCATCGTGACAGGCAACCTTGATATATCAACCGAGCTTGGAAATGTCAACAATTCAATAAGCAATGCCCTGGACAGGTTAGCAGAAAGTAACAGCAAACTAGACAAAGTCAATGTCAAACTAACCAGTACATCTGCTCTCATTACCTATATCATTCTAACTGTCATATCTCTTGTTTTCGGTGCACTCGGCTTGATTTTAGCATGCTACTTGATGTATAAACAAAGGGCACAACAAAAGACTTTACTATGGCTTGGGAATAATACCCTCGATCAGATGAGGGCCGCTACAAGAACATGA
>JX901318
ATGGGCTTCAAACCTTCCACCAGGACCCCAGTGCCTCCGATGCTGATCACCCGAATCATGCTGATATTGAGCTGCATCTGCCAGACGAGTTCTCTTGACGGCAGGCCTCTTGCAGCTGCAGGGATTGTGGTAACAGGAGATAAAGCAATCAATATATACACCTCGTCTCAGACAGGGTCAATCATAGTCAAGTTGCTCCCGAATATGCCCAAGGACAAAGAGGCATGCGCAAAAGCCCCGTTAGAAGCATACAACAGAACACTGACCACTTTACTCACCCCCCTTGGTGATTCCATCCGCAGGATACAAGGGTCTGTGTCCACATCAGGGGAAAGGAGGCAGAAACGCTTTATAGGTGCCATTATCGGCAGTGTAGCTCTTGGGGTCGCGACATCGGCACAGATAACAGCAGCTGCGGCCCTAATACAAGCCAACCAGAATGCCGCCAATATCCTCCGGCTTAAGGAGAGCATTGCTGCAACCAATGAAGCTGTGCACGAGGTCACCGATGGATTATCGCAGCTAGCAGTGGCAGTTGGGAAGATGCAGCAGTTTGTCAATGACCAATTTAATAATACAGCGCGAGAATTGGACTGCATAAAAATTACACAACAAGTCGGTATAGAACTCAATCTATACCTAACTGAACTGACTACAGTGTTCGGGCCACAAATCACTTCCCCTGCCCTAACTCAGCTGACTATTCAAGCGCTTTATAATTTAGCTGGCGGCAATATGGATTACTTGTTGACTAAATTAGGTATAGGAAACAATCATCTCAGCTCATTAATTGGTAGTGGCTTGATCACAGGCAACCCTATATTGTATGACTCACAGACTCAACTCTTGGGCATCCAGGTAAATTTACCCTCAGTCGGGAATCTTAATAACATGCGTGCCACCTACTTGGAGACTTTATCTGTAAGCACAACCAAAGGGTTTGCCTCAGCACTTGTCCCGAAGGTAGTGACACAAGTCGGCTCCGTGATAGAAGAACTTGACACCTCATACTGTATAGAGTCTGATCTAGATTTGTACTGCACAAAAATAGTGACATTCCCCATGTCACCAGGCATTTATTCCTGCCTGAGCGGCAATATATCAGCTTGCATGTATTCAAAGACTGAGGGCGTACTAACTACGCCATATATGGCCCTCAAAGGCTCAGTTATTGCCAATTGCAAAATAACAACATGCAGGTGTGCAGACCCCCCAAGTATCATATCGCAAAACTATGGAGAAGCCGTATCTCTGATAGATAGACATTCATGCAACGTCTTATCATTAGACGGGGTAACTCTGAAACTCAGTGGGGAGTTTGATGCAACTTATCAAAAGAACATCTCAATACTAGATTCTCAAGTCATCGTGACAGGCAACCTTGATATGTCAACCGAGCTTGGAAATGTCAACAATTCAATAAGCAATGCCCTGGACAGGTTAGCAGAAAGTAACAGCAAACTAGACAAAGTTAATGTCAAACTAACCAGCACATCTGCTCTCATTACCTATATCATTCTAACCGTCATATCTCTTGTTTTCGGTGCACTCGGCTTGATTTTAGCATGCTACTTGATGTATAAACAAAAAGCACAACAAAAGACTTTACTATGGCTTGGGAATAATACCCTTGATCAGATGAGAGCCACTACAAGAACATAA
>JX901341
ATGGGCTTCAAACCTTCCACCAGGACCCCAGTACCTCCGATGCTGATAACCCGAATCATGCTGATACTGAGCTGCATCTGCCAGACGAGTTCTCTTGATGGCAGGCCTCTTGCAGCTGCAGGGATTGTGGTAACAGGAGATAAAGCAATCAATATATACACCTCGTCTCAGACAGGGTCAATCATAGTCAAGTTGCTCCCGAATATGCCCAAGGACAAAGAGGCATGTGCAAAAGCCCCGTTAGAAGCATACAACAGAACACTGACTACTCTACTCACCCCTCTTGGTGATTCCATCCGCAGGATACAAGGGTCTGTGTCCACATCAGGGGAAAGGAGGCAGAAACGCTTTATAGGTGCCATTATCGGCAGTGTAGCTCTTGGGGTCGCAACATCGGCACAGATAACAGCAGCTGCGGCCCTAATACAAGCCAACCAGAATGCCGCCAATATCCTCCGGCTCAAGGAGAGCATTGCTGCAACCAATGAAGCTGTGCATGAGGTCACCGATGGATTATCACAACTAGCAGTAGCAGTTGGGAAGATGCAGCAGTTTGTCAATGACCAATTTAATAATACGGCACGTGAATTGGACTGCATAAAAATTACACAACAAGTCGGTATAGAACTCAACCTATACCTAACCGAACTGACTACAGTGTTCGGGCCACAAATCACTTCCCCTGCCCTAACTCAGTTGACTATTCAAGCGCTTTATAGTTTAGCTGGCGGCAATATGGATTACTTGTTGACTAAATTAGGTATAGGGAACAATCATCTCAGCTCATTAATTGGTAGTGGTTTGATCACAGGCAACCCTATATTGTATGACTCACAGACTCAACTCTTGGGCATTCAGGTAAATCTACCCTCAGTCGGGAACCTTAATAATATGCGTGCCACCTACTTGGAGACTTTATCTGTAAGCACAACTAAAGGGTTTGCCTCAGCACTTGTCCCAAAGGTAGTGACACAAGTCGGCTCTGTGATAGAAGAACTTGACACCTCGTACTGTATAGAGTCCGATCTAGATTTATACTGCACAAAATTAGTGACATTCCCCATGTCACCAGGCATTTATTCCTGCCTGAGAGGCAATATATCAGCTTGCATGTATTCAAAGACTGAGGGCGCACTAACTACGCCATATATGGCCCTCAAAGGCTCAGTTATTGCCAATTGCAAAATAACAACATGCAGGTGTGCAGACCCCCCAAGTATCATATCACAAAACTATGGAGAAGCTGTATCTCTGATAGATAGACATTCATGCAACGTCTTATCATTAGACGGAGTAACTCTGAAACTCAGTGGGGAGTTTGATGCAACTTATCAAAAGAACATCTCAATACTAGATTCTCAAGTCATCGTGACAGGCAACCTTGATATATCAACCGAGCTTGGGAATGTCAACAATTCAATAAGCAATGCCCTGGACAGGTTAGCAGAAAGTAACAGCAAACTAGACAAAGTCAATGTCAAACTAACCAGCACATCTGCTCTCATTACCTATATCATTCTGACCGTTGTATCACTTGTTTTCGGTGCACTAGGCCTGATTTTAGCATGCTACCTGATGTATAAACAAAAGGCACAACAAAAGACTTTACTATGGCTTGGGAATAATACCCTTGATCAGATGAGAGCCGCTACAAGAACATGA
>JN872187
ATGGGCTCCAAACCCTCCACCAGGACCCCAGCACCTCCGACGCTGATCACCCGAATCATGCTGATATTGAGCTGCATCTGCCATACGAGTTCTCTTGACGGCAGGCCTCTTGCAGCTGCAGGGATTGTGGTAACAGGAGATAAAGCAATCAACATATACACCTCATCTCAGACAGGGTCAATCATAGTCAAGTTGCTCCCGAATATGCCCAAGGACAAAGAGGCATGTGCAAAAGCCCCGTTAGAAGCATACAACAGAACACTGACCACTTTACTCACCCCCCTTGGTGATTCCATCCGCAGGATACAAGGGTCTGTGTCCACATCAGGGGAAAGGAGGCAGAAACGCTTTATAGGTGCCATTATCGGCAGTGTAGCTCTTGGGGTCGCGACATCGGCACAGATAACAGCAGCTGCGGCCCTAATACAAGCCAACCAGAATGCCGCCAATATCCTCCGGCTTAAGGAGAGCATTGCTGCAACCAATGAAGCTGTGCATGAGGTCACCGATGGATTATCGCAACTAGCAGTGGCAGTTGGGAAGATGCAGCAGTTTGTTAATGACCAACTTAATAATACGGCGCGAGAATTGGACTGCATAAAAATTACACAACAAGTCGGTATAGAACTCAACCTATACCTAACTGAACTGACTACAGTGTTCGGGCCACAAATCACTTCCCCTGCCCTAACTCAGCTGACTATTCAAGCGCTTTATAATTTAGCTGGCGGCAATATGGATTACTTGTTGACTAAATTAGGTATAGGGAACAACCATCTCAGCTCATTAATTGGTAGCGGCTTGATCACAGGCAACCCTATACTGTATGACTCACAGACTCAACTCTTGGGCATCCAGGTAAATTTACCTTCAGTCGGGAGCCTTAATAATATGCGTGCCACCTACTTGGAGACCTTATCTGTAAGCACAACCAAAGGGTTTGCCTCAGCACTTGTCCCGAAGGTAGTGACACAAGTCGGCTCCGTGATAGAAGAACTCGACACCTCATATTGTATAGAGTCTGATCTGGATTTATACTGTACAAAAATAGTAACATTCCCCATGTCACCAGGTATTTACTCCTGTCTGAGCGGCAATACATCAGCTTGCATGTATTCAAAGACTGAGGGCGCACTAACTACGCCATATATGGCCCTCAAAGGCTCAGTTATTGCCAATTGCAAAATAACAACGTGCAGGTGTGCAGACCCCCCAAGTATCATATCGCAAAACTATGGAGAAGCTGTATCTCTGATAGATAGACATTCATGCAATGTCTTATCATTAGACGGGGTAACTCTGAGACTCAGTGGGGAGTTTGATGCAACTTATCAAAAGAACATCTCAATACTAGATTCTCAAGTCATCGTGACAGGCAACCTTGATATATCAACCGAGCTTGGAAATGTCAACAATTCAATAAGCAATGCCTTGGACAGGTTAGCAGAAAGTAACAGCAAACTAGACAAAGTCAATGTCAAACTAACCAGCACATCAGCTCTCATTACCTATATCATCCTAACCGTCATATCTCTTGTTTTCGGTGCACTCGGCTTGGTCCTAGCATGCTACCTGATGTACAAACAAAAGGCACAACAAAAGACTTTACTATGGCTTGGGAACAATACCCTCGATCAGATGAGAGCCACCACAAGAACATGA
>JN872185
ATGGGCTCCAAACCTTCCACTAGGACCCCAGTAACTCCGATGCTGATCACCCGAATCATGTTGATATTGAGCTGCATCTGCCAGACGAGTTCTCTTGACGGCAGGCCCCTTGCAGCTGCAGGGATTGTGGTAACAGGAGATAAAGCAATCAATATATACACCTCATCTCAGACAGGATCAATCATAGTCAAGTTGCTCCCGAATATGCCCAAGGACAAAGAGGCATGTGCAAAGGCCCCGTTAGAAGCATACAACAGAACACTGACTACTTTACTCACCCCCCTTGGTGATTCCATCCGCAGGATACAAGGGTCTGTGTCCACATCAGGGGAAAGGAGGCAGAAACGCTTTATAGGTGCCATTATCGGCAGTGTAGCTCTTGGAGTCGCAACATCAGCACAGATAACAGCGGCTGCGGCCCTAATACAAGCCAACCAGAATGCCGCCAATATCCTCCGGCTTAAGGAGAGTATTGCTGCAACCAATGAAGCTGTGCATGAGGTCACCGATGGATTATCGCAACTAGCAGTGGCAGTTGGGAAGATGCAGCAGTTTGTTAATGACCAACTTAATAATACGGCGCGAGAATTGGACTGCATAAAAATTACACAGCAAGTCGGTATAGAACTCAACCTATATCTAACTGAACTGACTACAGTGTTCGGGCCACAAATCACTTCCCCTGCCCTAACTCAGCTGACTATTCAAGCGCTTTATAGTTTAGCCGGCGGCAATATGGATTACTTGTTGACTAAATTAGGTATAGGGAACAATCATCTCAGCTCATTAATTGGTAGTGGCTTGATCACAGGCAACCCTATACTGTATGACTCACAGACTCAACTCTTGGGCATCCAGGTAAATTTACCCTCAGTCGGGAACCTTAATAATATGCGTGCCACCTACTTGGAGACTTTATCTGTAAGCACAACCAAAGGGTTTGCCTCAGCACTTGTCCCGAAGGTAGTGACACAAGTCGGCTCCGTGATAGAAGAACTCGACACCTCATACTGTATAGAGTCTGATCTGGATTTATACTGTACAAAAATAGTGACATTCCCCATGTCACCAGGTATTTATTCCTGTCTGAGCGGCAATACATCAGCTTGCATGTATTCAAAGACTGAGGGCGCACTAACTACGCCATATATGGCCCTCAAAGGCTCAGTTATTGCCAATTGCAAAATAACAACATGCAGGTGTGCAGACCCCCCAAGTATCATATCGCAAAACTATGGAGAAGCTGTATCTCTGATAGATAGACATTCATGCAATGTCTTATCATTAGATGGGGTAACTCTGAGACTCAGTGGGGAGTTTGATGCAACTTATCAAAAGAACGTCTCAATACTAGATTCTCAAGTCATCGTGACAGGCAACCTTGATATATCAACCGAGCTTGGAAATGTCAACAATTCAATAAGCAATGCCCTGGACAGGTTAGCAGAAAGTAACAGCAAACTAGACAAAGTCAGTGTCAAACTAACCAGCACATCTGCTCTCATTACCTATATCATTCTAACCGTCATATCCCTTGTTTTCGGTGCACTCGGCTTGGTTTTAGCATGCTACCTGATGTACAAACAAAAGGCACAACAAAAGACTTTACTATGGCTTGGGAATAACACCCTCGATCAGATGAGAGCCACCACCAGAACATGA
>JN872186
ATGGGCTTCAAACCTTCCACCAGGACCCCAGTACCTCCGATACTGATCACCCGGATCATGTTGATATTGAGCTGCATCTGCCAGACGAGTTCTCTTGACGGCAGGCCTCTTGCAGCTGCAGGGATTGTGGTAACAGGAGATAAAGCAATCAATATATACACCTCATCTCAGACAGGGTCAATCATAGTCAAGTTGCTCCCGAATATGCCCAAGGACAAAGAGGCATGTGCAAAAGCCCCGTTAGAAGCATACAACAGAACACTGACCACTTTACTCACCCCCCTTGGTGATTCCATCCGCAGGATACAAGGGTCTGTGTCCACATCAGGGGAAAGGAGGCAGAAACGCTTTATAGGTGCCATTATCGGCAGTGTAGCTCTTGGGGTCGCGACATCGGCACAGATAACAGCAGCTGCGGCCCTAATACAAGCTAACCAGAATGCCGCCAATATCCTCCGGCTTAAGGAGAGCATTGCTGCAACCAATGAAGCTGTGCATGAGGTCACCGATGGATTATCGCAACTAGCAGTGGCAGTTGGGAAGATGCAGCAGTTTGTTAATGACCAACTTAATAATACGGCGCGAGAATTGGACTGCATAAAAATTACACAACAAGTCGGTATAGAACTCAACCTATACCTAACTGAACTGACTACAGTGTTCGGGCCACAAATCACTTCCCCTGCCCTAACTCAGCTGACTATTCAAGCGCTTTATAATTTAGCTGGCGGCAATATGGATTACTTGTTGACTAAATTAGGTATAGGGAACAATCATCTCAGCTCATTAATTGGTAGTGGCTTGATCACAGGCAACCCTATACTGTATGACTCACAGACTCAACTCTTGGGCATCCAGGTAAATTTACCCTCAATCGGGAACCTTAATAATATGCGTGCCACCTACTTGGAGACTTTATCTGTAAGCACAACCAAAGGGTTTGCCTCAGCACTTGTCCCGAAGGTAGTGACACAAGTCGGCTCCGTGATAGAAGAACTCGACACCTCATACTGTATAGAGTCTGATCTGGATTTATACTGTACAAAAATAGTGACATTCCCCATGTCACCAGGTATTTATTCCTGTCTGAGCGGCAATACATCAGCTTGCATGTATTCAAAGACTGAGGGTGCACTAACTACGCCATATATGGCCCTCAAAGGCTCAGTTATTGCCAATTGCAAAATAACAACATGCAGGTGTGCAGACCCTCCAAGTATCATATCGCAAAACTATGGAGAAGCTGTATCTCTGATAGATAGACATTCATGCAATGTCTTATCATTAGACGGGGTAACTCTGAGACTCAGTGGGGAGTTTGATGCAACTTATCAAAAGAACATCTCAATACTAGATTCTCAAGTCATTGTGACAGGCAACCTTGATATATCAACTGAGCTTGGAAATGTCAACAATTCAATAAGCAATGCCCTGGACAGGTTAGCAGAAAGTAACAGCAAACTAGACAAAGTCAATGTCAAACTAACCAGCATATCTGCTCTCATTACCTATATCATTCTAACCGTCATATCTCTTGTTTTCGGTGCACTCGGCTTGGTTTTAGCATGCTACCTGATGTACAAACAAAAGGCACAACAAAAGACTTTACTATGGCTTGGGAATAATACCCTCGATCAGATGAGAGCCACTACAAGAACATGA
>JN872188
ATGGGCTCCAAACCTTCCACCAGGACCCCAGTACCTCCGATGCTGATCACCCGAATCATGCTGATATTGAGCTGCATCTGCCAGACGAGTTCTCTTGACGGCAGGCCTCTTGCAGCTGCAGGGATTGTGGTAACAGGAGATAAAGCAATCAATATATACACCTCATCTCAGACAGGGTCAATCATAGTCAAGTTGCTCCCGAATATGCCCAAGGACAAAGAGGCATGTGCAAAAGCCCCGTTAGAAGCATACAACAGAACACTGACCACTTTACTCACCCCCCTTGGTGATTCCATCCGCAGGATACAAGGGTCTGTGTCCACATCAGGGGAAAGGAGGCAGAAACGCTTTATAGGTGCCATTATCGGCAGTGTAGCTCTTGGGGTCGCGACATCGGCACAGATAACAGCAGCTGCGGCCCTAATACAAGCCAACCAGAATGCCGCCAATATCCTCCGGCTTAAGGAGAGCATTGCTGCAACCAATGAAGCTGTGCATGAGGTCACCGATGGATTATCGCAACTAGCAGTGGCAGTTGGGAAGATGCAGCAGTTTGTTAATGACCAACTTAATAATACGGCGCGAGAATTGGACTGCATAAAAATTACACAACAAGTCGGTATAGAACTCAACCTATACCTAACTGAACTGACTACAGTGTTCGGGCCACAAATCACTTCCCCTGCCTTAACTCAGCTGACTATTCAAGCGCTTTATAATTTAGCTGGCGGCAATATGGATTACTTGTTGACTAAATTAGGTATAGGGAACAATCATCTCAGCTCATTAATTGGTAGTGGCTTGATCACAGGCAACCCTATACTGTATGACTCACAGACTCAACTCTTGGGCATCCAGGTAAATTTACCCTCAGTCGGGAACCTTAATAATATGCGTGCCACCTACTTGGAGACTTTATCTGTAAGCACAACCAAAGGGTTTGCCTCAGCACTTGTCCCGAAGGTAGTGACACAAGTCGGCTCCGTGATAGAAGAACTCGACACCTCATACTGTATAGAGTCTGATCTGGATTTATACTGTACAAAAATAGTGACATTCCCCATGTCACCAGGTATTTATTCCTGTCTGAGCGGCAATACATCAGCTTGCATGTATTCAAAGACTGAGGGCGCACTAACTACGCCATATATGGCCCTCAAAGGCTCAGTTATTGCCAATTGCAAAATAACAACATGCAGGTGTGCAGACCCCCCAAGTATCATATCGCAAAACTATGGAGAAGCTGTATCTCTGATAGATAGACATTCATGCAATGTCTTATCATTAGACGGGGTAACTCTGAGACTCAGTGGGGAGTTTGATGCAACTTATCAAAAGAACATCTCAATACTAGATTCTCAAGTCATCGTGACAGGCAACCTTGATATATCAACCGAGCTTGGAAATGTCAACAATTCAATAAGCAATGCCCTGGACAGGTTAGCAGAAAGTAACAGCAAACTAGACAAAGTCAATGTCAAACTAACCAGCACATCTGCTCTCATTACCTATATCATTCTAACCGCCATATCTCTTGTTTTCGGTGCACTCGGCTTGGTTTTAGCATGCTACCTGATGTACAAACAAAAGGCACAACAAAAGACTTTACTATGGCTTGGGAATAATACCCTCGATCAGATGAGAGCCACTACAAGAACATGA
>FJ410148
ATGGGTTCCAAACCCTCCACCAGGACCCCAGCAAATCCGATGCTAATCACCCGAATCATGCTGATATTGAGCTGCATCTGCCAGACGAGTTCTCTTGACGGCAGGCCTCTTGCAGCTGCAGGGATTGTGGTAACAGGAGATAAAGCAATCAATATATACACCTCATCTCAGACAGGGTCAATTATAGTCAAGTTGCTCCCGAATATGCCCAAGGACAAAGAGGCGTGTGCAAAAGCTCCGTTAGAAGCATACAACAGAACACTGACCACTTTACTCACCCCCCTTGGTGATTCCATCCGCAGGATACAAGGGTCTGTGTCCACATCAGGGGAAAGGAGGCAGAAACGCTTTATAGGTGCCATTATCGGCAGTGTAGCTCTTGGGGTCGCGACATCGGCACAGATAACAGCAGCTGCGGCCCTAATACAAGCCAACCAGAATGCCGCCAATATCCTCCGGCTTAAGGAGAGTATTGCTGCAACCAATGAAGCTGTGCATGAGGTCACCGATGGATTATCGCAACTAGCAGTGGCAGTTGGGAAGATGCAGCAGTTTGTTAATGACCAACTTAATAATACGGCGCGAGAATTGGACTGCATAAAAATTACACAACAAGTCGGTATAGAACTCAACCTATACTTAACTGAACTGACTACAGTGTTCGGGCCGCAAATCACTTCCCCTGCCCTAACTCAGCTGACTATTCAAGCGCTTTATAATCTAGCTGGCGGCAATATGGATTACTTGTTGACTAAATTAGGTATAGGGAACAATCATCTCAGCTCATTAATTGGCAGTGGCTTGATCACAGGCAACCCTATACTGTATGACTCACAGACTCAATTATTGGGCATCCAGGTAAATTTACCCTCAGTCGGGAACCTTAATAATATGCGTGCCACCTACTTGGAGACTTTATCTGTAAGCACAACCAAAGGGTTTGCCTCAGCACTTGTCCCGAAGGTAGTGACACAAGTCGGCTCCGTGATCGAAGAACTCGACACCTCATACTGTATAGAGTCCGATCTGGATTTATACTGTACAAAAATAGTGACATTCCCCATGTCACCAGGTATTTATTCCTGCCTGAGCGGCAATACATCAGCTTGCATGTATTCAAAGACTGAGGGCGCACTAACAACGCCATATATGGCCCTCAAAGGCTCAGTTATTGCCAATTGCAAAATAACAACATGCAGGTGTGCAGACCCCCCAAGTATCATATCGCAAAACTATGGAGAAGCTGTATCTTTGATAGATAGACATTCATGCAATGTCTTATCATTAGATGGGGTAACTCTGAGACTCAGTGGGGAGTTTGATGCAACTTATCAAAAGAACATCTCAATACTAGATTCTCAAGTCATCGTGACAGGCAACCTTGATATATCAACTGAGCTTGGAAATGTCAACAATTCAGTAAGCAATGCCCTGGACAGGTTGGCAGAAAGTAACAGCAAACTAGACAAAGTCGATGTCAAACTAACCAGCACATCTGCTCTCATTACCTATATCATTCTAACCGTCATATCTCTTGTTTTCAGTGCACTCGGCTTGGTTTTAGCATGCTACCTGATGTACAAACAAAAGGCACAACAGAAGACTTTACTATGGCTTGGGAATAATACCCTCGATCAGATGAGAGCCACTACAAAAACATGA
>JN942022
ATGGGTTGCAAGCCCTCCATCAGGACCGCAGCACATCCAATGCTAATCACCCGAATCGTGCTGATATTGAGCTGCATCTGCCAGACGAGTTCTCTTGACGGCAGGCCTCTTGCAGCTGCAGGGATTGTGGTAACAGGAGATAAGGCAATCAATATATACACCTCATCTCAGACAGGGTCAATTATAGTCAAGTTGCTCCCGAATATGCCCAAGGACAAGGAGGCATGTGCAAAAGCTCCGTTAGAAGCATACAACAGAACACTGACCACTTTACTCACCCCCCTTGGTGATTCCATCCGCAGGATACAAGGGTCTGTGTCCACATCAGGGGAAAGGAGGCAGAAACGCTTTATAGGTGCCATTATCGGCAGTGTAGCTCTTGGGGTTGCGACATCGGCACAGATAACAGCAGCTGCGGCCCTAATACAGGCCAATCAGAATGCCGCCAATATCCTCCGGCTTAAAGAGAGTATTGCTGCAACCAATGAAGCTGTGCACGAAGTCACCGATGGATTATCGCAACTAGCAGTGGCAGTTGGGAAGATGCAGCAGTTTGTTAATGACCAACTTAATAATACGGCACGAGAATTGGACTGCATAAAAATTACACAACAAGTCGGCATAGAACTCAACCTGTACTTAACTGAACTGACTACAGTGTTCGGGCCGCAAATCATTTCCCCTGCCCTAACTCAGCTGACTATTCAAGCGCTTTATAATCTAGCTGGCGGCAATATGGATTACTTGTTGACTAAATTAGGTATAGGGAACAATCATCTCAGCTCATTAATTGGCAGTGGCTTGATCACAGGTAACCCCATATTGTATGACTCACAGACTCAATTATTGGGCATCCAGGTAAATTTACCCTCAGTCGGGAACCTTAATAATATGCGTGCCACCTACTTGGAAACTTTATCTGTAAGCACAACCAAAGGGTTTGCCTCAGCACTTGTCCCGAAGGTAGTGACACAAGTCGGCTCTGTGATCGAAGAACTCGACACCTCATACTGTATAGAGTCTGATCTGGATTTATACTGTACAAAAATAGTGACGTTCCCTATGTCACCAGGTATTTATTCCTGCCTGAGCGGCAATACATCAGCTTGCATGTATTCAAAGACTGAGGGCGCACTAACGACGCCATATATGGCCCTCAAAGGCTCAGTTATTGCCAATTGCAAAATAACAACATGCAGGTGTGCAGACCCCCCAAGTATCATATCGCAAAACTATGGAGAAGCTGTATCTCTGATAGATAGACATACATGCAATGTCTTATCATTAGACGGGGTAACTCTGAGACTCAGTGGGGAGTTTGATGCAACTTATCAAAAGAACATCTCAATACTAGATTCTCAGGTCATTGTGACAGGCAACCTAGATATATCAACTGAGCTTGGAAATGTCAACAATTCAGTAAGCAATGCCCTGAACAGGTTGGCAGAAAGTAACAGCAAACTGGACAAAGTTGATGTCAAACTAACCAGCACATCTGCTCTCATTACCTATATTATTCTAACCGTCATATCTCTTGTTTTCAGTGCACTTGGCTTGGTTTTAGCATGCTACCTGATGTACAAACAAAAAGCACAACAAAAGACTTTACTATGGCTTGGGAATAATACCCTCGATCAGATGAGAGCCACTACAAAAATATGA
>KX710209
ATGGGCTCCAAACCTTCCACCAGGATCCCAGTACCTCCGATGCTGATCACCCGAATCATGCTGATATTGAGCTGCATCTGCCCGACGGGCTCTCTTGACGGCAGGCCTCTTGCAGCTGCAGGGATTGTGGTAACAGGAGATAAAGCAATCAATATATACACCTCATCTCAGACAGGGTCAATCATAGTCAAGTTGCTCCCGAATATGCCCAAGGACAAAGAGGCATGTGCAAAAGCCCCTCTAGAAGCATACAACAGAACACTGACCACTTTACTCACCCCCCTAGGTGATTCCATCCGCAGGATACAAGGGTCTGTGTCCACATCAGGAGGAAGGAGGCAGAAACGGTTTATAGGTGCCATTATCGGCAGTGTAGCTCTTGGGGTCGCGACATCGGCACAGATAACAGCAGCTGCGGCCCTAATACAAGCCAATCAGAATGCCGCCAATATTCTCCGGCTTAAAGAGAGCATTGCTGCAACTAATGAAGCTGTGCATGAGGTCACCGATGGATTATCGCAACTAGCAGTGGCAGTTGGGAAGATGCAGCAGTTTGTTAATGACCAATTTAATAATACGGCGCGAGAATTGGACTGCATAAAAATTACACAACAAGTCGGTGTAGAACTCAACCTATACCTAACTGAACTGACTACAGTGTTCGGGCCACAAATCACTTCCCCTGCCCTAACTCAGCTGACTATCCAAGCACTTTATAATTTAGCTGGTGGCAATATGGATTACTTGTTGACTAAATTAGGTATAGGGAACAATCATCTCAGCTCATTAATTGGTAGTGGCTTGATCACAGGCAACCCTATACTGTATGACTCACAGACTCAACTCTTGGGCATCCAGGTAAATTTACCCTCAGTCGGGAACCTTAACAACATGCGTGCCACCTACTTGGAGACTTTATCCGTAAGCACAACCAAAGGGTTTGCCTCAGCACTTGTCCCGAAGGTGGTGACACAAGTCGGCTCCGTGATAGAAGAACTCGACACCTCATACTGCATAGAGACTGATCTGGATTTATATTGTACAAAAATAGTGACATTCCCCATGTCTCCAGGTATTTATTCCTGTCTGAGCGGCAATACATCAGCCTGCATGTATTCAAAGACTGAAGGCGCGCTCACTACGCCATATATGGCCCTCAAAGGCTCAATTATTGCCAATTGCAAAATAACAACATGCAGGTGTGCAGACCCCCCAGGTATCATATCGCAAAACTATGGAGAAGCTGTATCTTTAATAGATAGACATTCATGCAATGTCTTGTCATTAGACGGGATAACTCTGAGGCTCAGTGGGGAGTTTGATGCAACTTATCAAAAGAATATCTCAATACTAGATTCTCAAGTCATTGTGACAGGCAATCTTGATATATCAACCGAGCTTGGAAATGTCAACAATTCAATAAGCAATGCCCTGGACAGATTAGCAGAGAGTAATGGCAAACTAGACAAGGTCAATGTCAGACTAATCAACACATCTGCTCTCATTACCTATATCGTTCTAACCGTCATATCCCTTGTTTTCAGTGCACTTGGTTTGATTTTAGGATGCTACCTGATGTACAAACAAAAGGCACAACAAAAGACCTTACTATGGCTTGGGAACAACACCCTCGATCAGATGAGAGCCACTACAAGAACATGA
>KU862297
ATGGGCTCCAAACCTTCTACCAGGATCCCAATACCTCTAATGCTGATCACCCGAATCATGTTGATATTGAGCTGCATCTGTCTGACAAACTCTCTTGACGGCAGGCCACTTGCAGCTGCGGGGATTGTGGTAACAGGAGATAAAGCAGTCAACATATACACCTCGTCTCAAACGGGGTCAATCATAGTTAAGTTGCTCCCAAATATGCCCAAGGATAAGGAGGCGTGTGCAAAAGCCCCCTTAGAAGCATACAACAGAACACTGACTACTTTACTCACCCCCCTTGGTGATTCCATCCGCAGGATACAAGGGTCTGTGTCCACATCAGGAGGAAGGAGACAGAAACGCTTTATAGGTGCCATTATCGGTAGTGTAGCTCTTGGGGTCGCGACATCGGCGCAGATAACAGCAGCTGCGGCCCTAATACAAGCCAACCAGAATGCCGCTAACATCCTCCGGCTTAAAGAGAGCATTGCTGCGACTAATGAAGCTGTGCATGAAGTCACTGACGGATTATCACAATTAGCAGTGGCAGTTGGGAAAATGCAGCAGTTTGTCAATGACCAATTTAATAACACGGCACGAGAATTGGATTGTATAAAAATTACACAACAAGTCGGTATAGAACTCAACCTATACCTAACTGAATTGACTACGGTGTTCGGGCCACAAATCACTTCCCCTGCCCTAACTCAGCTAACCATCCAGGCACTTTATAATTTAGCTGGCGGCAATATAGATTACTTATTGACCAAGTTAGGTATAGGGAATAATCAGCTCAGCTCATTAATTGGTAGCGGCTTGATCACAGGTCATCCCATATTGTATGACTCACAGACTCAACTCCTGGGCATACAGGTAAATTTACCTTCAGTCGGGAACCTTAATAATATGCGCGCCACTTATTTGGGGACTTTATCTGTAAGCACAACCAAAGGGTTTGCCTCAGCACTTGTACCGAGGGTAGTGACACAAGTAGGCTCCGTGATAGAAGAACTTGACACCTCACACTGTATAGAGTCTGATCTTGATTTATATTGCACAAGAATAGTGACGTTCCCCATGTCTCCAGGCATTTATTCCTGTCTGAGCGGCAACACATCAGCTTGCATGTATTCAAAGACTGAAGGTGCGCTCACCACTCCATACATGACCCTTAAAGGCTCAGTTATTGCCAACTGCAAAATAACAACATGTAGGTGTGTAGACCCCCCAGGTATCATATCGCAACACTATGGAGAAGCTGTATCTCTGATAGATAGGCATTCATGCAATGTCCTATCATTAGATGGGATAACTCTGAGACTCAGTGGGGAGTTTGATACAACTTATCAAAAGAATGTCTCAATACTAGATTCTCAAGTCATCGTGACAGGCAACCTTGATATATCAACTGAGCTTGGAAATGTCAACAATTCAATAAGCAATGCTCTGGACAAGTTAGCGGAAAGCAACAGCAGACTAGACAAAGTCGATGTAAAACTAACCAGCACGTCTGCTCTCATTACCTATATTATTCTAACCATCATATCTCTTGTTTTCGGCTCACTTAGCTTGGTTTTAGCATGCTACCTGATGTACAAACAAAAAGCACAACAAAAGACTTTAATGTGGCTCGGGAATAATACCCTTGATCAGATGAGAGCCGCTACAAGAACGTGA
>KU862298
ATGGGCTCCAAATCCTCTACCAGGATCCTAACACCTCTGATGCTGATCACCCGAATCATGTTGATATTGAGCTGCATCTGTCTGACAAACTCTCTTGACGGCAGGCCTCTTGCAGCTGCGGGGATTGTGGTAACAGGAGATAAAGCAGTCAACATATACACCTCGTCTCAAACGGGGTCAATCATAGTTAAGTTGCTCCCAAATATGCCCAAGGATAAGGAGGCGTGCGCAAAAGCCCCCTTAGAAGCATACAACAGAACACTGACTACTTTGCTCACCCCCCTTGGTGATTCCATTCGCAGGATACAAGGGTCTGTGTCCACGTCAGGAGGAAGGAGACAGAGACGCTTTATAGGTGCCATTATCGGTGGTGTAGCTCTTGGGGTTGCGACATCAGCACAGATAACAGCAGCTGCGGCTCTAATACAAGCCAACCAGAATGCCGCCAACATCCTCCGGCTTAAAGAGAGCATTGCTGCAACCAATGAAGCTGTGCATGAGGTCACTGCCGGATTATCGCAACTAGCAGTGGCAATTGGGAAAATGCAGCAGTTTGTTAATGACCAATTTAATAATACGGCACGAGAATTGGATTGTATAAAAATTACACAACAAGTCGGTATAGAACTCAACCTATACCTAACTGAGTTGACTACGGTGTTTGGGCCACAAATCACTTCCCCTGCCCTAACTCAGCTAACCATCCAAGCACTTTATAATTTAGCTGGCGGCAATATAGATTACTTGTTGACCAAGTTAGGTATAGGGAACAATCAGCTCAGCTCTCTAATTGGTAGCGGCTTGATCACAGGTCACCCCATACTGTATGACTCACAGACTCAACTCCTGGGCATACAGGTAAATTTACCCTCAGTCGGGAACCTTAATAATATGCGCGCCACTTATTTGGGGACTTTATCTGTAAGCACAACCAAAGGGTTTGCCTCTGCACTTGTACCGAGGGTAGTGACACTAGTTGGCTCCGTGATAAAAGAACTTGACTCCTCACACTGTATAGAGTCTGATCTTGATTTATATTGCACAAGAATAGTGACGTTCCCCATGTCTCCAGGCATTTATTCCTGTCTGAGCGGCAACACATCAGCTTGCATGTATTCAAAGACTGAAGGTGCGCTCACCACTCCATACATGACCCTTAAAGGCTCAGTTATTGCCAACTGCAAAATAACAACATGTAGGTGTGTAGACCCCCCAGGTATCATATCGCAACACTATGGAGAAGCTGTATCTCTGATAGATAGGCATTCATGCAATGTCCTATCATTAGATGGGATAACTCTGAGACTCAGTGGGGAGTTTGATACAACTTATCAAAAGAATGTCTCAATACTAGATTCTCAAGTCATCGTGACAGGCAACCTTGATATATCAACTGAGCTTGGAAATGTCAACAATTCAATAAGCAATGCTCTGGACAAGTTAGCGGAAAGCAACAGCAGACTAGACAAAGTCGATGTAAAACTAACCAGCACGTCTGCTCTCATTACCTATATTATTCTAACCATCATATCTCTTGTTTTCGGCTCACTTAGCTTGGTTTTAGCATGCTACCTGATGTACAAACAAAAAGCACAACAAAAGACTTTAATGTGGCTCGGGAATAATACCCTTGATCAGATGAGAGCCGCTACAAGAACGTGA
>KU885949
ATGGGCTCCAAATCCTCTACCAGGATCCCAACACCTCTGATGCTGATCACCCGAATCATGTTGATATTGAGCTGCATCTGTCTGACAAACTCTCTTGACGGCAGGCCTCTTGCAGCTGCGGGGATTGTGGTAACAGGAGACAAAGCAGTCAACATATACACCTCGTCTCAAACGGGGTCAATCATAGTTAAGTTGCTCCCAAATATGCCCAAGGATAAGGAGGCGTGCGCAAAAGCCCCCTTAGAAGCATACAACAGAACACTGACTACTTTACTCACCCCCCTTGGTGATTCCATTCGCAGGATACAAGGGTCTGTGTCCACGTCAGGAGGAAGGAGACAGAAACGCTTTATAGGTGCCATTATCGGTGGTGTAGCTCTTGGGGTTGCGACATCAGCACAGATAACAGCAGCTGCGGCTCTAATACAAGCCAACCAGAATGCCGCCAACATCCTCCGGCTTAAAGAGAGCATTGCTGCAACCAATGAAGCTGTGCATGAGGTCACTGACGGATTATCGCAACTAGCAGTGGCAATTGGGAAAATGCAGCAGTTTGTTAATGACCAATTCAATAATACGGCACGAGAATTGGATTGTATAAAAATTACACAACAAGTCGGTATAGAACTCAACCTATACCTAACTGAATTGACTACGGTGTTTGGGCCACAAATCACTTCCCCTGCCCTAACTCAGCTAACCATCCAGGCACTTTATAATTTAGCTGGCGGCAATATAGATTACTTGTTGACCAAGTTAGGTATAGGGAACAATCAGCTCAGCTCACTAATTGGTAGCGGCTTGATCACAGGTCACCCCATACTGTATGACTCACAGACTCAACTCCTGGGCATACAGGTAAATTTACCCTCAGTCGGGAACCTTAATAATATGCGCGCCACTTATTTGGGGACTTTATCTGTAAGCACAACCAAAGGGTTTGCCTCTGCACTTGTACCGAGGGTAGTGACACAAGTTGGCTCCGTGATAGAAGAACTTGACACCTCACACTGTATAGAGTCTGATCTTGATTTATATTGTACAAGAATAGTGACATTCCCCATGTCTCCAGGCATTTATTCCTGTCTGAGCGGCAACACATCAGCTTGCATGTATTCAAAGACTGAAGGTGCGCTTACCACGCCATACATGACCCTTAAAGGCTCAGTCATTGCCAACTGCAAAATAACAACATGTAGGTGCGTAGACCCCCCAGGTATCATATCGCAACACTATGGAGAAGCTGTATCTCTGATAGATAGACATTCATGCAATATCTTATCATTAGATGGGATAACTCTGAGACTCAGTGGGGAGTTTGATGCAACTTATCAAAAGAATGTCTCAATACTAGATTCTCAAGTCATCGTGACAGGCAACCTTGATATATCAACTGAGCTTGGGAATGTCAACAATTCAATAAGCAATGCTCTGGACAAGTTAGCGGAAAGCAACAGTAGACTAGACAAAGTCGATGTAAAACTAACCAGCACGTCTGCTCTCATTACCTATATTATTCTAACCGTCATATCTCTTGTTTTCGGCTCACTTAGCTTAGTTTTAGCATGCTACCTGATGTACAAACAAAAAGCACAACAAAAGACTTTAATGTGGCTCGGGAATAATACCCTTGATCAGATGAGAGCCACTACAAGAGCGTGA
>KX236100
ATGGGCTCCAAATCCTCTACCAGGATCCTAACACCTCTGATGCTGATCACCCGAATCATGTTGATATTGAGCTGCATCTGTCTGACAAACTCTCTTGACGGCAGGCCTCTTGCAGCTGCGGGGATTGTGGTAACAGGAGATAAAGCAGTCAACATATACACCTCGTCTCAAACGGGGTCAATCATAGTTAAGTTGCTCCCAAATATGCCCAAGGATAAGGAGGCGTGCGCAAAAGCCCCCTTAGAAGCATACAACAGAACACTGACTACTTTGCTCACCCCCCTTGGTGATTCCATTCGCAGGATACAAGGGTCTGTGTCCACGTCAGGAGGAAGGAGACAGAGACGCTTTATAGGTGCCATTATCGGTGGTGTAGCTCTTGGGGTTGCGACATCAGCACAGATAACAGCAGCTGCGGCTCTAATACAAGCCAACCAGAATGCCGCCAACATCCTCCGGCTTAAAGAGAGCATTGCTGCAACCAATGAAGCTGTGCATGAGGTCACTGCCGGATTATCGCAACTAGCAGTGGCAATTGGGAAAATGCAGCAGTTTGTTAATGACCAATTTAATAATACGGCACGAGAATTGGATTGTATAAAAATTACACAACAAGTCGGTATAGAACTCAACCTATACCTAACTGAGTTGACTACGGTGTTTGGGCCACAAATCACTTCCCCTGCCCTAACTCAGCTAACCATCCAAGCACTTTATAATTTAGCTGGCGGCAATATAGATTACTTGTTGACCAAGTTAGGTATAGGGAACAATCAGCTCAGCTCTCTAATTGGTAGCGGCTTGATCACAGGTCACCCCATACTGTATGACTCACAGACTCAACTCCTGGGCATACAGGTAAATTTACCCTCAGTCGGGAACCTTAATAATATGCGCGCCACTTATTTGGGGACTTTATCTGTAAGCACAACCAAAGGGTTTGCCTCTGCACTTGTACCGAGGGTAGTGACACAAGTTGGCTCCGTGATAGAAGAACTTGACACCTCACACTGTATAGAGTCTGATCTTGATTTATATTGTACAAGAATAGTGACATTCCCCATGTCTCCAGGCATTTATTCCTGTCTGAGCGGCAACACATCAGCTTGCATGTATTCAAAGACTGAAGGTGCGCTTACCACGCCATACATGACCCTTAAAGGCTCAGTCATTGCCAACTGCAAAATAACAACATGCAGGTGCGTAGACCCCCCAGGTATCATATCGCAACACTATGGAGAAGCTGTATCTCTGATAGATAGACATTCATGCAATATCTTATCATTAGATGGGATAACTCTGAGACTCAGTGGGGAGTTTGATGCAACTTATCAAAAGAATGTCTCAATACTAGATTCTCAAGTCATCGTGACAGGCAACCTTGATATATCAACTGAGCTTGGGAATGTCAACAATTCAATAAGCAATGCTCTGGATAAGTTAGCGGAAAGCAACAGTAGACTAGACAAAGTCGATGTAAAACTAACCAGCACGTCTGCTCTCATTACCTATATTATTCTAACCGTCATATCTCTTGTTTTCGGCTCACTTAGCTTAGTTTTAGCATGCTACCTGATGTACAAACAAAAAGCACAACAAAAGACTTTAATGTGGCTCGGGAATAATACCCTTGATCAGATGAGAGCCACTACAAGAACGTGA
>KX236101
ATGGGCTCCAAACCTTCTACCAGGATCCCAATACCTCTAATGCTGATCACCCGAATCATGTTGATATTGAGCTGCATCTGTCTGACAAACTCTCTTGACGGCAGGCCTCTTGCAGCTGCGGGGATTGTGGTAACAGGAGATAAAGCAGTCAACATATACACCTCGTCTCAAATGGGGTCAATCATAGTTAAGTTGCTCCCAAATATGCCCAAGGATAAGGAGGCGTGTGCAAAAGCCCCCTTAGAAGCATACAACAGAACACTGACTACTTTACTCACCCCCCTTGGTGATTCCATCCGCAGGATACAAGGGTCTGTGTCCACATCAGGAGGAAGGAGACAGAAACGCTTTATAGGTGCTATTATCGGTAGTGTAGCTCTTGGGGTCGCGACATCGGCGCAGATAACAGCAGCTGCGGCCCTAATACAAGCCAACCAGAATGCTGCTAACATCCTCCGGCTTAAAGAGAGCATTGCTGCGACTAATGAAGCTGTGCATGAAGTCACTGACGGATTATCACAACTAGCAGTGGCAGTTGGGAAAATGCAGCAGTTTGTCAATGACCAATTTAATAACACGGCACGAGAATTGGATTGTATAAAAATTACACAACAAGTCGGTATAGAACTCAACCTATACCTAACTGAATTGACTACGGTGTTCGGGCCACAAATCACTTCCCCTGCCCTAACTCAGCTAACCATCCAGGCGCTTTATAATTTAGCTGGCGGCAATATAGATTACTTATTGACCAAGTTAGGTATAGGGAATAATCAGCTCAGCTCATTAATTGGTAGCGGCTTGATCACAGGTCATCCCATATTGTATGACTCACAGACTCAACTCCTGGGCATACAGGTAAATTTACCCTCAGTCGGGAACCTTAATAATATGCGCGCCACTTATTTGGGGACTTTATCTGTAAGCACAACCAAAGGGTTTGCCTCAGCACTTGTACCGAGGGTAGTGACACAAGTCGGCTCCGTGATAGAAGAACTTGACACCTCGCACTGTATAGAGTCTGATCTTGATTTATATTGCACAAGAATAGTGACGTTCCCCATGTCTCCAGGCATTTATTCCTGTCTGAGTGGCAACACATCAGCTTGCATGTATTCAAAGACTGAAGGTGCGCTCACCACTCCATACATGACCCTTAAAGGCTCAGTTATTGCCAACTGTAAAATTACTACATGTAGGTGTGTAGACCCCCCAGGTATCATATCGCAACACTATGGAGAAGCTGTATCTCTGATAGATAGACATTCATGCAATGTCCTATCATTAGATGGGATAACTCTGAGACTCAGTGGGGAGTTTGATACAACTTATCAAAGGAATGTCTCAATACTCGATTCTCAAGTCATCGTGACAGGCAACCTTGATATATCAACTGAGCTTGGAAATGTCAACAATTCAATAAGCAATGCTCTGGACAAGTTAGCGGAAAGCAACAGCAGACTAGACAAAGTCGATGTAAAACTAACCAGCACGTCTGCTCTCATTACCTATATTATTCTAACCATCATATCTCTTGTTTTCGGCTCACTTAGCTTGGTTTTAGCATGCTACCTGATGTACAAACAAAAAGCACAACAAAAGACTTTAATGTGGCTCGGGAATAATACCCTTGATCAGATGAGAGCCGCTACAAGAACGTGA
>KY042135
ATGGGCTCCAAATCCTCTACCAGGATCCCAACCCCTCTGATGCTGATCACCCGAATCATATTGATATTGAGCTGCATCTGTCTGACAAACTCTCTTGACGGCAGGCCTCTTGCAGCCGCGGGGATTGTGGTAACAGGAGATAAAGCAGTCAACATATACACCTCGTCTCAAACAGGGTCAATCATAGTTAAGTTGCTCCCAAATATGCCTAAGGATAAGGAGGCGTGCGCAAAAGCCCCCTTAGAAGCATACAACAGAACACTGACTACTTTACTCACCCCCCTTGGTGATTCCATTCGCAGGATACAAGGGTCTGTGTCCACGTCAGGAGGAAGGAGACAGAAACGCTTTATAGGTGCCATTATCGGTGGTGTAGCTCTTGGGGTTGCGACATCGGCACAGATAACAGCAGCTGCGGCTCTAATACAAGCCAACCAGAATGCCGCCAACATCCTCCGGCTTAAAGAGAGCATTGCTGCAACCAATGAAGCTGTGCATGAGGTCACTGACGGATTATCGCAACTAGCAGTGGCAATTGGGAAAATGCAGCAGTTTGTTAATGACCAATTTAATAATACGGCACGAGAATTGGATTGTATAAAAATTACACAACAAGTCGGTATAGAACTCAACCTATACCTAACTGAATTGACTACGGTGTTTGGGCCACAAATCACTTCCCCTGCCCTAACTCAGCTAACCATCCAGGCACTTTATAATTTAGCTGGCGGCAATATAGATTACTTATTGACCAAGTTAGGTATAGGGAACAACCAGCTCAGCTCACTAATTGGTAGCGGCTTGATCACAGGTCACCCCATACTATATGACTCACAGACTCAACTCCTGGGCATACAGGTAAATTTACCCTCAGTCGGGAACCTTAATAATATGCGCGCCACTTATTTGGGGACTTTATCTGTAAGCACAACCAAAGGGTTTGCCTCTGCACTTGTACCGAGGGTAGTGACACAAATTGGCTCCGTGATAGAAGAACTTGACACCTCACACTGTATAGAGTCTGATCTTGATTTATATTGTACAAGAATAGTGACATTCCCCATGTCTCCAGGCATTTATTCCTGTCTGAGCGGCAACACATCAGCTTGCATGTATTCAAAGACTGAAGGTGCGCTTACCTCGCCGTACATGACCCTTAAAGGCTCAGTCATTGCCAACTGCAAAATAACAACATGTAGGTGCGTAGACCCTCCAGGTATCATATCGCAACACTATGGAGAAGCTGTATCTCTGATAGATAGACATTCATGCAATATCTTATCATTAGATGGGATAACTCTGAGACTCAGTGGGGAGTTTGATGCAACTTATCAAAAGAATGTCTCAATACTAGATTCTCAAGTCATCGTGACAGGCAACCTTGATATATCAACTGAGCTTGGGAATGTCAACAATTCAATAAGCAATGCTCTGGACAAGTTAGCGGAAAGCAACAGCAGACTAGACAAAGTCGATGTAAAACTAACCAGCACGTCTGCTCTCATTACCTATATTATTCTAACCGTCATATCTCTTGTTTTCGGCTCACTTAGCTTAGTTTTAGCATGCTACCTGATGTACAAACAAAAAGCACAACAAAAGACTTTAATGTGGCTCGGGAATAATACCCTTGATCAGATGAGAGCCACTACAAGAACGTGA
>KY042140
ATGGGCTCCAAACCTTCTACCAGGATCCCAATACCTCTAATGCTGATCACCCGAATCATGTTGATATTGAGCTGCATCTGTCTGACAAACTCTCTTGACGGCAGGCCTCTTGCAGCTGCGGGGATTGTGGTAACAGGAGATAAAGCAGTCAACATATACACCTCGTCTCAAATGGGGTCAATCATAGTTAAGTTGCTCCCAAATATGCCCAAGGATAAGGAGGCGTGTGCAAAAGCCCCCTTAGAAGCATACAACAGAACACTGACTACTTTACTCACCCCCCTTGGTGATTCCATCCGCAGGATACAAGGGTCTGTGTCCACATCAGGAGGAAGGAGACAGAAACGCTTTATAGGTGCTATTATCGGTAGTGTAGCTCTTGGGGTCGCGACATCGGCGCAGATAACAGCAGCTGCGGCCCTAATACAAGCCAACCAGAATGCTGCTAACATCCTCCGGCTTAAAGAGAGCATTGCTGCGACTAATGAAGCTGTGCATGAAGTCACTGACGGATTATCACAACTAGCAGTGGCAGTTGGGAAAATGCAGCAGTTTGTCAATGACCAATTTAATAACACGGCACGAGAATTGGATTGTATAAAAATTACACAACAAGTCGGTATAGAACTCAACCTATACCTAACTGAATTGACTACGGTGTTCGGGCCACAAATCACTTCCCCTGCCCTAACTCAGCTAACCATCCAGGCGCTTTATAATTTAGCTGGCGGCAATATAGATTACTTATTGACCAAGTTAGGTATAGGGAATAATCAGCTCAGCTCATTAATTGGTAGCGGCTTGATCACAGGTCATCCCATATTGTATGACTCACAGACTCAACTCCTGGGCATACAGGTAAATTTACCCTCAGTCGGGAACCTTAATAATATGCGCGCCACCTATTTGGGGACTTTATCTGTAAGCACAGCGAAAGGATATGCCTCAGCACTTGGACCGAGGGTAGTGACTCAAGTCGGCACCGTACTAGAACAACTTGACTCCTCGCACTGTATAGAGCCTGAGCTTGCTTTATATTGCACAAGAATAGTGACGTTCCCCATGTCTCCGGGAATTTATTCCTGTCTGAGTGGCAACACATCAGCTTGCATGTATTCAAAGACTGAAGGTGCGCTCACCACTCCATACATGACCCTTAAAGGCTCAGTTATTGCCAACTGTAAAATTACTACATGTAGGTGTGTAGACCCCCCAGGTATCATATCGCAACACTATGGAGAAGCTGTATCTCTGATAGATAGACATTCATGCAATGTCCTATCATTAGATGGGATAACTCTGAGACTCAGTGGGGAGTTTGATACAACTTATCAAAGGAATGTCTCAATACTCGATTCTCAAGTCATCGTGACAGGCAACCTTGATATATCAACTGAGCTTGGAAATGTCAACAATTCAATAAGCAATGCTCTGGACAAGTTAGCGGAAAGCAACAGCAGACTAGACAAAGTCTATGTAAAACTAACCAGCACGTCTGCTCTCATTACCTATATTATTCTAACCATCATATCTCTTGTTTTCGGCTCACTTAGCTTGATTTTTACATGCTACCTGATGTACAAACAAAAAGCACAACAAAAGACTTTAATGTGGCTCGGGAATAATACCCTTGATCAGATGAGAGCCGCTACAAGAACGTGA
>KY042141
ATGGGCTCCAAACCTTCTACCAGGATCCCAATACCTCTAATGCTGATCACCCGAATCATGTTGATATTGAGCTGCATCTGTCTGACAAACTCTCTTGACGGCAGGCCTCTTGCAGCTGCGGGGATTGTGGTAACAGGAGATAAAGCAGTCAACATATACACCTCGTCTCAAACGGGGTCAATCATAGTTAAGTTGCTCCCAAATATGCCCAAGGATAAGGAGGCGTGTGCAAAAGCCCCCTTAGAAGCATACAACAGAACACTGACTACTTTACTCACCCCCCTTGGTGATTCCATCCGCAGGATACAAGGGTCTGTGTCCACGTCAGGAGGAAGGAGACAGAAACGCTTTATAGGTGCTATTATCGGTAGTGTAGCTCTTGGGGTCGCGACATCGGCGCAGATAACAGCAGCTGCGGCCCTAATACAAGCCAACCAGAATGCTGCTAACATCCTCCGGCTTAAAGAGAGCATTGCTGCGACTAATGAAGCTGTGCATGAAGTCACTGACGGATTATCACAACTAGCAGTGGCAGTTGGGAAAATGCAGCAGTTTGTCAATGACCAATTTAATAACACGGCACGAGAATTGGATTGTATAAAAATTACACAACAAGTCGGTATAGAACTCAACCTATACCTAACTGAATTGACTACGGTGTTCGGGCCACAAATCACTTCCCCTGCCCTAACTCAGCTAACCATCCAGGCGCTTTATAATTTAGCTGGCGGCAATATAGATTACTTATTGACCAAGTTAGGTATAGGGAATAATCAGCTCAGCTCATTAATTGGTAGCGGCTTGATCACAGGTCATCCCATATTGTATGACTCACAGACTCAACTCCTGGGCATACAGGTAAATTTACCCTCAGTCGGGAACCTTAATAATATGCGCGCCACCTATTTGGGGACTTTATCTGTAAGCACAGCGAAAGGATATGCCTCAGCACTTGGACCGAGGGTAGTGACTCAAGTCGGCACCGTACTAGAACAACTTGACTCCTCGCACTGTATAGAGCCTGAGCTTGCTTTATATTGCACAAGAATAGTGACGTTCCCCATGTCTCCGGGAATTTATTCCTGTCTGAGTGGCAACACATCAGCTTGCATGTATTCAAAGACTGAAGGTGCGCTCACCACTCCATACATGACCCTTAAAGGCTCAGTTATTGCCAACTGTAAAATTACTACATGTAGGTGTGTAGACCCCCCAGGTATCATATCGCAACACTATGGAGAAGCTGTATCTCTGATAGATAGACATTCATGCAATGTCCTATCATTAGATGGGATAACTCTGAGACTCAGTGGGGAGTTTGATACAACTTATCAAAGGAATGTCTCAATACTCGATTCTCAAGTCATCGTGACAGGCAACCTTGATATATCAACTGAGCTTGGAAATGTCAACAATTCAATAAGCAATGCTCTGGACAAGTTAGCGGAAAGCAACAGCAGACTAGACAAAGTCTATGTAAAACTAACCAGCACGTCTGCTCTCATTACCTATATTATTCTAACCATCATATCTCTTGTTTTCGGCTCACTTAGCTTGATTTTTACATGCTACCTGATGTACAAACAAAAAGCACAACAAAAGACTTTAATGTGGCTCGGGAATAATACCCTTGATCAGATGAGAGCCGCTACAAGAACGTGA
>MH717071
ATGGGCTCCAAACCTTCTACCAGGATCCCAACACCTCTAATGCTGATCACCCGAATCATGTTGATATTGAGCTGCATCTGTCTGACAAACTCTCTTGACGGCAGGCCTCTTGCAGCTGCGGGGATTGTGGTAACAGGAGATAAAGCAGTCAACATATACACCTCGTCTCAAACGGGGTCAATCATAGTTAAGTTGCTCCCAAATATGCCCAAGGATAAGGAGGCGTGTGCAAAAGCCCCCTTAGAAGCATACAACAGAACACTGACTACTTTACTCACCCCCCTTGGTGATTCCATCCGCAGGATACAAGGGTCTGTGTCCACGTCAGGAGGAAGGAGACAGAAACGCTTTATAGGTGCTATTATCGGTAGTGTAGCTCTTGGGGTCGCGACATCGGCGCAGATAACAGCAGCTGCGGCCCTAATACAAGCCAACCAGAATGCTGCTAACATCCTCCGGCTTAAAGAGAGCATTGCTGCGACTAATGAAGCTGTGCATGAAGTCACTGACGGATTATCACAACTAGCAGTGGCAGTTGGGAAAATGCAGCAGTTTGTCAATGACCAATTTAATAACACGGCACGAGAATTGGATTGTATAAAAATTACACAACAAGTCGGTATAGAACTCAACCTATACCTAACTGAATTGACTACGGTGTTCGGGCCACAAATCACTTCCCCTGCCCTAACTCAGCTAACCATCCAGGCGCTTTATAATTTAGCTGGCGGCAATATAGATTACTTATTGACCAAGTTAGGTATAGGGAATAATCAGCTCAGCTCATTAATTGGTAGCGGCTTGATCACAGGTCATCCCATATTGTATGACTCACAGACTCAACTCCTGGGCATACAGGTAAATTTACCCTCAGTCGGGAACCTTAATAATATGCGCGCCACTTATTTGGGGACTTTATCTGTAAGCACAACCAAAGGGTTTGCCTCAGCACTTGTACCGAGGGTAGTGACACAAGTCGGCTCCGTGATAGAAGAACTTGACACCTCGCACTGTATAGAGTCTGATCTTGATTTATATTGCACAAGAATAGTGACGTTCCCCATGTCTCCAGGCATTTATTCCTGTCTGAGTGGCAACACATCAGCTTGCATGTATTCAAAGACTGAAGGTGCGCTCACCACTCCATACATGACCCTTAAAGGCTCAGTTATTGCCAACTGTAAAATTACTACATGTAGGTGTGTAGACCCCCCAGGTATCATATCGCAACACTATGGAGAAGCTGTATCTCTGATAGATAGACATTCATGCAATGTCCTATCATTAGATGGGATAACTCTGAGACTCAGTGGGGAGTTTGATACAACTTATCAAAGGAATGTCTCAATACTCGATTCTCAAGTCATCGTGACAGGCAACCTTGATATATCAACTGAGCTTGGAAATGTCAACAATTCAATAAGCAATGCTCTGGACAAGTTAGCGGAAAGCAACAGCAGACTAGACAAAGTCGATGTAAAACTAACCAGCACGTCTGCTCTCATTACCTATATTATTCTAACCATCATATCTCTTGTTTTCGGCTCACTTAGCTTGGTTTTAGCATGCTACCTGATGTACAAACAAAAAGCACAACAAAAGACTTTAATGTGGCTCGGGAATAATACCCTTGATCAGATGAGAGCCGCTACAAGAACGTGA
>MH717072
ATGGGCTCCAAACCTTCTACCAGGATCCCAATACCTCTAATGCTGATCACTCGAATCATGTTGATATTGAGCTGTATCTGTCTGACAAACTCTCTTGACGGCAGGCCTCTTGCAGCTGCGGGGATTGTGGTAACAGGAGATAAAGCAGTCAACATATACACCTCGTCTCAAACGGGGTCAATCATAGTTAAGTTGCTCCCAAATATGCCCAAGGATAAGGAGGCGTGTGCAAAAGCCCCCTTAGAAGCATACAACAGAACACTGACTACTTTACTCACCCCCCTTGGTGATTCCATCCGCAGGATACAAGGGTCTGTGTCCACGTCAGGAGGAAGGAGACAGAAACGCTTTATAGGTGCTATTATCGGTAGTGTAGCTCTTGGGGTCGCGACATCGGCGCAGATAACAGCAGCTGCGGCCCTAATACAAGCCAACCAGAATGCTGCTAACATCCTCCGGCTTAAAGAGAGCATTGCTGCGACTAATGAAGCTGTGCATGAAGTCACTGACGGATTATCACAACTAGCAGTGGCAGTTGGGAAAATGCAGCAGTTTGTCAATGACCAATTTAATAACACGGCACGAGAATTGGATTGTATAAAAATTACACAACAAGTCGGTATAGAACTCAACCTATACCTAACTGAATTGACTACGGTGTTCGGGCCACAAATCACTTCCCCTGCCCTAACTCAGCTAACCATCCAGGCGCTTTATAATTTAGCTGGCGGCAATATAGATTACTTATTGACCAAGTTAGGTATAGGGAATAATCAGCTCAGCTCATTAATTGGTAGCGGCTTGATCACAGGTCATCCCATATTGTATGACTCACAGACTCAACTCCTGGGCATACAGGTAAATTTACCCTCAGTCGGGAACCTTAATAATATGCGCGCCACTTATTTGGGGACTTTATCTGTAAGCACAACCAAAGGGTTTGCCTCAGCACTTGTACCGAGGGTAGTGACACAAGTCGGCTCCGTGATAGAAGAACTTGACACCTCGCACTGTATAGAGTCTGATCTTGATTTATATTGCACAAGAATAGTGACGTTCCCCATGTCTCCAGGCATTTATTCCTGTCTGAGTGGCAACACATCAGCTTGCATGTATTCAAAGACTGAAGGTGCGCTCACCACTCCATACATGACCCTTAAAGGCTCAGTTATTGCCAACTGTAAAATTACTACATGTAGGTGTGTAGACCCCCCAGGTATCATATCGCAACACTATGGAGAAGCTGTATCTCTGATAGATAGACATTCATGCAATGTCCTATCATTAGATGGGATAACTCTGAGACTCAGTGGGGAGTTTGATACAACTTATCAAAGGAATGTCTCAATACTCGATTCTCAAGTCATCGTGACAGGCAACCTTGATATATCAACTGAGCTTGGAAATGTCAACAATTCAATAAGCAATGCTCTGGACAAGTTAGCGGAAAGCAACAGCAGACTAGACAAAGTCGATGTAAAACTAACCAGCACGTCTGCTCTCATTACCTATATTATTCTAACCATCATATCTCTTGTTTTCGGCTCACTTAGCTTGGTTTTAGCATGCTACCTGATGTACAAACAAAAAGCACAACAAAAGACTTTAATGTGGCTCGGGAATAATACCCTTGATCAGATGAGAGCCGCTACAAGAACGTGA
>MH717073
ATGGGCTCCAAACCTTCTACCAGGATCCCAACACCTCTAATGCTGATCACCCGAATCATGTTGATATTGAGCTGCATCTGTCTGACAAACTCTCTTGACGGCAGGCCTCTTGCAGCTGCGGGGATTGTGGTAACAGGAGATAAAGCAGTCAACATATACACCTCGTCTCAAACGGGGTCAATCATAGTTAAGTTGCTCCCAAATATGCCCAAGGATAAGGAGGCGTGTGCAAAAGCCCCCTTAGAAGCATACAACAGAACACTGACTACTTTACTCACCCCCCTTGGTGATTCCATCCGCAGGATACAAGGGTCTGTGTCCACGTCAGGAGGAAGGAGACAGAAACGCTTTATAGGTGCTATTATCGGTAGTGTAGCTCTTGGGGTCGCGACATCGGCGCAGATAACAGCAGCTGCGGCCCTAATACAAGCCAACCAGAATGCTGCTAACATCCTCCGGCTTAAAGAGAGCATTGCTGCGACTAATGAAGCTGTGCATGAAGTCACTGACGGATTATCACAACTAGCAGTGGCAGTTGGGAAAATGCAGCAGTTTGTCAATGACCAATTTAATAACACGGCACGAGAATTGGATTGTATAAAAATTACACAACAAGTCGGTATAGAACTCAACCTATACCTAACTGAATTGACTACGGTGTTCGGGCCACAAATCACTTCCCCTGCCCTAACTCAGCTAACCATCCAGGCGCTTTATAATTTAGCTGGCGGCAATATAGATTACTTATTGACCAAGTTAGGTATAGGGAATAATCAGCTCAGCTCATTAATTGGTAGCGGCTTGATCACAGGTCATCCCATATTGTATGACTCACAGACTCAACTCCTGGGCATACAGGTAAATTTACCCTCAGTCGGGAACCTTAATAATATGCGCGCCACCTATTTGGGGACTTTATCTGTAAGCACAGCGAAAGGATATGCCTCAGCACTTGGACCGAGGGTAGTGACTCAAGTCGGCACCGTACTAGAACAACTTGACTCCTCGCACTGTATAGAGCCTGAGCTTGCTTTATATTGCACAAGAATAGTGACGTTCCCCATGTCTCCGGGAATTTATTCCTGTCTGAGTGGCAACACATCAGCTTGCATGTATTCAAAGACTGAAGGTGCGCTCACCACTCCATACATGACCCTTAAAGGCTCAGTTATTGCCAACTGTAAAATTACTACATGTAGGTGTGTAGACCCCCCAGGTATCATATCGCAACACTATGGAGAAGCTGTATCTCTGATAGATAGACATTCATGCAATGTCCTATCATTAGATGGGATAACTCTGAGACTCAGTGGGGAGTTTGATACAACTTATCAAAGGAATGTCTCAATACTCGATTCTCAAGTCATCGTGACAGGCAACCTTGATATATCAACTGAGCTTGGAAATGTCAACAATTCAATAAGCAATGCTCTGGACAAGTTAGCGGAAAGCAACAGCAGACTAGACAAAGTCTATGTAAAACTAACCAGCACGTCTGCTCTCATTACCTATATTATTCTAACCATCATATCTCTTGTTTTCGGCTCACTTAGCTTGATTTTTACATGCTACCTGATGTACAAACAAAAAGCACAACAAAAGACTTTAATGTGGCTCGGGAATAATACCCTTGATCAGATGAGAGCCGCTACAAGAACGTGA
>HG424625
ATGGGCCCCAAATCCCCCACCAGGACCCCAATACATCCGATGCTTGTCACCCGAATTATGCTGATCTTGAGCTGCGTCTGTCTGACATGCTCCCTCGACGGGAGGCCTCTTGCAGCGGCGGGGATTGTGGTAACAGGAGACAAAGCAGTCAATATATACACCTCATCACAGACGGGGACAATCATAGTCAAGTTGCTCCCAAATATGCCCAAGGATAAAGAGGCGTGTGCGAAAGCCCCTTTAGAAGCATACAACAGGACACTGACCACTCTACTCTCCCCCCTTGGTGATTCTATCTATAGGATACAAGGGTCTGTGTCCACATCAAGAGGAAGGAGACAGAAACGCTTTGTAGGTGCCATTATCGGCAGTATAGCCCTTGGGGTCGCGACATCAGCACAGATAACAGCAGCTGCGGCCCTAATACAAGCCAACCAAAATGCCGCCAACATCCTCCGGCTTAAGGAGAGCATTGCTGCAACCAATGAAGCTGTGCACGAGGTCACCGACGGATTATCACAACTAGCAGTAGCAGTTGGAAAGATGCAGCAGTTTGTTAATGACCAATTTAATAATACAGCACGAGAATTAGACTGTATAAAAATTACACAGCAAGTCGGTGTAGAACTCAACCTATACCTAACTGAGTTGACTACAGTATTCGGGCCACAAATCACCTCCCCTGCCCTAACTCAGCTGACCATCCAGGCACTTTATAATTTAGCTGGTGGTAATATCGACTACTTGCTGACTAAGTTAGGTATAGGGAACAGTCGACTCAGATCATTAATTGGCAGTGGCTTGATCACAGGCCAACCTATACTGTATGACTCGCAGACTCAACTCCTGGGCATACAGGTAAATTTACCTTCAGTCGGGAACCTTAATAATATGCGCGCCACCTATCTGGGGACTTTATCTGTGAGCACAACCAAGGGGTTCGCCTCAGCACTTGTCCCGAAGGTGGTGACGCAAGTCGGCTCCGTGATAGAAGAACTTGACACCTCACACTGTATAGAGTCTGATCTTGATTTATATTGTACAAGAATAGTGACGTTACCTATGTCACCGGGCATTTATTCCTGTCTGAGCGGCAACACATCAGCTTGTATGTATTCAAAGACTGAAGGTGCACTCACTACACCATATATGACCCTCAAAGGCTCAGTTATTGCCAACTGCAAAATAACAACATGTAGGTGCGCAGACCCCCCAGGTATCATAACGCAAAACTATGGGGAAGCTGTGTCTCTAATAGATAGACATTCATGCAATGTCTTATCATTAGATGGGATAACTCTGAGGCTCAGTGGAGAGTTCGATGCAACTTATCAGAAGAATATCTCAATACTGGATTCTCAAGTCATCGTGACAGGCAACCTCGATATATCAACTGAGCTTGGAAATGTCAACAATTCAATAAGCAATGCCCTAGACAGATTAGCGGAAAGTAATAGCAAACTAGACAAAGTCAACGTCAAACTAACCAGCACATCCGCTCTCATGACTTATATCATCCTAACAGTCATATCTCTTGTTTTCGGTGCACTTAGCCTGGTTCTAGCATGCTACTTGATGTACAAACAAAGGGCACAACAAAAGACCTTAATATGGCTTGGGAATGATCGCCTTGATCAGATGAGAGCCACCACAAGAACATGA
>JN638234
ATGGGCCCCAAATCCCCCACCAGGACCCCAGGACATCCGATGCTGATCACCCGAATCATGCTGATCCTGAGCTGCGTCTGTCTGACATGCTCCCTCGACGGCAGGCCTCTTGCAGCGGCGGGGATTGTGGTAACAGGAGACAAAGCAGTCAATATATACACCTCATCACAGACGGGGACAATCATAGTCAAGTTGCTCCCAAATATGCCCAAGGATAAAGAGGCGTGTGCGAAAGCCCCTTTAGAAGCATACAACAGGACACTGACCACTCTACTCTCCCCCCTTGGTGATTCTATCCATAGGATACAAGGATCTGTGTCCACATCAAGAGGAAGGAGACAGAAACGCTTTGTAGGTGCCATTATCGGCAGTATAGCCCTTGGGGTCGCGACATCAGCACAGATAACAGCAGCTGCGGCCCTAATACAAGCCAACCAAAATGCCGCCAACATCCTCCGGCTTAAGGAGAGCATTGCTGCAACCAATGAAGCTGTGCACGAGGTCACCGACGGATTATCACAACTAGCAGTAGCAGTTGGAAAGATGCAGCAGTTTGTTAATGACCAATTTAATAATACAGCACGAGAATTAGACTGTATAAAAATTACACAACAAGTCGGTATAGAACTCAACCTATACCTAACTGAGTTGACTACAGTGTTCGGGCCACAAATCACTTCCCCTGCCCTAACTCAGCTGACCATCCAGGCACTTTATAATTTAGCTGGTGGTAATATCGACTACTTGCTGACTAAGTTAGGTATAGGGAACAATCGACTCAGTTCATTAATTGGCAGTGGCTTGATCACAGGCCACCCTATACTGTATGACTCGCAGACTCAACTCCTGGGCATACAGGTAAATTTACCTTCAGTCGGGAACCTTAATAATATGCGCGCCACCTACTTGGGGACTTTATCTGTGAGCACAACCAAGGGTTTCGCCTCAGCACTTGTCCCGAAGGTGGTGACGCAAGTTGGCTCCGTGATAGAAGAACTTGACACCTCACACTGTATAGAGTCTGATCTTGATTTATATTGTACAAGAATAGTGACGTTCCCTATGTCACCAGGCATTTATTCCTGTCTGAGCGGCAACACATCAGCTTGCATGTATTCAAAGACTGAAGGTGCACTCACTACACCATATATGACCCTCAAAGGCTCAGTTATTGCCAACTGCAAAATAACAACATGTAGGTGCGCAGACCCCCCAGGTATCATAACGCAAAACTATGGAGAAGCTGTGTCTCTAATAGATAGACATTCATGCAATGTCTTATCATTAGATGGGATAACTCTGAGGCTCAGTGGAGAGTTTGATGCAACTTATCAAAAGAATATCTCAATACTAGATTCTCAAGTCATCGTGACAGGCAACCTTGATATATCAACTGAGCTTGGAAATGTCAACAATTCAATAAGCAATGCCCTGGACAGATTAGCGGAAAGTAATAGCAAACTAGACAAAGTCAACGTCAGACTAATCAGCACATCTGCTCTCATGACCTATATCATCCTAACAGTCATATCTCTTGTTTTCGGTGCACTTAGCCTGGTTCTAGCATGCTACTTGTTGTACAAACAAAGGGCACAACAGAAGACTTTAATATGGCTTGGGAATGACCGCCTTGATCAGATGAGGGCCACCATGAGAACATGA
>JN638235
ATGGGCCCCAAATCCCCCACCAGGACCCCAGGACATCCGATGCTGATCACCCGAATCATGCTGATCCTGAGCTGCGTCTGTCTGACATGCTCCCTCGACGGCAGGCCTCTTGCAGCGGCGGGGATTGTGGTAACAGGAGACAAAGCAGTCAATATATACACCTCATCACAGACGGGGACAATCATAGTCAAGTTGCTCCCAAATATGCCCAAGGATAAAGAGGCGTGTGCGAAAGCCCCTTTAGAAGCATACAACAGGACACTGACCACTCTACTCTCCCCCCTTGGTGATTCTATCCATAGGATACAAGGATCTGTGTCCACATCAAGAGGAAGGAGACAGAAACGCTTTGTAGGTGCCATTATCGGCAGTATAGCCCTTGGGGTCGCGACATCAGCACAGATAACAGCAGCTGCGGCCCTAATACAAGCCAACCAAAATGCCGCCAACATCCTCCGGCTTAAGGAGAGCATTGCTGCAACCAATGAAGCTGTGCACGAGGTCACCGACGGATTATCACAACTAGCAGTAGCAGTTGGAAAGATGCAGCAGTTTGTTAATGACCAATTTAATAATACAGCACGAGAATTAGACTGTATAAAAATTACACAACAAGTCGGTATAGAACTCAACCTATACCTAACTGAGTTGACTACAGTGTTCGGGCCACAAATCACTTCCCCTGCCCTAACTCAGCTGACCATCCAGGCACTTTATAATTTAGCTGGTGGTAATATCGACTACTTGCTGACTAAGTTAGGTATAGGGAACAATCGACTCAGTTCATTAATTGGCAGTGGCTTGATCACAGGCCACCCTATACTGTATGACTCGCAGACTCAACTCCTGGGCATACAGGTAAATTTACCTTCAGTCGGGAACCTTAATAATATGCGCGCCACCTACTTGGGGACTTTATCTGTGAGCACAACCAAGGGTTTCGCCTCAGCACTTGTCCCGAAGGTGGTGACGCAAGTTGGCTCCGTGATAGAAGAACTTGACACCTCACACTGTATAGAGTCTGATCTTGATTTATATTGTACAAGAATAGTGACGTTCCCTATGTCACCAGGCATTTATTCCTGTCTGAGCGGCAACACATCAGCTTGCATGTATTCAAAGACTGAAGGTGCACTCACTACACCATATATGACCCTCAAAGGCTCAGTTATTGCCAACTGCAAAATAACAACATGTAGGTGCGCAGACCCCCCAGGTATCATAACGCAAAACTATGGAGAAGCTGTGTCTCTAATAGATAGACATTCATGCAATGTCTTATCATTAGATGGGATAACTCTGAGGCTCAGTGGAGAGTTTGATGCAACTTATCAAAAGAATATCTCAATACTAGATTCTCAAGTCATCGTGACAGGCAACCTTGATATATCAACTGAGCTTGGAAATGTCAACAATTCAATAAGCAATGCCCTGGACAGATTAGCGGAAAGTAATAGCAAACTAGACAAAGTCAACGTCAGACTAATCAGCACATCTGCTCTCATGACCTATATCATCCTAACAGTCATATCTCTTGTTTTCGGTGCACTTAGCCTGGTTCTAGCATGCTATTTGATGTACAAACAAAGGGCACAACAGAAGACTTTAATATGGCTTGGGAATGACCGCCTTGATCAGATGAGGGCCACCATGAGAACATGA
>JN638236
ATGGGCCCCAAATCCCCCACCAGGACCCCAGGACATCCGATGCTGATCACCCGAATCATGCTGATCCTGAGCTGCGTCTGTCTGACATGCTCCCTCGACGGCAGGCCTCTTGCAGCGGCGGGGATTGTGGTAACAGGAGACAAAGCAGTCAATATATACACCTCATCACAGACGGGGACAATCATAGTCAAGTTGCTCCCAAATATGCCCAAGGATAAAGAGGCGTGTGCGAAAGCCCCTTTAGAAGCATACAACAGGACACTGACCACTCTACTCTCCCCCCTTGGTGATTCTATCCATAGGATACAAGGATCTGTGTCCACATCAAGAGGAAGGAGACAGAAACGCTTTGTAGGTGCCATTATCGGCAGTATAGCCCTTGGGGTCGCGACATCAGCGCAGATAACAGCAGCTGCGGCCCTAATACAAGCCAACCAAAATGCCGCCAACATCCTCCGGCTTAAGGAGAGCATTGCTGCAACCAATGAAGCTGTGCACGAGGTCACCGACGGATTATCACAACTAGCAGTAGCAGTTGGAAAGATGCAGCAGTTTGTTAATGACCAATTTAATAATACAGCACGAGAATTAGACTGTATAAAAATTACACAACAAGTCGGTATAGAACTCAACCTATACCTAACTGAGTTGACTACAGTGTTCGGGCCACAAATCACTTCCCCTGCCCTAACTCAGCTGACCATCCAGGCACTTTATAATTTAGCTGGTGGTAATATCGACTACTTGCTGACTAAGTTAGGTATAGGGAACAATCGACTCAGTTCATTAATTGGCAGTGGCTTGATCACAGGCCACCCTATACTGTATGACTCGCAGACTCAACTCCTGGGCATACAGGTAAATTTACCTTCAGTCGGGAACCTTAATAATATGCGCGCCACCTACTTGGGGACTTTATCTGTGAGCACAACCAAGGGTTTCGCCTCAGCACTTGTCCCGAAGGTGGTGACGCAAGTTGGCTCCGTGATTGAAGAACTTGACACCTCACACTGTATAGAGTCTGATCTTGATTTATATTGTACAAGAATAGTGACGTTCCCTATGTCACCAGGCATTTATTCCTGTCTGAGCGGCAACACATCAGCTTGCATGTATTCAAAGACTGAAGGTGCACTCACTACACCATATATGACCCTCAAAGGCTCAGTTATTGCCAACTGCAAAATAACAACATGTAGGTGCGCAGACCCCCCAGGTATCATAACGCAAAATTATGGAGAAGCTGTGTCTCTAATAGATAGACATTCATGCAATGTCTTATCATTAGATGGGATAACTCTGAGGCTCAGTGGAGAGTTTGATGCAACTTATCAAAAGAATATCTCAATACTAGATTCTCAAGTCATCGTGACAGGCAACCTTGATATATCAACTGAGCTTGGAAATGTCAACAATTCAATAAGCAATGCCCTGGACAGATTAGCGGAAAGTAATAGCAAACTAGACAAAGTCAACGTCAGACTAATCAGCACATCTGCTCTCATGACCTATATCATCCTAACAGTCATATCTCTTGTTTTCGGTGCACTTAGCCTGGTTCTAGCATGCTACTTGATGTACAAACAAAGGGCACAACAGAAGACTTTAATATGGCTTGGGAATGACCGCCTTGATCAGATGAGAGCCACTACG---------
>KU377533
ATGGGCCCCAAATCCCCCACCAGGACCCCAGGACATCCGATGCTGATCACCCGAATCATGCTGATCCTGAGCTGCGTCTGTCTGACATGCTCCCTCGACGGCAGGCCTCTTGCAGCGGCGGGGATTGTGGTAACAGGAGACAAAGCAGTCAATATATACACCTCATCACAGACGGGGACAATCATAGTCAAGTTGCTCCCAAATATGCCCAAGGATAAAGAGGCGTGTGCGAAAGCCCCTTTAGAAGCATACAACAGGACACTGACCACTCTACTCTCCCCCCTTGGTGATTCTATCCATAGGATACAAGGATCTGTGTCCACATCAAGAGGAAGGAGACAGAAACGCTTTGTAGGTGCCATTATCGGCAGTATAGCCCTTGGGGTCGCGACATCAGCGCAGATAACAGCAGCTGCGGCCCTAATACAAGCCAACCAAAATGCCGCCAACATCCTCCGGCTTAAGGAGAGCATTGCTGCAACCAATGAAGCTGTGCACGAGGTCACCGACGGATTATCACAACTAGCAGTAGCAGTTGGAAAGATGCAGCAGTTTGTTAATGACCAATTTAATAATACAGCACGAGAATTAGACTGTATAAAAATTACACAACAAGTCGGTATAGAACTCAACCTATACCTAACTGAGTTGACTACAGTGTTCGGGCCACAAATCACTTCCCCTGCCCTAACTCAGCTGACCATCCAGGCACTTTATAATTTAGCTGGTGGTAATATCGACTACTTGCTGACTAAGTTAGGTATAGGGAACAATCGACTCAGTTCATTAATTGGCAGTGGCTTGATCACAGGCCACCCTATACTGTATGACTCGCAGACTCAACTCCTGGGCATACAGGTAAATTTACCTTCAGTCGGGAACCTTAATAATATGCGCGCCACCTACTTGGGGACTTTATCTGTGAGCACAACCAAGGGTTTCGCCTCAGCACTTGTCCCGAAGGTGGTGACGCAAGTTGGCTCCGTGATTGAAGAACTTGACACCTCACACTGTATAGAGTCTGATCTTGATTTATATTGTACAAGAATAGTGACGTTCCCTATGTCACCAGGCATTTATTCCTGTCTGAGCGGCAACACATCAGCTTGCATGTATTCAAAGACTGAAGGTGCACTCACTACACCATATATGACCCTCAAAGGCTCAGTTATTGCCAACTGCAAAATAACAACATGTAGGTGCGCAGACCCCCCAGGTATCATAACGCAAAATTATGGAGAAGCTGTGTCTCTAATAGATAGACATTCATGCAATGTCTTATCATTAGATGGGATAACTCTGAGGCTCAGTGGAGAGTTTGATGCAACTTATCAAAAGAATATCTCAATACTAGATTCTCAAGTCATCGTGACAGGCAACCTTGATATATCAACTGAGCTTGGAAATGTCAACAATTCAATAAGCAATGCCCTGGACAGATTAGCGGAAAGTAATAGCAAACTAGACAAAGTCAACGTCAGACTAATCAGCACATCTGCTCTCATGACCTATATCATCCTAACAGTCATATCTCTTGTTTTCGGTGCACTTAGCCTGGTTCTAGCATGCTATTTGATGTACAAACAAAGGGCACAACAGAAGACTTTAATATGGCTTGGGAATGACCGCCTTGATCAGATGAGGGCCACCATGAGAACATGA
>KU377535
ATGGGCCCCAAATCCCCCACCAGGACCCCAGGACATCCGATGCTCGTCACCCGAATTATGCTGATCTTGAGCTGCGTCTGTCTGACATGCTCCCTCGACGGGAGGCCTCTTGCAGCGGCGGGGATTGTGGTAACAGGAGACAAAGCAGTCAATATATACACCTCATCACAGACGGGGACAATCATAGTCAAGTTGCTCCCAAATATGCCCAAGGATAAAGAGGCGTGTGCGAAAGCCCCCTTAGAAGCATACAACAGGACACTGACCACTCTACTCTCCCCCCTTGGTGATTCTATCTATAGGATACAAGGGTCTGTGTCCACATCAAGAGGAAGGAGACAGAAACGCTTTGTAGGTGCCATTATCGGCAGTATAGCCCTTGGGGTCGCGACATCAGCACAGATAACAGCAGCTGCGGCCCTAATACAAGCCAACCAAAATGCCGCCAACATCCTCCGGCTTAAGGAGAGCATTGCTGCAACCAATGAAGCTGTGCACGAGGTCACCGACGGATTATCACAACTAGCAGTAGCAGTTGGAAAGATGCAGCAGTTTGTTAATGACCAATTTAATAATACAGCACGAGAATTAGACTGTATAAAAATTACACAACAAGTCGGTGTAGAACTCAACCTATACCTAACTGAGTTGACTACAGTGTTCGGGCCACAAATCACCTCCCCTGCCCTAACTCAGCTGACCATCCAGGCACTTTATAATTTAGCTGGTGGTAATATCGACTACTTGCTGACTAAGTTAGGTATAGGGAACAGTCGACTCAGTTCATTAATTGGCAGTGGCTTGATCACAGGCCACCCTATACTGTATGACTCGCAGACTCAACTCCTGGGCATACAGGTAAATTTACCTTCAGTCGGGAACCTTAATAATATGCGCGCCACCTATCTGGGGACTTTATCTGTGAGCACAACCAAGGGGTTCGCCTCAGCACTTGTCCCGAAGGTGGTGACGCAAGTCGGCTCCGTGATAGAAGAACTTGACACCTCACACTGTATAGAGTCTGATCTTGATTTATATTGTACAAGAATAGTGACGTTCCCTATGTCACCGGGCATTTATTCCTGTCTGAGCGGCAACACATCAGCTTGCATGTATTCAAAGACTGAAGGTGCACTCACTACACCATATATGACCCTCAAAGGCTCAGTTATTGCCAACTGCAAAATAACAACATGTAGGTGCGCAGACCCCCCAGGTATCATAACGCAAAACTATGGGGAAGCTGTGTCTCTAATAGATAGACATTCATGCAATGTCTTATCATTAGATGGGATAACTCTGAGGCTCAGTGGAGAGTTCGATGCAACTTATCAAAAGAATATCTCAATACTGGATTCTCAAGTCATCGTGACAGGCAACCTCGATATATCAACTGAGCTTGGAAGTGTCAACAATTCAATAAGCAATGCCCTAGACAGATTAGCGGAAAGTAATAGCAAACTAGACAAAGTCAACGTCAAACTAACCAGCACATCCGCTCTCATGACCTATATCATCCTAACAGTCATATCTCTTGTTTTCGGTGCATTTAGCCTGGTTCTAGCATGCTACTTGATGTACAAACAAAAGGCACAACAAAAGACCTTAATATGGCTTGGGAATGATCGCCTTGATCAGATGAGAGCCACCACAAGAACATGA
>KU377536
ATGGGCCCCAAATCCCCCACCAGGACCCCAGGACATCCGATGCTGATCACCCGAATCATGCTGATCCTGAGCTGCGTCTGTCTGACATGCTCCCTCGACGGCAGGCCTCTTGCAGCGGCGGGGATTGTGGTAACAGGAGACAAAGCAGTCAATATATACACCTCATCACAGACAGGGACAATCATAGTCAAGTTGCTCCCAAATATGCCCAAGGATAAAGAGGCGTGTGCGAAAGCCCCTTTAGAAGCATACAACAGGACACTGACCACTCTACTCTCCCCCCTTGGTGATTCTATCCATAGGATACAAGGATCTGTGTCCACATCAAGAGGAAGGAGACAGAAACGCTTTGTAGGTGCCATTATCGGCAGTATAGCCCTTGGGGTCGCGACATCAGCGCAGATAACAGCAGCTGCGGCCCTAATACAAGCCAACCAAAATGCCGCCAACATCCTCCGGCTTAAGGAGAGCATTGCTGCAACCAATGAAGCTGTGCACGAGGTCACCGACGGATTATCACAACTAGCAGTAGCAGTTGGAAAGATGCAGCAGTTTGTTAATGACCAATTTAATAATACAGCACGAGAATTAGACTGTATAAAAATTACACAACAAGTCGGTATAGAACTCAACCTATACCTAACTGAGTTGACTACAGTGTTCGGGCCACAAATCACTTCCCCTGCCCTAACTCAGCTGACCATCCAGGCACTTTATAATTTAGCTGGTGGTAATATCGACTACTTGCTGACTAAGTTAGGTATAGGGAACAATCGACTCAGTTCATTAATTGGCAGTGGCTTGATCACGGGCCACCCTATACTGTATGACTCGCAGACTCAACTCCTGGGCATACAGGTAAATTTACCTTCAGTCGGGAACCTTAATAATATGCGCGCCACCTACTTGGGGACTTTATCTGTGAGCACAACCAAGGGTTTCGCCTCAGCACTTGTCCCGAAGGTGGTGACGCAAGTTGGCTCCGTGATTGAAGAACTTGACACCTCACACTGTATAGAGTCTGATCTTGATTTATATTGTACAAGAATAGTGACGTTCCCTATGTCACCAGGCATTTATTCCTGTCTGAGCGGCAACACATCAGCTTGCATGTATTCAAAGACTGAAGGTGCACTCACTACACCATATATGACTCTCAAAGGCTCAGTTATTGCCAACTGCAAAATAACAACATGTAGGTGCGCAGACCCCCCAGGTATCATAACGCAAAATTATGGAGAAGCTGTGTCTCTAATAGATAGACATTCATGCAATGTCTTATCATTAGATGGGATAACTCTGAGGCTCAGTGGAGAGTTTGATGCAACTTATCAAAAAAATATCTCAATACTAGATTCTCAAGTCATCGTGACAGGCAACCTTGATATATCAACTGAGCTTGGAAATGTCAACAATTCAATAAGCAATGCCCTGGACAGATTAGCGGAAAGTAATAGCAAACTAGACAAAGTCAACGTCAGACTAATCAGCACATCTGCTCTCATGACCTATATCATCCTAACAGTCATATCTCTTGTTTTCGGTGCACTTAGCCTGGTTCTAGCATGCTATTTGATGTACAAACAAAGGGCACAACAGAAGACTTTAATATGGCTTGGGAATGACCGCCTTGATCAGATGAGGGCCACCATGAGAACATGA
>MG456676
ATGGGCCCCAAATCCCCCACCAGGATCCCAACACATCCGATGCTTGTCACCCGAATTATGCTGATCTTGAGCTGCGTCTGTCCGACATGCTCCCTCGACGGGAGGCCTCTTGCGGCGGCGGGGATTGTAGTAACAGGAGACAAAGCAGTCAATATATACACCTCATCACAGACGGGGACAATCATAGTCAAGTTGCTCCCAAATATGCCCAAGGATAAAGAGGCGTGTGCGAAAGCCCCCTTAGAAGCATACAACAGGACACTGACCACTCTACTCTCCCCTCTTGGTGATTCTATCTATAGGATACAAGGGTCTGTGTCCACATCAAGAGGAAGGAGACAGAAACGCTTTGTGGGTGCCATTATCGGCAGTATAGCCCTTGGGGTCGCGACATCAGCACAGATAACAGCAGCTGCGGCCCTAATACAGGCCAACCAAAATGCCGCCAACATCCTCCGGCTTAAGGAGAGCATTGCTGCAACCAATGAAGCTGTGCACGAGGTCACCGACGGATTATCACAACTAGCAGTAGCAGTTGGAAAGATGCAGCAGTTTGTTAATGACCAATTTAATAATACAGCACGAGAATTAGACTGTATAAAAATTACACAACAAGTCGGTGTAGAACTCAACCTATACCTAACTGAGTTGACTACAGTGTTCGGGCCACAAATCACCTCCCCTGCCCTAACTCAGCTGACCATCCAGGCACTTTATAATTTAGCTGGTGGTAATATCGACTACTTGCTGACTAAGTTAGGTATAGGGAACAGTCGACTCAGTTCATTAATTGGCAGTGGCTTGATCACAGGCCACCCTATACTGTATGACTCGCAGACTCAACTCCTGGGCATACAGGTAAATTTACCTTCAGTCGGGAACCTTAATAATATGCGCGCCACCTATCTGGGGACTTTATCTGTGAGCACAACCAAGGGGTTCGCCTCAGCACTTGTCCCGAAGGTGGTGACGCAAGTCGGCTCCGTGATAGAAGAACTTGACACCTCACACTGTATAGAGTCTGATCTTGATTTATATTGTACAAGAATAGTGACGTTCCCTATGTCACCGGGCATTTATTCCTGTCTGAGCGGCAACACATCAGCTTGTATGTATTCAAAGACTGAAGGTGCACTCACTACACCATATATGACCCTCAAGGGCTCAGTTATTGCCAACTGCAAAATAACAACATGTAGATGCGCAGACCCCCCAGGTATCATAACGCAAAACTATGGGGAAGCTGTGTCTCTAATAGATAGACATTCATGCAATGTCTTATCATTAGATGGGATAACTCTGAGGCTCAGTGGAGAGTTCGATGCAACTTATCAAAAGAATATCTCAATACTGGATTCTCAAGTCATCGTGACAGGCAACCTCGATATATCAACTGAGCTTGGAAATGTCAACAATTCAATAAGCAATGCCCTAGACAGATTAGCGGAAAGTAATAGCAAACTAGACAAAGTCAACGTCAAACTAACCAGCACATCCGCTCTCATGACCTATATCATCCTAACAGTCATATCTCTTGTCCTCGGTGCACTTAGCCTGGCTCTAGCATGCTACTTGATGTACAAACAAAGGGCACAACAAAAGACCTTAATATGGCTTGGGAATGATCGCCTTGATCAGATGAGAGCTACCACAAGAACATGA
>MH044693
ATGGGCTCCAAATCCTCTTCCAGGACCCTAGTACATCCGATGCTGATCACCCGAATCATGCTGATCTTGAGCTGCGTCTGTCTGACATGCTCCCTCGACGGCAGGCCTCTTGCAGCTGCAGGGATTGTGGTAACAGGAGACAAAGCAGTCAATATATACACCTCATCACAGACGGGGACAATCATAGTCAAGTTGCTCCCAAATATGCCCAAGGATAAAGAGGCATGTGCGAAAGCCCCCTTAGAAGCATACAACAGAACACTGACCACTCTACTCTCCCCTCTTGGTGATTCTATCCATAGGATACAAGGGTCCGTGTCTACATCAAGAGGAAGGAGACAGAAACGCTTTGTAGGTGCCATTATCGGCAGTATAGCCCTCGGGGTCGCGACATCAGCACAGATAACAGCAGCCGCGGCCTTAATACAAGCCAACCAAAATGCCGCTAACATCCTCCGGCTTAAGGAGAGCATTGCTGCAACCAATGAAGCTGTGCACGAGGTCACCGACGGATTATCACAACTAGCAGTAGCAGTTGGAAAGATGCAGCAGTTTGTTAATGACCAATTTAATAATACAGCACGAGAATTAGACTGTATAAAAATTACACAACAAGTCGGTATAGAACTCAACCTATACCTGACTGAGTTGACTACAGTGTTCGGGCCGCAAATCACCTCCCCTGCCCTAACTCAGCTGACCATCCAGGCACTTTATAATTTGGCTGGTGGTAATATTGACTACTTGCTGACTAAGTTAGGTATAGGGAACAATCGACTCAGTTCATTAATTGGCAGTGGCTTGATCACAGGCTACCCTATACTATATGACTCGCAGACTCAACTTCTGGGCATACAGGTAAATTTACCTTCAGTCGGGAACCTTAATAATATGCGCGCCACCTATTTAGGGACTTTATCCGTGAGCACAACCAAGGGGTTCGCCTCAGCACTTGTCCCGAAGGTGGTGACGCAAGTCGGCTCCGTGATAGAAGAACTTGACACCTCACACTGTATAGAGTCTGATCTTGATTTATATTGTACAAGAATAGTGACGTTCCCTATGTCACCAGGTATTTATTCTTGTCTGAGCGGCAACACATCAGCCTGCATGTATTCAAAGACTGAAGGTGCGCTCACTACACCATATATGACCCTCAAAGGCTCAGTTATTGCTAACTGCAAAATAACAACATGTAGGTGCGCAGACCCCCCAGGTATCATAACGCAAAACTACGGAGAAGCTGTGTCTCTAATAGATAGAAATTCATGTAATGTCTTATCATTAAATGGGGTAACTCTGCGGCTCAGTGGAGAGTTTGATGCAACTTATCAAAAGAATATCTCAATACTAGATTCTCAAGTCATCGTGACAGGCAACCTTGATATATCAACCGAGCTTGGAAATGTCAATAATTCAATAAGCAACGCCCTGGACAGGTTAGCGGAAAGTAATAGCAAACTAGACAAAGTCAATGTCGAACTAACCAGCACATCTGCTCTCATGACTTATATCATCCTGACAGTCATATCTCTTGTTTTCGGTGCGCTTAGCCTGGTTCTAGCATGCTACTTGATGTACAAACAAAGGGCACAACAAAAGACTTTAATATGGCTTGGGAATAATCGCCTCGATCAGATGAGAGCCACCACAAGAACATGA
>MH377298
ATGGGCCCCAAATCCTCTACCAGGACCCCAGTACATCCGATGCTGATCACCCGAATCATGCTGATCTTGAGCTGCGTCTGTCTGACATGCTCCCTCGACGGCAGGCCTCTTGCAGCTGCGGGGATTGTGGTAACAGGAGACAAAGCAGTCAATATATACACATCATCACAGACGGGGACAATCATAGTCAAGTTGCTCCCAAATATGCCCAAAGATAAAGAGGCGTGTGCGAAAGCCCCCTTAGAAGCATACAACAGGACACTGACCACCCTACTCTCCCCTCTCGGTGATTCTATCCATAGGATACAAGGGTCTGTGTCCACATCAGGAGGAAGGAGACAGAAACGCTTTGTAGGTGCCATTATCGGCAGTATAGCCCTTGGGGTCGCAACATCAGCACAGATAACAGCAGCTGCGGCTCTAATACAAGCCAACCAAAATGCCGCCAACATCCTCCGGCTTAAGGAGAGCATTGCTGCAACCAATGAAGCTGTGCACGAGGTCACCGACGGATTATCACAACTAGCAGTAGCAGTTGGAAAGATGCAGCAGTTTATTAATGACCAATTTAATAATACAGCACGAGAATTAGACTGTATAAAAATTACACAACAAGTCGGTATAGAACTCAACCTATACCTAACTGAGTTAACTACAGTGTTCGGGCCACAAATCACCTCCCCTGCCCTAACTCAGCTGACCATCCAGGCGCTTTATAATTTAGCTGGTGGCAATATCGACTACTTGCTGACTAAGTTAGGTATAGGGAACAATCGACTCAGTTCATTAATTGGCAGTGGCTTGATCACAGGCCACCCTATACTGTATGACTCGCAGACTCAACTCCTAGGCATACAGGTAAACTTACCTTCAGTCGGGAACCTTAATAATATGCGCGCCACCTATTTGGGGACTTTATCTGTGAGCACAACCAAGGGGTTCGCCTCAGCACTTGTCCCGAAGGTGGTGACGCAAGTCGGCTCCGTGATCGAAGAACTTGACACCTCACACTGTATAGAGTCCGATCTTGATTTATATTGTACAAGAATAGTGACGTTCCCTATGTCACCAGGCATTTATTCCTGTCTGAGCGGCAACACATCAGCTTGCATGTATTCAAAGACTGAAGGTGCACTCACTACACCATATATGACCCTCAAAGGCTCAGTTATTGCCAACTGCAAAATAACAACATGTAGGTGCACAGACCCCCCAGGTATCATAACGCAAAACTATGGAGAAGCTGTATCTCTAATAGATAGACATTCATGCAATGTCTTATCATTAGATGGGATAACTCTGAGGCTCAGTGGAGAGTTTGATGCAACTTATCAAAAGAATATCTCAATACTAGATTCTCAAGTCATCGTGACAGGCAACCTTGATATATCAACCGAGCTTGGAAATGTCAACAATTCAATAAGCAATGCCCTGGATAGATTAGCGGAAAGTAATAGCAAGCTAGACAAAGTCAATGTCAAACTAACTAGCACATCTGCTCTCATGACCTATATCGTCCTAACAGTCATATCTCTTGTATTCGGTGCACTTAGTCTGGTTCTAGCATGCTACTTGATGTACAAACAAAGGGCACAACAAAAGACTCTAATATGGCTTGGGAATAATCGCCTTGATCAGATGAGAGCCACCACAAGAACATGA
>KU373026
ATGGGCTCCAAACCTTCCACCAGAATAACAGCACCTCCGATGCTGATCACCCAAATCACGTTGATATTGAGCTGTATCTGTCTGACAAGTTCTCTTGATGGCAGGCCTCTTGCAGCTGCGGGGATTGTGGTAACAGGTGATAAAGCAATCAATATATACACCACATCTCAGACGGGGGCAATCATAGTCAAGTTGCTCCCAAATATGCCCAAGGATAAAGAGGCGTGTGCAAAAGCCCCCTTAGAAGCATACAACAGAACACTGACCACTTTACTCTCCCCACTTGGTGATTCCATCCGCAGGATACAAGGGTCTGTGTCTACATCAGAGGGAAGGAGACAGAAACGCTTCATAGGTGCCATTATCGGTAGTGTAGCTCTTGGGGTCGCAACAGCGGCACAGATCACAGCAGCTGCAGCCCTAATACAAGCCAACCAGAATGCTGCCAATATCCTCCGGCTTAAGGAAAGCATTGCTGCAACCAATGAAGCTGTGCATGAGGTTACCGACGGATTATCGCAACTAGCAGTGGCAGTTGGGAAGATGCAGCAGTTTGTTAATGACCAATTTAATAATACGGCGCGAGAATTGGATTGTATAAAAATCACACAACAAATCGGTGTAGAACTCAATTTATACCTAACTGAATTGACTACGGTGTTCGGGCCACAAATCACTTCCCCCGCTCTAACTCAGCTGACTATCCAGGCACTTTATAATTTAGCTGGTGGCAACATGGATTACTTGTTGACTAAGTTAGGTGTAGGGAACAATCAACTCAGCTCATTAATCGGTAGCGGCTTGATCACCGGCAACCCTATATTGTATGACTCACAGACTCAACTCTTGGGCATACAGGTAAATTTACCCTCAGTCGGGAACCTTAATAATATGCGTGCCACCTACTTGGAGACCTTATCTGTAAGCACAACCAAAGGATTTGCCTCAGCACTTGTCCCGAAGGTAGTAACGCAAGTCGGCTCCGTGATAGAAGAGCTTGACACCTCATACTGTATAGAGTCTGATCTGGATTTATATTGTACAAGAATAGTGACATTCCCCATGTCTCCAGGTATCTATTCCTGTCTGAGCGGCAATACATCAGCTTGCATGTATTCAAAGACTGAGGGCGCACTCACTACGCCATACATGGCCCTCAAAGGTTCAGTTATTGCCAATTGCAAAATAACGACATGTAGATGTGCAGACCCCCCAGGTATCATATCACAAAATTATGGAGAGGCTGTATCTCTAATAGATAGACATTCATGCAATGTTTTATCATTAGATGGGATAACTCTGAGGCTCAGTGGGGAATTTGATGCAACTTATCAAAAGAATGTCTCAATACTAGATTCTCAAGTCATCGTGACAGGCAACCTTGATATATCAGCTGAGCTTGGAAATGTTAACAATTCAATAAGTAATGCCCTGGATAGGTTAGCAGAAAGTAACAGAAAACTAAACAAAGTCAATGTCAGACTAACCAGCACACCTGCTCTCATTACCTATATCGTTCTAACTATCATATCTCTTATTTCCGGTGCACTTAGCCTGGTTTTATCATGCTACCTGATGTATAAACAAAAGGCACAACAAAAGACTTTACTATGGCTTGGGAATAACACCCTCGATCAGATGAGAGCCACTACAAGAACATGA
>KC853020
ATGGGCTCCAAACCTTCCACCAGAATAACAGCACCTCCGATGCTGATCACCCAAATCACGTTGATATTGAGCTGTATCTGTCTGACAAGTTCTCTTGATGGCAGGCCTCTTGCAGCTGCGGGGATTGTGGTAACAGGTGATAAAGCAATCAATATATACACCACATCTCAGACGGGGGCAATCATAGTCAAGTTGCTCCCAAATATGCCCAAGGATAAAGAGGCGTGTGCAAAAGCCCCCTTAGAAGCATACAACAGAACACTGACCACTTTACTCTCCCCACTTGGTGATTCCATCCGCAGGATACAAGGGTCTGTGTCTACATCAGAGGGAAGGAGACAGAAACGCTTTATAGGTGCCATTATCGGTAGTGTAGCTCTTGGGGTCGCAACAGCGGCACAGATCACAGCAGCTGCAGCCCTAATACAAGCCAACCAGAATGCTGCCAATATCCTCCGGCTTAAGGAAAGCATTGCTGCAACCAATGAAGCTGTGCATGAGGTTACCGACGGATTATCGCAACTAGCAGTGGCAGTTGGGAAGATGCAGCAGTTTGTTAATGACCAATTTAATAATACGGCGCGAGAATTGGATTGTATAAAAATCACACAACAAATCGGTGTAGAACTCAATTTATACCTAACTGAATTGACTACGGTGTTCGGGCCACAAATCACTTCCCCCGCTCTAACTCAGCTGACTATCCAGGCACTTTATAATTTAGCTGGTGGCAACATGGATTACTTGTTGACTAAGTTAGGTGTAGGGAACAATCAACTCAGCTCATTAATTGGTAGCGGCTTGATCACCGGCAACCCTATATTGTATGACTCACAGACTCAACTCTTGGGCATACAGGTAAATTTACCCTCAGTCGGGAACCTTAATAATATGCGTGCCACCTACTTGGAGACCTTATCTGTAAGCACAACCAAAGGATTTGCCTCAGCACTTGTCCCGAAGGTAGTAACGCAAGTCGGCTCCGTGATAGAAGAGCTTGACACCTCATACTGTATAGAGTCTGATCTGGATTTATATTGTACAAGAATAGTGACATTCCCCATGTCTCCAGGTATCTATTCCTGTCTGAGCGGCAATACATCAGCTTGCATGTATTCAAAGACTGAGGGCGCACTCACTACGCCATACATGGCCCTCAAAGGTTCAGTTATTGCCAATTGCAAAATAACGACATGTAGATGTGCAGACCCCCCAGGTATCATATCACAAAATTATGGAGAGGCTGTATCTCTAATAGATAGACATTCATGCAATGTTTTATCATTAGATGGGATAACTCTGAGGCTCAGTGGGGAATTTGATGCAACTTATCAAAAGAATGTCTCAATACTAGATTCTCAAGTCATCGTGACAGGCAACCTTGATATATCAGCTGAGCTTGGAAATGTTAACAATTCAATAAGTAATGCCCTGGATAGGTTAGCAGAAAGTAACAGAAAACTAAACAAAGTCAATGTCAGACTAACCAGCACACCTGCTCTCATTACCTATATCGTTCTAACTATCATATCTCTTATTTCCGGTGCACTTAGCCTGGTTTTATCATGCTACCTGATGTATAAACAAAAGGCACAACAAAAGACTTTACTATGGCTTGGGAATAACACCCTCGATCAGATGAGAGCCACTACAAGAACATGA
>MF278934
[truncated: 314,516 more chars]
